# Supplementary material for: High cell density and high-resolution 3D bioprinting for fabricating vascularized tissues
Source: Sci Adv. 2023 Feb 22;9(8):eade7923. doi: 10.1126/sciadv.ade7923 (PMC9946358; doi:10.1126/sciadv.ade7923)
Supplement: Supplementary file 2 — Data S1 to S3 [file sciadv.ade7923_data_s1_to_s3.zip]

Archive with 3 entries (3 files):
- sciadv.ade7923_data_s1.xlsx
- sciadv.ade7923_data_s2.xlsx
- sciadv.ade7923_data_s3.xlsx
