# Supplementary material for: High cell density and high-resolution 3D bioprinting for fabricating vascularized tissues
Source: Sci Adv. 2023 Feb 22;9(8):eade7923. doi: 10.1126/sciadv.ade7923 (PMC9946358; doi:10.1126/sciadv.ade7923)
Supplement: Supplementary file 2 — Data S1 to S3 [file sciadv.ade7923_data_s1_to_s3.zip › sciadv.ade7923_data_s1.xlsx]

## Sheet: Sheet1
A. significantly upregulated genes in IDX+
geneID | gene name	basemean	log2fc	stderr	wald	p-val	p-adj
MSTRG.16032	653.882	8.86256	0.686226	12.9149	3.71e-38	1.28e-33
MSTRG.9921	846.159	6.12881	0.632337	9.69231	3.25e-22	2.8e-18
MSTRG.2074|NBPF10	331.526	9.65162	1.00127	9.63939	5.45e-22	3.76e-18
MSTRG.17365|AC010422.6	173.044	8.38422	1.10034	7.61967	2.54e-14	7.98e-11
MSTRG.28281|APC	1053.71	5.98484	0.789656	7.57905	3.48e-14	1e-10
MSTRG.24365	188.304	8.3672	1.11215	7.52343	5.34e-14	1.32e-10
MSTRG.35350	107.116	7.21779	1.04791	6.88781	5.67e-12	1.3e-08
MSTRG.26900	174.099	7.47117	1.20474	6.20147	5.59e-10	9.19e-07
MSTRG.19944	1733.5	6.43112	1.09097	5.89487	3.75e-09	5.63e-06
MSTRG.29322	866.845	3.50598	0.596506	5.87753	4.16e-09	5.99e-06
MSTRG.6327	85.2747	6.84698	1.21953	5.61443	1.97e-08	2.43e-05
MSTRG.31764	89.4451	6.27257	1.18696	5.28458	1.26e-07	0.00013587
MSTRG.19630	610.669	5.87327	1.11637	5.26102	1.43e-07	0.000149805
MSTRG.30880	2109.91	3.0304	0.578986	5.23398	1.66e-07	0.000168379
MSTRG.645	119.807	4.52029	0.865463	5.22297	1.76e-07	0.000173599
MSTRG.28495	200.558	5.88151	1.15634	5.08632	3.65e-07	0.000331528
MSTRG.17948|PAK4	1273.32	1.13085	0.234404	4.82436	1.4e-06	0.00110155
MSTRG.29289	23.9994	5.28443	1.13184	4.6689	3.03e-06	0.00222332
MSTRG.21907|EPB41L1	382.775	2.30503	0.495861	4.64853	3.34e-06	0.00240337
MSTRG.37132	1366.42	2.125	0.462577	4.59384	4.35e-06	0.00288784
MSTRG.5746	315.487	5.76134	1.26595	4.55099	5.34e-06	0.00335003
MSTRG.7874	1116.09	4.85542	1.09618	4.42941	9.45e-06	0.00534533
MSTRG.13212	574.235	5.61753	1.28447	4.37344	1.22e-05	0.00649307
MSTRG.28445|AC116366.3	39.7643	4.0405	0.923794	4.37381	1.22e-05	0.00649307
MSTRG.23224	1110.77	4.10703	0.940596	4.36641	1.26e-05	0.00660384
MSTRG.33606	960.104	1.4291	0.328106	4.35561	1.33e-05	0.00677382
MSTRG.4573	1016.52	5.45236	1.25384	4.34853	1.37e-05	0.00685415
MSTRG.6086	1320.71	4.70633	1.10369	4.26419	2.01e-05	0.00961586
MSTRG.5946|AP000944.3	19.9309	4.04985	0.975775	4.1504	3.32e-05	0.0141398
MSTRG.29931	1081.26	2.42174	0.584695	4.14189	3.44e-05	0.014321
MSTRG.8376	2684.59	0.915086	0.226092	4.04742	5.18e-05	0.0206502
MSTRG.14597|UPF3AP2	33.28	2.29638	0.571549	4.01781	5.87e-05	0.0225226
MSTRG.24429|APPL1	2887.53	0.63614	0.15862	4.01045	6.06e-05	0.0227311
MSTRG.15937|GALR2	31.9309	5.25321	1.31516	3.99434	6.49e-05	0.0240719
MSTRG.30622	1075.39	3.64084	0.912987	3.98783	6.67e-05	0.0243132
MSTRG.9690|ANKRD10	410.105	1.0512	0.263662	3.98693	6.69e-05	0.0243132
MSTRG.33562|POLB	483.989	1.23204	0.309466	3.98118	6.86e-05	0.0243954
MSTRG.35232	74.1931	5.19191	1.30386	3.98195	6.84e-05	0.0243954
MSTRG.27120	366.833	4.93711	1.244	3.96874	7.23e-05	0.0251849
MSTRG.37330	317.582	3.46195	0.887496	3.9008	9.59e-05	0.0324355
MSTRG.24484	18.9853	3.28855	0.847033	3.88243	0.000103416	0.0343144
MSTRG.36069|BX255925.3	90.6321	2.29012	0.592521	3.86504	0.000111072	0.0360486
MSTRG.36416	544.925	2.57913	0.667304	3.865	0.00011109	0.0360486
MSTRG.12197|AC103739.1	14.2142	4.99987	1.2973	3.85406	0.000116177	0.0371208
MSTRG.26971	12.9905	4.49988	1.18269	3.80477	0.000141935	0.0435601
MSTRG.36306|PHEX	149.128	3.99148	1.04941	3.80354	0.000142642	0.0435601
MSTRG.32323	119.186	3.62325	0.966438	3.74907	0.000177489	0.05104
MSTRG.21471	25.3465	3.64322	0.975354	3.73528	0.00018751	0.0521822
MSTRG.26742	304.641	3.77672	1.01359	3.72607	0.000194492	0.0535485
MSTRG.13851	168.593	4.6556	1.25991	3.69519	0.000219727	0.0578804
MSTRG.20642	218.63	2.11157	0.571401	3.69542	0.000219523	0.0578804
MSTRG.28362	25.699	3.77221	1.02219	3.69034	0.000223956	0.0585475
MSTRG.30101	135.63	2.50794	0.682933	3.6723	0.000240374	0.0623672
MSTRG.23793	285.303	4.45438	1.21596	3.66328	0.000249008	0.0636502
MSTRG.2721|SCARNA3	9.76831	4.71198	1.29683	3.63347	0.000279638	0.0694226
MSTRG.28631	17.3584	4.48571	1.24207	3.61147	0.000304468	0.0745147
MSTRG.19421	12.7279	3.99795	1.10878	3.60571	0.000311297	0.0756496
MSTRG.15681	242.24	4.43394	1.24048	3.57438	0.000351053	0.0835457
MSTRG.3121|PACC1	856.164	1.1952	0.334921	3.56859	0.000358904	0.0842522
MSTRG.8251|NAV3	1143.97	4.13953	1.16113	3.56509	0.000363737	0.0842834
MSTRG.19755	203.597	4.24478	1.19276	3.55879	0.000372569	0.0857108
MSTRG.15207	342.86	4.84784	1.36717	3.54588	0.000391302	0.0882171
MSTRG.22470	358.062	4.47002	1.26084	3.54527	0.000392212	0.0882171
MSTRG.36268|INE2	10.4546	4.65628	1.3145	3.54223	0.000396756	0.0883307
MSTRG.2579|FAM78B	9.63379	4.60514	1.31243	3.50887	0.00045001	0.0976663
MSTRG.22785|BX322562.1	80.4716	2.71958	0.780104	3.48617	0.000489984	0.105021
MSTRG.17136|SLC25A23	1410.78	0.866088	0.248892	3.47978	0.000501821	0.106238
MSTRG.56	68.4597	4.7375	1.36362	3.47422	0.000512342	0.107804
MSTRG.2714|CRYZL2P	373.025	1.99783	0.580134	3.44374	0.000573721	0.118551
MSTRG.36765	15.938	4.58676	1.34291	3.41555	0.000636544	0.129211
MSTRG.1659	16.1146	4.58162	1.34373	3.40964	0.000650481	0.129899
MSTRG.25203|AC109992.1	6.05138	4.31728	1.27675	3.38146	0.00072102	0.139781
MSTRG.20783|ASDURF	168.044	3.19816	0.947603	3.375	0.00073815	0.142302
MSTRG.22506|EVA1C	1004.21	0.692397	0.205848	3.36364	0.000769226	0.147469
MSTRG.14721|MYO18A	1546.23	1.38673	0.413476	3.35384	0.000796975	0.151945
MSTRG.8427|GAS2L3	304.884	2.16268	0.647573	3.33967	0.000838778	0.156457
MSTRG.11920	19.8027	4.51069	1.35546	3.3278	0.000875354	0.160674
MSTRG.30763|ABRACL	1749.15	3.06285	0.923104	3.31799	0.000906687	0.162958
MSTRG.35041|CBWD6	381.912	1.11125	0.334729	3.31984	0.000900697	0.162958
MSTRG.37283	124.354	3.25416	0.980714	3.31816	0.000906141	0.162958
MSTRG.33430	28.2804	3.41058	1.0287	3.31543	0.00091501	0.163602
MSTRG.6491	102.049	4.33838	1.3152	3.29864	0.000971554	0.17193
MSTRG.32870	369.592	2.71601	0.824744	3.29315	0.000990713	0.172664
MSTRG.7953	1205.35	1.42745	0.433337	3.29408	0.000987443	0.172664
MSTRG.15540	1605.51	1.81875	0.555309	3.2752	0.00105589	0.180379
MSTRG.31607|ZNRF2P2	82.685	1.2219	0.373619	3.27043	0.00107384	0.181647
MSTRG.9558|DZIP1	2431.58	0.866255	0.265115	3.26746	0.00108517	0.182668
MSTRG.2280|AL162258.1	56.4593	4.06676	1.24518	3.266	0.00109079	0.182724
MSTRG.24386|GLT8D1	1721.43	1.10669	0.341282	3.24276	0.00118379	0.193604
MSTRG.24932	244.509	3.72312	1.14875	3.24103	0.00119099	0.193862
MSTRG.1670	47.6535	2.37239	0.735803	3.22422	0.00126317	0.203689
MSTRG.17380|RPL10P16	338.012	3.07295	0.957609	3.20898	0.00133205	0.211827
MSTRG.34569	22.294	4.38262	1.3664	3.20743	0.00133928	0.212
MSTRG.23284	19.0888	4.18458	1.30614	3.20379	0.00135633	0.213105
MSTRG.25460	4240.85	1.43741	0.448813	3.20269	0.00136152	0.213105
MSTRG.5831|RCC2P6	13.533	2.37122	0.741043	3.19983	0.00137507	0.213105
MSTRG.13077	276.628	2.065	0.646981	3.19175	0.00141415	0.215927
MSTRG.15189	432.155	3.32572	1.04525	3.18174	0.00146394	0.218943
MSTRG.17319|AC022415.2	30.2937	3.79826	1.19389	3.18141	0.00146562	0.218943
MSTRG.4611	43.6934	3.84776	1.21207	3.17455	0.00150071	0.223218
MSTRG.26173|TBC1D1	1110.12	3.88971	1.22608	3.17247	0.0015115	0.223858
MSTRG.22718	34.7272	1.51917	0.479384	3.169	0.00152962	0.224519
MSTRG.9475|HNRNPA1L2	316.938	1.51413	0.477963	3.16789	0.00153549	0.224519
MSTRG.32009	96.0772	4.23187	1.34069	3.15649	0.00159681	0.229595
MSTRG.11523	130.324	3.99211	1.26647	3.15215	0.00162074	0.230159
MSTRG.12657	72.1691	3.52452	1.11885	3.15013	0.00163195	0.230801
MSTRG.23570	21.3933	3.33534	1.06883	3.12055	0.00180515	0.251179
MSTRG.30615	11.6669	4.2315	1.35997	3.11146	0.00186166	0.256417
MSTRG.31367	1201.87	3.13304	1.00765	3.10925	0.00187561	0.256417
MSTRG.12815	289.392	3.18626	1.02575	3.10627	0.00189465	0.257254
MSTRG.32142	48.7703	3.02198	0.973174	3.10528	0.001901	0.257254
MSTRG.27053|AC098588.2	26.8689	2.12448	0.685449	3.0994	0.00193915	0.260374
MSTRG.10218|AL138479.2	113.754	1.18237	0.381692	3.0977	0.00195029	0.260855
MSTRG.35764|ZBTB34	731.006	1.93258	0.624714	3.09354	0.00197781	0.262501
MSTRG.36896|SYTL4	497.467	0.92009	0.29766	3.09108	0.00199429	0.263674
MSTRG.2392|AL139128.1	14.6264	3.81384	1.23626	3.08498	0.00203569	0.268121
MSTRG.7811	19.993	4.22728	1.37338	3.07802	0.00208382	0.273417
MSTRG.17319	34.9447	3.86281	1.25834	3.06976	0.00214229	0.277918
MSTRG.18538|ZNF320	358.704	3.11066	1.01373	3.06852	0.00215122	0.278031
MSTRG.35204	16.7569	4.20006	1.37157	3.06224	0.00219689	0.282874
MSTRG.36396	13.6663	4.18478	1.36784	3.05941	0.00221775	0.284499
MSTRG.14764	72.2616	1.67015	0.546312	3.05714	0.00223459	0.285597
MSTRG.21373|HDAC4	357.177	2.65104	0.868159	3.05364	0.00226087	0.287889
MSTRG.36725	11.6699	4.16371	1.36499	3.05037	0.0022856	0.289969
MSTRG.30611	16.0714	2.8158	0.924865	3.04455	0.00233025	0.293475
MSTRG.25566	2332.43	1.25309	0.411801	3.04295	0.0023427	0.29397
MSTRG.13929	13.6546	3.95856	1.30548	3.03227	0.00242724	0.300213
MSTRG.28308|AC034236.1	687.48	2.15047	0.710362	3.02728	0.00246763	0.301961
MSTRG.29812|BTBD9	898.142	1.16407	0.386753	3.00984	0.00261384	0.317599
MSTRG.35250|MIR7-1	45.6112	2.96619	0.98653	3.00669	0.00264112	0.319789
MSTRG.3163	22.503	1.9544	0.650453	3.00467	0.00265869	0.320646
MSTRG.223	24.4103	3.57922	1.19294	3.00033	0.00269688	0.323139
MSTRG.189	24.154	4.14081	1.38081	2.99883	0.00271022	0.323286
MSTRG.35996	26.8056	3.54401	1.18391	2.99348	0.00275816	0.324842
MSTRG.19123	311.562	3.00233	1.00377	2.99106	0.00278014	0.326317
MSTRG.12828|AC026401.3	18.0274	3.24482	1.08977	2.97753	0.00290581	0.337622
MSTRG.16197	1307.52	3.6959	1.24353	2.97212	0.00295755	0.340197
MSTRG.9899|AL136295.6	30.9125	1.64335	0.554477	2.96379	0.00303877	0.346079
MSTRG.25049	2367.99	1.66277	0.563189	2.95242	0.00315295	0.356728
MSTRG.31563|HOXA3	215.198	1.93642	0.65761	2.94463	0.00323336	0.362262
MSTRG.950|NFYC-AS1	78.6646	1.06865	0.364746	2.92984	0.00339134	0.372702
MSTRG.27941	18.9469	3.61788	1.23694	2.92486	0.0034461	0.37679
MSTRG.4665|EBAG9P1	9.54067	2.8476	0.974368	2.92251	0.00347222	0.37679
MSTRG.7332	1112.16	3.00767	1.0291	2.92261	0.00347107	0.37679
MSTRG.19717	1870.82	1.40901	0.483745	2.91272	0.00358301	0.383624
MSTRG.2161|AC242842.3	1004.98	1.39398	0.478845	2.91113	0.00360123	0.383624
MSTRG.35250	14380.1	0.947367	0.325717	2.90855	0.00363103	0.384355
MSTRG.25579	699.065	1.7222	0.594081	2.89894	0.00374431	0.393929
MSTRG.26525	27.7938	2.91959	1.00823	2.89577	0.00378231	0.394382
MSTRG.8347|CEP83	582.426	1.64297	0.56845	2.89027	0.00384914	0.398878
MSTRG.8021	621.014	2.98578	1.03357	2.88881	0.00386698	0.399527
MSTRG.20790	534.834	2.04167	0.70765	2.88514	0.00391241	0.402015
MSTRG.25895	409.998	3.0079	1.04336	2.8829	0.00394027	0.402282
MSTRG.28845	4044.21	1.67831	0.582722	2.88012	0.00397527	0.403466
MSTRG.14800	461.844	3.35571	1.16652	2.87668	0.00401881	0.404318
MSTRG.33098|KBTBD11	27.9677	1.71762	0.597315	2.87558	0.00403291	0.404558
MSTRG.25419	11.2276	3.74211	1.30415	2.86938	0.00411281	0.411216
MSTRG.26332	30.504	2.36425	0.824185	2.86858	0.00412313	0.411216
MSTRG.17793	34.2464	3.27803	1.14857	2.85401	0.00431717	0.422342
MSTRG.996	16.3426	3.68179	1.29015	2.85377	0.00432035	0.422342
MSTRG.14493	97.6399	1.39929	0.492553	2.84089	0.00449876	0.43364
MSTRG.27389	428.344	2.29523	0.812195	2.82596	0.00471386	0.449353
MSTRG.14248	643.588	2.09997	0.743902	2.82291	0.00475907	0.451693
MSTRG.22860|DGCR2	725.893	3.57876	1.26792	2.82253	0.00476458	0.451693
MSTRG.6497	1959.18	0.878621	0.311415	2.82138	0.00478177	0.45208
MSTRG.16790	136.551	3.87218	1.37405	2.81808	0.0048311	0.454828
MSTRG.25180	9.40295	2.44948	0.869325	2.81768	0.00483719	0.454828
MSTRG.33533	305.169	3.00281	1.0665	2.81559	0.00486884	0.456319
MSTRG.37414	166.384	3.05024	1.08428	2.81315	0.00490594	0.456319
MSTRG.22514	350.672	2.60859	0.929243	2.80723	0.00499703	0.463542
MSTRG.32097	357.867	3.82147	1.3657	2.79818	0.0051391	0.472907
MSTRG.33642	175.288	3.82282	1.36716	2.79617	0.00517115	0.474591
MSTRG.24689	16.2718	3.76738	1.34826	2.79425	0.00520206	0.476161
MSTRG.24376|ABHD14A-ACY1	63.7575	3.33404	1.19416	2.79196	0.00523893	0.477357
MSTRG.2102|NUDT4B	112.056	1.89546	0.679391	2.78994	0.00527182	0.47748
MSTRG.35489	81.5568	2.23058	0.800092	2.7879	0.0053051	0.479236
MSTRG.10259	15.8412	3.8677	1.38863	2.78525	0.0053486	0.48065
MSTRG.23701	726.302	3.11133	1.1188	2.78096	0.00541988	0.48579
MSTRG.11910	200.844	3.04419	1.09778	2.77304	0.00555346	0.492645
MSTRG.28838	3819.11	1.57111	0.566425	2.77372	0.00554194	0.492645
MSTRG.11840	7.98187	3.30382	1.19285	2.76968	0.00561119	0.49649
MSTRG.24031	32.4812	2.4904	0.90119	2.76346	0.00571919	0.504752
MSTRG.30828|RPS18P9	12.5543	2.01152	0.729213	2.75847	0.00580719	0.50991
MSTRG.14993	14.5753	3.12967	1.1364	2.75402	0.00588679	0.514282
MSTRG.1981|WDR3	1853.95	1.65463	0.600736	2.75434	0.00588109	0.514282
MSTRG.1459	812.553	1.67703	0.610359	2.74762	0.00600298	0.523109
MSTRG.25810	17.4276	3.45161	1.25885	2.74188	0.00610886	0.528332
MSTRG.23549|NUP50-DT	110.004	1.45669	0.531522	2.7406	0.00613277	0.528714
MSTRG.14692	37.8217	3.46267	1.2663	2.73449	0.00624772	0.532586
MSTRG.26035	20.6381	3.34189	1.22499	2.7281	0.00636997	0.53805
MSTRG.24257	17.6258	3.21987	1.18276	2.72233	0.00648241	0.540294
MSTRG.93	21.1971	3.23526	1.18905	2.72088	0.00651093	0.540294
MSTRG.14494|AC122129.1	126.859	1.14443	0.421839	2.71296	0.0066686	0.551847
MSTRG.29367|PHACTR1	147.01	2.763	1.02375	2.69891	0.00695667	0.570216
MSTRG.11184|SNORD116-21	6.24067	2.57804	0.957973	2.69114	0.00712076	0.574982
MSTRG.12792	373.376	3.75301	1.39508	2.69018	0.0071414	0.574982
MSTRG.9435	38.7508	3.38561	1.25999	2.68701	0.00720944	0.575121
MSTRG.23455	145.433	1.15965	0.432115	2.68367	0.00728189	0.578994
MSTRG.18987	90.7495	3.36196	1.25383	2.68136	0.00733243	0.580695
MSTRG.28915	129.713	2.00174	0.746598	2.68115	0.00733694	0.580695
MSTRG.10528	803.904	2.08883	0.780502	2.67626	0.00744484	0.583879
MSTRG.32535	15.5637	3.50818	1.3106	2.67677	0.00743346	0.583879
MSTRG.33349	19.8821	3.4617	1.29737	2.66825	0.00762473	0.591268
MSTRG.16801|ZNF236	765.096	0.727591	0.273445	2.66084	0.0077947	0.601039
MSTRG.21816	9.33485	3.1345	1.18107	2.65394	0.00795582	0.607206
MSTRG.10137	877.493	1.45923	0.550576	2.65036	0.00804056	0.608956
MSTRG.10870	15.0222	3.69448	1.39579	2.64687	0.00812401	0.613442
MSTRG.32877|AC073264.3	145.596	1.51229	0.572214	2.64288	0.0082204	0.619366
MSTRG.32966	341.589	3.21464	1.21875	2.63766	0.0083481	0.621933
MSTRG.6294	906.494	1.0656	0.403533	2.64068	0.00827407	0.621933
MSTRG.4369	20.9382	2.89982	1.10013	2.63589	0.00839174	0.622757
MSTRG.18593|HSPBP1	1293.07	1.15231	0.437686	2.63274	0.00846987	0.625233
MSTRG.31982	18.7685	2.91424	1.10679	2.63306	0.008462	0.625233
MSTRG.25344	24.9858	3.56215	1.35534	2.62824	0.00858284	0.630163
MSTRG.5913	1341.9	2.10204	0.80001	2.62751	0.00860116	0.630168
MSTRG.5548|TCP11L1	566.098	1.00784	0.38423	2.62301	0.00871569	0.637206
MSTRG.24219	1439.16	2.63821	1.00936	2.61376	0.00895525	0.646502
MSTRG.12148|RPL36AP43	9.45698	2.55715	0.981189	2.60618	0.00915591	0.659172
MSTRG.13676|AC020763.4	166.235	2.8728	1.10289	2.60479	0.00919302	0.659527
MSTRG.3353	43.4183	2.45721	0.945572	2.59865	0.00935916	0.670054
MSTRG.25609	22.2227	2.80576	1.08092	2.59571	0.00943955	0.67441
MSTRG.1164	10.1693	3.47332	1.33906	2.59385	0.00949072	0.675728
MSTRG.33060	12.1507	3.62224	1.3966	2.59362	0.00949716	0.675728
MSTRG.12921|SDR42E2	13.0658	3.10108	1.19891	2.58658	0.00969323	0.685438
MSTRG.33014	1169.36	1.59453	0.616338	2.5871	0.00967872	0.685438
MSTRG.25712|AC048351.1	10.2158	3.11748	1.20618	2.58458	0.00974987	0.68663
MSTRG.20445	25.2963	3.09257	1.19765	2.5822	0.00981719	0.68856
MSTRG.22020|DBNDD2	645.43	0.960611	0.373003	2.57534	0.0100141	0.696922
MSTRG.26503|CNOT6L	836.663	2.50934	0.974675	2.57454	0.0100374	0.696922
MSTRG.20441	12.4908	3.34008	1.30596	2.55756	0.0105409	0.717445
MSTRG.19686|ALMS1-IT1	28.3094	2.55192	0.998423	2.55595	0.0105898	0.717943
MSTRG.26779	21.6068	2.687	1.05243	2.55315	0.0106755	0.722332
MSTRG.7126	585.495	2.93226	1.14883	2.5524	0.0106985	0.722472
MSTRG.19294	15.6721	3.15799	1.2384	2.55007	0.0107703	0.723074
MSTRG.11264	38.7161	2.8898	1.13473	2.54668	0.0108752	0.724932
MSTRG.25898	16.9617	2.92122	1.14717	2.54647	0.010882	0.724932
MSTRG.9085	12.2638	3.3263	1.30547	2.54797	0.0108352	0.724932
MSTRG.28581	28.495	3.43547	1.34992	2.54494	0.0109297	0.725312
MSTRG.20412|TANC1	6037.5	0.938452	0.369755	2.53804	0.0111475	0.733849
MSTRG.34132	22.3776	2.89887	1.14239	2.53754	0.0111633	0.733849
MSTRG.18162	19.9226	3.09706	1.22403	2.53022	0.011399	0.743583
MSTRG.30094	27.6925	2.88026	1.13972	2.52717	0.0114986	0.748665
MSTRG.34306|AC084123.1	10.2161	2.7617	1.09808	2.51502	0.0119025	0.764864
MSTRG.8829	72.6596	3.52707	1.40225	2.51529	0.0118933	0.764864
MSTRG.18565	14.3379	3.33686	1.32834	2.51206	0.0120029	0.768474
MSTRG.10562	20.6935	2.68935	1.07264	2.50722	0.0121685	0.773041
MSTRG.26016	20.6943	2.86773	1.14414	2.50646	0.0121947	0.773041
MSTRG.27756	29.5805	2.17448	0.867694	2.50605	0.012209	0.773041
MSTRG.31055	13.5752	3.3126	1.32467	2.50071	0.0123946	0.776249
MSTRG.34030|SPAG1	323.376	1.36228	0.545088	2.49919	0.0124477	0.778161
MSTRG.17866	19.597	2.6284	1.05405	2.49362	0.0126449	0.7835
MSTRG.25872	1916.53	0.79157	0.318411	2.486	0.0129188	0.79527
MSTRG.32533	22.8603	2.97747	1.19783	2.48573	0.0129288	0.79527
MSTRG.18154	44.1016	3.47462	1.40059	2.48083	0.0131077	0.801985
MSTRG.3957	16.7942	3.34015	1.34695	2.47979	0.0131459	0.802902
MSTRG.30302	17.0908	3.4724	1.40479	2.47184	0.0134421	0.812362
MSTRG.27097	4354.09	1.15978	0.470918	2.46282	0.0137851	0.827296
MSTRG.33724|AC021321.1	39.8984	0.966274	0.392292	2.46315	0.0137723	0.827296
MSTRG.30913	778.405	2.36554	0.960985	2.46158	0.0138327	0.828711
MSTRG.18122|L34079.3	4.92002	2.55366	1.03794	2.46032	0.0138814	0.830187
MSTRG.31694|SEPTIN7P3	11.4835	2.45156	0.997487	2.45773	0.0139817	0.832343
MSTRG.6143	24.0523	2.84633	1.15866	2.45657	0.014027	0.832343
MSTRG.9020	24.5521	2.61896	1.0665	2.45567	0.0140621	0.832343
ENSG00000272892.1|AL133551.1	15.5631	3.09895	1.26362	2.45245	0.0141888	0.832696
MSTRG.25911	21.3346	1.43923	0.586779	2.45276	0.0141766	0.832696
MSTRG.14319	15.3377	2.49875	1.01963	2.45064	0.0142602	0.835466
MSTRG.1314	43.0021	3.04574	1.24426	2.44783	0.0143717	0.840083
MSTRG.18486	10.4716	2.89091	1.18179	2.44622	0.0144363	0.840083
MSTRG.27269	19.4115	3.27142	1.33726	2.44636	0.0144307	0.840083
MSTRG.18619|ZNF865	305.293	1.49065	0.609882	2.44416	0.0145189	0.840785
MSTRG.26143	22.9402	2.47169	1.01154	2.44349	0.0145459	0.840785
MSTRG.33432	33.3983	1.96834	0.805485	2.44367	0.0145388	0.840785
MSTRG.36733	21.3777	2.70739	1.1086	2.44217	0.0145991	0.841747
MSTRG.22162|CSTF1	861.717	0.634821	0.260213	2.43962	0.0147026	0.842786
MSTRG.19431	35.1417	1.89437	0.776822	2.43862	0.0147436	0.843736
MSTRG.9388	28.2127	2.5018	1.03069	2.42732	0.015211	0.860495
MSTRG.5952|CDC42EP2	664.971	1.25391	0.516803	2.42629	0.0152542	0.861524
MSTRG.14317	74.9489	3.28277	1.35442	2.42375	0.0153613	0.864745
MSTRG.18462	12.9575	3.22697	1.33267	2.42144	0.0154592	0.868489
MSTRG.37078	25.8235	1.95105	0.805887	2.42099	0.0154782	0.868489
MSTRG.29430|AL031775.2	13.3568	2.92274	1.20927	2.41694	0.0156516	0.876794
MSTRG.13358|MT1H	4.26826	2.73919	1.13467	2.4141	0.0157742	0.879642
MSTRG.14145	203.933	3.36347	1.394	2.41281	0.0158299	0.879642
MSTRG.31249|AC147651.4	20.6945	2.97814	1.23551	2.41045	0.015933	0.882528
MSTRG.17021	16.9626	2.5839	1.0738	2.40631	0.0161148	0.889195
MSTRG.8684|RBM19	2243	0.747503	0.31069	2.40595	0.0161306	0.889195
MSTRG.1034	320.381	2.1037	0.878264	2.3953	0.0166069	0.901248
MSTRG.20274|CCDC74A	153.127	0.69364	0.289587	2.39527	0.016608	0.901248
MSTRG.26910	613.97	0.968297	0.404051	2.39648	0.0165536	0.901248
MSTRG.27860	21.1229	3.16127	1.31905	2.39662	0.0165472	0.901248
MSTRG.33676	5.8072	3.35119	1.39912	2.39522	0.0166105	0.901248
MSTRG.1544	15.1737	3.0359	1.27014	2.39021	0.0168387	0.907357
MSTRG.28818	21.1804	2.9494	1.2335	2.39108	0.0167987	0.907357
MSTRG.37288	27.0987	2.93963	1.22978	2.39038	0.0168311	0.907357
MSTRG.934	152.877	2.56693	1.07355	2.39107	0.0167994	0.907357
MSTRG.5946|AP000944.4	49.3315	2.04151	0.855262	2.387	0.0169863	0.910397
MSTRG.28165|AC104123.1	13.6728	2.07052	0.8683	2.38457	0.017099	0.912528
MSTRG.21392	613.276	3.27836	1.37582	2.38283	0.01718	0.914887
MSTRG.4202	772.177	2.55424	1.07442	2.37731	0.0174394	0.927271
MSTRG.32543	21.1334	1.58016	0.665513	2.37435	0.01758	0.931877
MSTRG.20610	17.2364	2.79643	1.1788	2.37228	0.0176787	0.934237
MSTRG.23946	17.8467	2.8215	1.19079	2.36943	0.0178154	0.935731
MSTRG.10278	12.044	3.16015	1.33749	2.36274	0.0181406	0.945435
MSTRG.5797	13.0724	3.3253	1.40769	2.36225	0.0181646	0.945435
MSTRG.13790	404.245	3.16851	1.34215	2.36077	0.0182372	0.947786
MSTRG.3308	10.6502	3.00203	1.27246	2.35923	0.018313	0.949841
MSTRG.36059	11.7911	2.87683	1.2244	2.34959	0.0187939	0.964493
MSTRG.21965	18.4312	2.70858	1.15432	2.34648	0.0189518	0.96887
MSTRG.15929	26.5591	2.80207	1.19665	2.34159	0.0192016	0.973285
MSTRG.35097|AL163540.1	2.58046	3.15525	1.34698	2.34246	0.0191572	0.973285
MSTRG.16847|AC139100.1	8.75132	2.90427	1.24445	2.33378	0.0196072	0.97568
MSTRG.19592	29.226	2.06925	0.886916	2.33308	0.0196438	0.97568
MSTRG.22218|DIDO1	3550.14	0.74	0.317194	2.33296	0.0196505	0.97568
MSTRG.32666|ZC3HC1	175.445	2.35362	1.0083	2.33426	0.0195823	0.97568
MSTRG.7404|PSMC1P9	27.3154	0.960004	0.410463	2.33883	0.0193442	0.97568
MSTRG.9731	237.072	3.18726	1.36569	2.33381	0.0196058	0.97568
MSTRG.35774	125.412	2.69944	1.15796	2.3312	0.0197426	0.976044
MSTRG.30906	19.4298	2.70755	1.16233	2.32941	0.0198373	0.979321
MSTRG.13998	1236.67	1.90718	0.819201	2.3281	0.019907	0.97996
MSTRG.5226	24.6893	2.46078	1.05685	2.3284	0.0198911	0.97996
MSTRG.9383	21.694	1.67485	0.719888	2.32654	0.0199896	0.982625
MSTRG.25324	54.4295	1.24348	0.534795	2.32515	0.0200637	0.983463
ENSG00000279711.1|AP004782.1	18.5536	3.03987	1.30808	2.32391	0.0201304	0.983937
MSTRG.9099	551.337	0.631838	0.271856	2.32417	0.0201166	0.983937
MSTRG.15578|RN7SL800P	12.7117	2.60037	1.12125	2.31917	0.0203858	0.990806
MSTRG.26614	29.3486	2.43573	1.05059	2.31845	0.020425	0.991314
MSTRG.14778|LRRC37BP1	98.4938	1.89572	0.81873	2.31545	0.0205886	0.993665
MSTRG.4917|SEC23IP	3822.75	0.728251	0.314439	2.31603	0.0205564	0.993665
MSTRG.27235	55.4147	1.94398	0.840501	2.31289	0.0207289	0.996617
MSTRG.29245	18.031	2.15357	0.931178	2.31274	0.0207372	0.996617
MSTRG.27517	18.9065	2.37075	1.02638	2.30982	0.0208982	0.999718
ENSG00000235838.1|HSP90AB7P	4.74897	2.41636	1.09741	2.20188	0.0276738	0.999818
ENSG00000240634.1|AC145285.1	6.32084	2.14763	1.07922	1.98999	0.0465919	0.999818
ENSG00000245468.4|LINC02447	15.2575	2.87114	1.40851	2.03843	0.0415069	0.999818
ENSG00000258501.1|EIF3LP1	23.3218	2.06646	0.988893	2.08967	0.036647	0.999818
MSTRG.10028	17.9342	2.7798	1.23996	2.24184	0.0249717	0.999818
MSTRG.10086	18.8487	2.03314	0.969168	2.09782	0.0359212	0.999818
MSTRG.10088	11.0018	2.7179	1.32961	2.04413	0.0409405	0.999818
MSTRG.10129	267.153	2.20002	0.972911	2.26128	0.0237422	0.999818
MSTRG.10172	65.7727	2.14772	0.973052	2.2072	0.0273	0.999818
MSTRG.10399	34.1776	3.16231	1.40859	2.24502	0.0247667	0.999818
MSTRG.10534	145.942	2.90424	1.34335	2.16193	0.0306232	0.999818
MSTRG.10535	136.196	1.84649	0.82547	2.2369	0.0252932	0.999818
MSTRG.10620|ZMYND19P1	14.0028	2.93167	1.40561	2.08569	0.0370065	0.999818
MSTRG.10875	19.9406	2.26753	1.04819	2.16327	0.0305205	0.999818
MSTRG.11174	40.8201	1.00281	0.50334	1.9923	0.0463376	0.999818
MSTRG.1168	1655.04	0.827889	0.412222	2.00836	0.0446053	0.999818
MSTRG.11681|HERC1	2302.41	2.25712	1.00517	2.24551	0.0247353	0.999818
MSTRG.12015	23.9051	2.41545	1.23167	1.96111	0.0498664	0.999818
MSTRG.12020|AC023302.1	4.08414	2.86056	1.31488	2.17553	0.0295906	0.999818
MSTRG.12263	11.1097	2.92641	1.29948	2.25198	0.0243236	0.999818
MSTRG.12325	21.0613	2.50732	1.15332	2.174	0.0297054	0.999818
MSTRG.12522	740.592	0.842217	0.420739	2.00175	0.0453112	0.999818
MSTRG.12536	38.2282	2.25909	1.04456	2.16272	0.0305626	0.999818
MSTRG.12917	20.1157	2.55389	1.161	2.19974	0.0278251	0.999818
MSTRG.13090	17.7813	2.54266	1.23869	2.0527	0.0401013	0.999818
MSTRG.13117	23.3794	2.30243	1.06315	2.16566	0.0303373	0.999818
MSTRG.13470	24.6001	2.40492	1.12503	2.13765	0.0325452	0.999818
MSTRG.13548	1010.37	2.17347	0.987476	2.20104	0.0277332	0.999818
MSTRG.13843	709.711	1.12814	0.530146	2.12797	0.0333392	0.999818
MSTRG.13850|KLHL36	1833.32	0.605711	0.295005	2.05322	0.0400508	0.999818
MSTRG.13958	24.4736	2.65568	1.29183	2.05574	0.0398072	0.999818
MSTRG.14113	19.734	2.73909	1.3513	2.027	0.0426623	0.999818
MSTRG.14307|AC104581.4	521.648	1.27048	0.604165	2.10288	0.0354766	0.999818
MSTRG.14394	26.7947	1.60434	0.735561	2.18111	0.0291753	0.999818
MSTRG.14525	276.262	1.99209	0.942485	2.11366	0.0345445	0.999818
MSTRG.14545|AC007952.4	11.0761	2.36407	1.13418	2.08439	0.0371246	0.999818
MSTRG.14726|AC104564.3	16.4849	2.23056	1.04149	2.14171	0.0322169	0.999818
MSTRG.14755	19.5475	3.09272	1.40377	2.20316	0.0275837	0.999818
MSTRG.14838	318.339	1.8635	0.837406	2.22532	0.0260599	0.999818
MSTRG.14840	114.677	2.58191	1.3081	1.97379	0.0484056	0.999818
MSTRG.1489	31.1889	1.53166	0.724208	2.11495	0.034434	0.999818
MSTRG.14969	157.729	2.36308	1.15754	2.04146	0.0412056	0.999818
MSTRG.15338	475.939	1.10305	0.54407	2.0274	0.0426213	0.999818
MSTRG.1548	19.4887	2.53724	1.21526	2.08782	0.036814	0.999818
MSTRG.15583	18.6964	2.80463	1.36223	2.05886	0.0395081	0.999818
MSTRG.15658	3406.77	1.92653	0.837682	2.29983	0.0214576	0.999818
MSTRG.1572	142.947	2.96679	1.34558	2.20484	0.0274652	0.999818
MSTRG.15750|ARSG	396.951	0.911435	0.446289	2.04225	0.0411266	0.999818
MSTRG.15877	45.9181	0.92692	0.450031	2.05968	0.0394292	0.999818
MSTRG.15960|TBC1D16	4021.1	0.961758	0.464136	2.07215	0.0382516	0.999818
MSTRG.16033	14.1309	2.00986	0.965914	2.08079	0.0374533	0.999818
MSTRG.16186|AP000845.1	36.2698	1.18903	0.563952	2.10839	0.0349969	0.999818
MSTRG.16321	424.767	1.48259	0.709078	2.09087	0.03654	0.999818
MSTRG.16426	19.0235	2.88935	1.27655	2.26341	0.0236103	0.999818
MSTRG.16532|AC007998.3	364.061	0.748972	0.379479	1.97368	0.0484178	0.999818
MSTRG.16724	20.0999	2.37096	1.15857	2.04645	0.040712	0.999818
MSTRG.16841	29.7797	2.82018	1.4116	1.99787	0.0457308	0.999818
MSTRG.17060	12.1519	3.06737	1.34983	2.27241	0.023062	0.999818
MSTRG.17237	790.818	2.35784	1.04028	2.26654	0.0234186	0.999818
MSTRG.17391	1164.36	1.07044	0.545825	1.96113	0.0498634	0.999818
MSTRG.17430	59.6917	1.19518	0.588148	2.03211	0.0421421	0.999818
MSTRG.1749	984.299	2.14374	0.972411	2.20456	0.0274849	0.999818
MSTRG.17828	48.647	1.84024	0.810108	2.2716	0.0231107	0.999818
MSTRG.17901	37.8997	2.71503	1.20019	2.26216	0.0236876	0.999818
MSTRG.1802|AL359258.3	12.678	1.6637	0.766339	2.17097	0.0299334	0.999818
MSTRG.1803	9.74613	2.64986	1.33186	1.98958	0.0466369	0.999818
MSTRG.18106	12.7619	1.39436	0.651776	2.13933	0.0324088	0.999818
MSTRG.18210	40.095	2.3186	1.14465	2.02559	0.0428065	0.999818
MSTRG.18768	52.405	2.04765	1.0312	1.98569	0.0470679	0.999818
MSTRG.187|NPHP4	567.539	1.67026	0.833194	2.00465	0.0450007	0.999818
MSTRG.19002	25.6468	2.59574	1.30977	1.98183	0.0474981	0.999818
MSTRG.19034|DNMT3A	2270.58	0.649424	0.323075	2.01013	0.0444169	0.999818
MSTRG.19514|AC107081.2	13.7747	2.58167	1.16159	2.22254	0.0262468	0.999818
MSTRG.19625|AAK1	1456.42	2.19071	1.05846	2.06971	0.0384792	0.999818
MSTRG.19708	8.63877	2.70116	1.3707	1.97065	0.0487642	0.999818
MSTRG.199	3.86481	2.7282	1.32583	2.05773	0.0396159	0.999818
MSTRG.19975	17.8987	2.51299	1.23847	2.0291	0.0424484	0.999818
MSTRG.20072|AC092645.1	14.6276	2.73954	1.23092	2.2256	0.0260411	0.999818
MSTRG.20077|Y_RNA	12.1553	2.43549	1.16937	2.08274	0.0372754	0.999818
MSTRG.20321	25.3292	2.10958	1.05049	2.00819	0.0446229	0.999818
MSTRG.20482	727.068	1.64002	0.747342	2.19447	0.0282015	0.999818
MSTRG.20533	24.7734	2.51901	1.25502	2.00714	0.0447349	0.999818
MSTRG.20578	50.6636	1.41379	0.718277	1.96831	0.0490328	0.999818
MSTRG.20613|CHN1	511.57	1.21648	0.560441	2.17057	0.0299633	0.999818
MSTRG.20682	20.094	2.63233	1.1899	2.21223	0.0269507	0.999818
MSTRG.20752|MED28P3	3.21105	3.10209	1.38985	2.23196	0.0256178	0.999818
MSTRG.20766	15.1647	2.61965	1.28086	2.04523	0.0408317	0.999818
MSTRG.21342	42.8772	1.64091	0.745787	2.20023	0.0277902	0.999818
MSTRG.21469	21.2842	2.87495	1.38918	2.06953	0.0384959	0.999818
MSTRG.21749|FRG1CP	125.155	1.56248	0.768253	2.03381	0.0419711	0.999818
MSTRG.2185	67.9926	2.71641	1.2701	2.13874	0.0324569	0.999818
MSTRG.22428	13.349	2.78533	1.26136	2.20819	0.0272307	0.999818
MSTRG.22454	19.2072	2.52368	1.23635	2.04123	0.041228	0.999818
MSTRG.22480	19.1665	2.02609	1.00261	2.02082	0.0432982	0.999818
MSTRG.23416	20.6163	2.4811	1.21211	2.04692	0.0406661	0.999818
MSTRG.23483|Z83840.1	94.2852	1.71872	0.850244	2.02145	0.0432337	0.999818
MSTRG.23693	223.556	1.45082	0.632444	2.29399	0.021791	0.999818
MSTRG.23737	22.1211	2.45432	1.23696	1.98415	0.0472387	0.999818
MSTRG.23889	17.2587	3.04088	1.35049	2.25169	0.024342	0.999818
MSTRG.24037|OXSR1	3232.49	0.760647	0.333077	2.2837	0.0223893	0.999818
MSTRG.24045	33.725	1.62402	0.798226	2.03454	0.0418975	0.999818
MSTRG.24240|MAP4	9725.34	0.993317	0.462257	2.14884	0.0316469	0.999818
MSTRG.24567	1151.64	2.80429	1.39965	2.00357	0.0451166	0.999818
MSTRG.24574	67.6443	1.58245	0.786697	2.01151	0.0442717	0.999818
MSTRG.24881|GOLGB1	2543.33	1.52397	0.668101	2.28105	0.0225454	0.999818
MSTRG.25575|AC092960.2	6.07719	2.62541	1.17004	2.24387	0.024841	0.999818
MSTRG.25643	18.0065	1.87834	0.936998	2.00464	0.0450014	0.999818
MSTRG.25744	15.4383	2.61666	1.28437	2.03731	0.0416194	0.999818
MSTRG.25801|MIR922	18.7254	2.55603	1.20054	2.12907	0.0332484	0.999818
MSTRG.25913|UVSSA	380.662	0.977024	0.496841	1.96647	0.0492442	0.999818
MSTRG.25932	19.6485	2.95841	1.36902	2.16097	0.0306978	0.999818
MSTRG.26192|KLHL5	1825.58	1.04557	0.516287	2.02517	0.0428496	0.999818
MSTRG.26285	768.601	2.05731	0.945485	2.17593	0.0295606	0.999818
MSTRG.26467	21.6657	2.1817	1.09159	1.99864	0.0456472	0.999818
MSTRG.26487	39.7662	1.8037	0.852257	2.11638	0.0343127	0.999818
MSTRG.26488	918.786	1.76209	0.855312	2.06017	0.0393823	0.999818
MSTRG.26566|AC093827.5	58.9205	2.10028	0.946263	2.21955	0.0264491	0.999818
MSTRG.2660|KLHL20	1339.09	0.808399	0.381605	2.11842	0.0341398	0.999818
MSTRG.26677	17.3028	2.41708	1.10107	2.19522	0.028148	0.999818
MSTRG.26852	16.5986	2.05417	0.985617	2.08414	0.0371472	0.999818
MSTRG.26860	198.236	2.34346	1.12987	2.0741	0.0380703	0.999818
MSTRG.27171	230.687	1.84759	0.846431	2.1828	0.0290503	0.999818
MSTRG.27220	13.9862	2.1861	1.09642	1.99385	0.0461685	0.999818
MSTRG.2725	386.534	2.21256	1.11606	1.98247	0.0474264	0.999818
MSTRG.27371	45.0279	1.54698	0.781917	1.97844	0.0478788	0.999818
MSTRG.27526	35.7464	2.74913	1.23773	2.22111	0.0263433	0.999818
MSTRG.27572	18.2648	2.43158	1.19502	2.03475	0.0418759	0.999818
MSTRG.27766	13.088	2.5214	1.14168	2.20851	0.0272089	0.999818
MSTRG.27994|POLK	537.01	1.86566	0.867904	2.14962	0.0315852	0.999818
MSTRG.28049	13.9223	2.16365	1.03377	2.09298	0.0363508	0.999818
MSTRG.2818|TPR	7725.8	0.92621	0.463061	2.00019	0.0454799	0.999818
MSTRG.2847	37.7862	1.56453	0.72303	2.16385	0.0304757	0.999818
MSTRG.28567	80.999	1.371	0.653548	2.09778	0.0359247	0.999818
MSTRG.28617	187.279	1.48879	0.712237	2.0903	0.0365906	0.999818
MSTRG.28629|PCDHGA2	139.768	0.874202	0.438138	1.99527	0.0460138	0.999818
MSTRG.28959|FBXW11	2885.33	0.619635	0.293697	2.10978	0.0348775	0.999818
MSTRG.29109	16.9183	2.80829	1.29413	2.17003	0.0300049	0.999818
MSTRG.29118	14.3882	2.65665	1.35072	1.96683	0.0492026	0.999818
MSTRG.29186	14.7844	2.19193	1.11474	1.96632	0.0492621	0.999818
MSTRG.29196	1382.64	1.84157	0.840921	2.18994	0.0285282	0.999818
MSTRG.30225|AL391416.1	17.8896	2.30617	1.04531	2.20621	0.0273693	0.999818
MSTRG.30323	14.112	2.33131	1.0386	2.24465	0.0247903	0.999818
MSTRG.30343	27.926	2.27822	1.02471	2.22328	0.0261971	0.999818
MSTRG.30344	12.8172	2.93087	1.32491	2.21213	0.0269578	0.999818
MSTRG.30589|RSPO3	237.603	1.82592	0.847495	2.15449	0.031202	0.999818
MSTRG.30623	1062.74	2.0201	0.892752	2.26277	0.0236496	0.999818
MSTRG.3069	13.931	2.54617	1.28308	1.98442	0.047209	0.999818
MSTRG.30779	23.5336	1.60649	0.812396	1.97747	0.0479882	0.999818
MSTRG.30977	15.2313	1.91182	0.973459	1.96395	0.0495365	0.999818
MSTRG.31010	14.9627	2.01854	1.01362	1.99141	0.0464357	0.999818
MSTRG.31016|Z94721.2	70.9957	0.900901	0.451218	1.9966	0.0458689	0.999818
MSTRG.31044	11.0987	3.06377	1.39148	2.2018	0.0276791	0.999818
MSTRG.3126	22.808	2.39599	1.17721	2.03531	0.0418193	0.999818
MSTRG.31561|MIR196B	11.2608	2.89507	1.36592	2.11951	0.0340477	0.999818
MSTRG.31799	44.2258	1.88117	0.955455	1.96887	0.0489675	0.999818
MSTRG.31851	38.969	2.89065	1.41211	2.04704	0.0406539	0.999818
MSTRG.3194	207.344	1.87281	0.937923	1.99677	0.0458506	0.999818
MSTRG.31980	42.1821	2.03316	0.913921	2.22466	0.0261042	0.999818
MSTRG.32072|ZP3	75.3358	0.984621	0.475407	2.07111	0.0383482	0.999818
MSTRG.32073	130.417	0.62243	0.314558	1.97874	0.0478447	0.999818
MSTRG.32454|SRPK2	1082.58	1.01077	0.487189	2.07469	0.0380153	0.999818
MSTRG.3263|AL591895.1	11.2333	1.89014	0.853219	2.2153	0.0267393	0.999818
MSTRG.32689|EEF1B2P6	41.5338	0.979555	0.452988	2.16243	0.0305851	0.999818
MSTRG.32714	947.064	2.57882	1.23755	2.08381	0.0371779	0.999818
MSTRG.32811|KDM7A-DT	60.9364	0.871454	0.390438	2.23199	0.0256156	0.999818
MSTRG.32848	34.7773	2.51388	1.18713	2.11761	0.0342084	0.999818
MSTRG.32880	13.2883	1.81869	0.832612	2.18432	0.0289388	0.999818
MSTRG.32961	422.262	2.19357	1.04067	2.10784	0.0350453	0.999818
MSTRG.33001|AC093726.1	13.3373	2.00873	0.904757	2.22019	0.0264057	0.999818
MSTRG.33141	90.614	0.79144	0.385092	2.0552	0.0398601	0.999818
MSTRG.33316	12.5549	2.49687	1.16916	2.13561	0.0327113	0.999818
MSTRG.33551	424.506	2.23839	1.02707	2.1794	0.0293018	0.999818
MSTRG.33569	74.5417	2.16745	1.04967	2.06489	0.038933	0.999818
MSTRG.33703	469.751	1.42758	0.702052	2.03344	0.0420078	0.999818
MSTRG.33933	37.177	1.84828	0.884167	2.09042	0.0365804	0.999818
MSTRG.34060	19.2674	2.9199	1.31007	2.22882	0.0258262	0.999818
MSTRG.34240	689.836	0.805208	0.401073	2.00764	0.044682	0.999818
MSTRG.34300|PHF20L1	1413.83	0.71521	0.355543	2.0116	0.0442622	0.999818
MSTRG.34332|AC067931.1	25.7634	1.72571	0.801965	2.15185	0.0314091	0.999818
MSTRG.34342	40.0003	1.75707	0.802904	2.18839	0.0286412	0.999818
MSTRG.34738	378.587	1.23674	0.542714	2.2788	0.022679	0.999818
MSTRG.35122	11.0341	2.72573	1.26417	2.15614	0.0310726	0.999818
MSTRG.35278	1394.91	2.03627	0.977914	2.08226	0.0373186	0.999818
MSTRG.35467	13.8335	2.76534	1.41071	1.96025	0.0499669	0.999818
MSTRG.35499	25.9721	2.20068	0.988812	2.22558	0.0260426	0.999818
MSTRG.3559	2183.95	1.75142	0.82606	2.12021	0.0339885	0.999818
MSTRG.35599	351.302	1.20139	0.596677	2.01348	0.0440646	0.999818
MSTRG.35999|SNAPC4	416.388	2.19118	1.10461	1.98367	0.0472926	0.999818
MSTRG.36017	366.155	1.13355	0.561929	2.01725	0.0436692	0.999818
MSTRG.36462	67.0474	2.30395	1.12987	2.03914	0.0414362	0.999818
MSTRG.36670|BX322784.1	81.8461	0.9048	0.454257	1.99182	0.0463905	0.999818
MSTRG.36680	470.792	1.55412	0.74062	2.09841	0.0358694	0.999818
MSTRG.37029|AL589880.1	188.207	0.6153	0.291886	2.10802	0.0350295	0.999818
MSTRG.37158	13.8082	2.23931	1.12471	1.99102	0.0464788	0.999818
MSTRG.37193	108.433	3.16405	1.39456	2.26885	0.0232772	0.999818
MSTRG.37295|MTMR1	236.832	1.56424	0.745134	2.09927	0.035793	0.999818
MSTRG.3740	10.7739	3.08868	1.41247	2.18673	0.0287622	0.999818
MSTRG.3744	56.0329	1.32609	0.642633	2.06352	0.0390631	0.999818
MSTRG.4049|AL358394.1	2.83542	3.01642	1.38662	2.17538	0.0296018	0.999818
MSTRG.405	8.68232	2.30151	1.12071	2.05361	0.040013	0.999818
MSTRG.4217|STOX1	40.821	2.07146	1.01414	2.04259	0.0410934	0.999818
MSTRG.4226|Metazoa_SRP	16.9687	1.66704	0.839834	1.98497	0.0471482	0.999818
MSTRG.4436	38.7018	1.74926	0.835598	2.09342	0.0363117	0.999818
MSTRG.4629	38.3429	1.88406	0.928865	2.02835	0.0425246	0.999818
MSTRG.4655|TCTN3	595.471	2.63802	1.15517	2.28367	0.0223909	0.999818
MSTRG.476|EIF4G3	2269.71	1.56169	0.724457	2.15567	0.0311098	0.999818
MSTRG.4777|AL133355.1	44.1274	2.59725	1.23222	2.10777	0.0350506	0.999818
MSTRG.4798|XIAPP1	12.1274	2.15989	1.0568	2.0438	0.0409728	0.999818
MSTRG.4972|AL731577.2	14.3132	1.92873	0.936695	2.05908	0.0394866	0.999818
MSTRG.4975	50.3655	1.12718	0.555604	2.02875	0.0424834	0.999818
MSTRG.505|LUZP1	9040.41	0.93419	0.429677	2.17417	0.0296923	0.999818
MSTRG.5083	17.0596	2.48301	1.15328	2.15299	0.0313194	0.999818
MSTRG.5163	478.61	0.767433	0.336611	2.27988	0.0226148	0.999818
MSTRG.5270	22.863	1.57258	0.757463	2.07612	0.0378832	0.999818
MSTRG.5336	21.7632	0.979112	0.451615	2.16802	0.030157	0.999818
MSTRG.5344	4.60497	3.21405	1.40203	2.29242	0.0218814	0.999818
MSTRG.5484	21.8818	2.4425	1.0948	2.231	0.0256809	0.999818
MSTRG.5670|AMBRA1	1083.78	1.19662	0.524057	2.28338	0.0224079	0.999818
MSTRG.5812	334.905	1.73876	0.832182	2.0894	0.0366714	0.999818
MSTRG.5967	31.8689	2.37369	1.04207	2.27786	0.022735	0.999818
MSTRG.6088	65.6509	1.46725	0.662423	2.21498	0.0267613	0.999818
MSTRG.6357	24.8261	2.12845	1.02564	2.07524	0.0379646	0.999818
MSTRG.6451	18.3137	2.95578	1.30437	2.26605	0.023448	0.999818
MSTRG.6497|SNORA1	8.26185	2.37743	1.15648	2.05574	0.0398073	0.999818
MSTRG.6554	13.7484	2.75023	1.36877	2.00927	0.0445087	0.999818
MSTRG.6901|HYLS1	295.095	2.43768	1.15572	2.10924	0.0349243	0.999818
MSTRG.6944|TMEM45B	22.6937	1.46665	0.673052	2.1791	0.0293243	0.999818
MSTRG.6987	19.4841	2.38006	1.15487	2.06089	0.0393139	0.999818
MSTRG.7041	40.2977	2.33826	1.06357	2.19851	0.027913	0.999818
MSTRG.7150	9457	0.990807	0.471214	2.10267	0.0354945	0.999818
MSTRG.7194	10.4724	2.77542	1.23105	2.25453	0.024163	0.999818
MSTRG.7195	16.5718	2.57843	1.27846	2.01682	0.0437141	0.999818
MSTRG.7272	25.9781	1.99095	0.882669	2.2556	0.0240959	0.999818
MSTRG.758	14.176	2.35881	1.12448	2.0977	0.0359319	0.999818
MSTRG.7745	16.4198	2.55315	1.28694	1.98389	0.0472686	0.999818
MSTRG.7928|LINC01154	20.0781	2.65221	1.24899	2.12349	0.0337132	0.999818
MSTRG.8074|RPS3P6	11.6141	1.79865	0.869779	2.06794	0.0386459	0.999818
MSTRG.8147	26.8035	2.45066	1.07552	2.27858	0.0226919	0.999818
MSTRG.8153	79.4338	2.38364	1.17837	2.02282	0.0430914	0.999818
MSTRG.8157	22.6222	2.83342	1.28984	2.19673	0.0280398	0.999818
MSTRG.8382	1792.55	1.16677	0.516682	2.2582	0.0239331	0.999818
MSTRG.8522|CASC18	79.674	0.960904	0.467329	2.05616	0.0397668	0.999818
MSTRG.8555	12.1468	1.88364	0.860018	2.19023	0.0285076	0.999818
MSTRG.8609	104.198	2.83311	1.32916	2.13151	0.0330468	0.999818
MSTRG.8655	199.956	2.06993	1.01385	2.04166	0.041185	0.999818
MSTRG.8851	373.416	1.03529	0.497888	2.07937	0.0375838	0.999818
MSTRG.8884	15.4724	2.28551	1.16584	1.96039	0.0499506	0.999818
MSTRG.8890|AC068790.9	18.6352	1.29171	0.65018	1.98669	0.0469565	0.999818
MSTRG.8961	23.2099	2.56953	1.1853	2.16784	0.0301712	0.999818
MSTRG.9221	31.7153	1.61814	0.81507	1.98528	0.047113	0.999818
MSTRG.9223	357.268	2.84564	1.41569	2.01007	0.0444242	0.999818
MSTRG.9224	33.0072	1.40355	0.709327	1.97871	0.0478488	0.999818
MSTRG.9230	2740.28	1.0675	0.544233	1.96148	0.0498228	0.999818
MSTRG.9257|AL354696.2	24.4601	2.92111	1.2874	2.269	0.0232685	0.999818
MSTRG.94	13.4138	2.89065	1.38514	2.0869	0.0368972	0.999818
MSTRG.9432	54.8484	3.20167	1.40642	2.27647	0.022818	0.999818

## Sheet: Sheet2
B. significantly downregulated genes in IDX+
geneID | gene name	basemean	log2fc	stderr	wald	p-val	p-adj
MSTRG.5387	448.153	-10.3401	0.962625	-10.7415	6.5e-27	1.12e-22
MSTRG.31218	236.297	-9.60395	0.979806	-9.80188	1.11e-22	1.27e-18
MSTRG.18794	289.431	-9.6529	1.00364	-9.61791	6.72e-22	3.86e-18
MSTRG.26714	310.821	-9.68258	1.00954	-9.59109	8.72e-22	4.3e-18
MSTRG.17362	300.423	-9.35267	1.05285	-8.88319	6.5e-19	2.8e-15
ENSG00000168939.11_PAR_Y|SPRY3	97.572	-8.33084	1.05243	-7.91579	2.46e-15	9.42e-12
MSTRG.17908	84.6455	-8.24765	1.04461	-7.89542	2.89e-15	9.98e-12
MSTRG.25913	111.117	-8.20653	1.09005	-7.52861	5.13e-14	1.32e-10
MSTRG.24342	101.217	-7.67701	1.1518	-6.66525	2.64e-11	5.7e-08
MSTRG.7175	42.7629	-7.19852	1.11911	-6.43238	1.26e-10	2.55e-07
MSTRG.35505	56.3012	-7.23436	1.14842	-6.29941	2.99e-10	5.73e-07
MSTRG.22426	372.594	-2.62105	0.419093	-6.2541	4e-10	7.26e-07
MSTRG.17450	10636.8	-7.4584	1.19621	-6.23504	4.52e-10	7.79e-07
MSTRG.21348	26.8201	-6.69393	1.1287	-5.93065	3.02e-09	4.73e-06
MSTRG.36442	39.0617	-6.76597	1.17392	-5.76355	8.24e-09	1.14e-05
MSTRG.20254	338.115	-6.17197	1.08211	-5.70366	1.17e-08	1.56e-05
ENSG00000278662.5|GOLGA6L10	39.8556	-6.71429	1.18326	-5.67438	1.39e-08	1.78e-05
MSTRG.25598	481.345	-4.1279	0.74313	-5.55475	2.78e-08	3.31e-05
MSTRG.13455|RRAD	20.0207	-6.29885	1.14456	-5.50327	3.73e-08	4.29e-05
MSTRG.4684	28.1382	-6.46326	1.18089	-5.47321	4.42e-08	4.92e-05
MSTRG.16168	14.2949	-5.89911	1.14833	-5.1371	2.79e-07	0.000267442
MSTRG.15309	215.896	-3.03939	0.5962	-5.09794	3.43e-07	0.000320242
MSTRG.6835	257.721	-6.52807	1.28961	-5.06205	4.15e-07	0.00036699
ENSG00000255330.9|AL096711.2	21.3808	-6.05968	1.20973	-5.00912	5.47e-07	0.000471723
MSTRG.11889	367.224	-6.44715	1.2983	-4.96585	6.84e-07	0.000575693
MSTRG.15669	434.16	-6.4169	1.3013	-4.93113	8.18e-07	0.000671707
MSTRG.2133|NOTCH2NLB	39.9158	-6.12303	1.2543	-4.88162	1.05e-06	0.00084437
MSTRG.32590	11.481	-5.5598	1.17469	-4.73301	2.21e-06	0.00169634
MSTRG.30880|ARID1B	3557.54	-1.8514	0.393214	-4.70837	2.5e-06	0.0018732
ENSG00000139547.7|RDH16	10.6627	-5.45892	1.17915	-4.62954	3.66e-06	0.00257498
MSTRG.25318	334.525	-5.78062	1.24964	-4.62583	3.73e-06	0.00257498
MSTRG.32412	14.8194	-5.65191	1.22463	-4.6152	3.93e-06	0.00265724
MSTRG.12892	26.1366	-5.76559	1.26427	-4.5604	5.11e-06	0.00332204
MSTRG.17910|RYR1	10.0962	-5.38706	1.18225	-4.55661	5.2e-06	0.00332204
ENSG00000143226.13|FCGR2A	9.50201	-5.33677	1.17707	-4.53393	5.79e-06	0.00356758
MSTRG.21907	521.922	-1.39209	0.310573	-4.48233	7.38e-06	0.00446986
ENSG00000138311.17|ZNF365	12.9632	-5.49708	1.22755	-4.47807	7.53e-06	0.00448126
MSTRG.2339|DCST1-AS1	14.4793	-5.54098	1.24319	-4.45707	8.31e-06	0.00485955
MSTRG.35360	10.1297	-5.326	1.20122	-4.43381	9.26e-06	0.0053247
MSTRG.32769|AC008264.2	10.3473	-5.32864	1.20652	-4.41652	1e-05	0.00558254
MSTRG.12188|AC091167.7	11.5121	-5.3806	1.22387	-4.39638	1.1e-05	0.006029
MSTRG.36551	22.2778	-5.55727	1.27627	-4.35432	1.33e-05	0.00677382
MSTRG.394|AL451042.2	11.8579	-5.35193	1.23944	-4.31804	1.57e-05	0.00776048
MSTRG.1407|DEPDC1-AS1	11.7403	-5.32042	1.24413	-4.27642	1.9e-05	0.00923081
ENSG00000111834.13|RSPH4A	8.89584	-5.1501	1.21014	-4.2558	2.08e-05	0.00984678
MSTRG.14314	35.9301	-5.04264	1.1898	-4.23822	2.25e-05	0.0105062
MSTRG.18297|BICRA	429.859	-2.42631	0.573451	-4.23107	2.33e-05	0.0107014
MSTRG.19959|AC016738.2	7.79823	-5.03352	1.20119	-4.19044	2.78e-05	0.0126413
ENSG00000134716.11|CYP2J2	9.13703	-5.11856	1.2266	-4.17297	3.01e-05	0.0133012
MSTRG.31886|AC099654.2	10.1051	-5.17595	1.23999	-4.17421	2.99e-05	0.0133012
MSTRG.31508|AC005682.1	12.9426	-5.28532	1.26811	-4.16786	3.07e-05	0.0134307
MSTRG.20583|METAP1D	325.158	-1.63631	0.393375	-4.15968	3.19e-05	0.013747
MSTRG.23627|PLXNB2	2695.56	-2.89726	0.699382	-4.1426	3.43e-05	0.014321
MSTRG.37372|FAM3A	1292.47	-0.829684	0.201505	-4.11744	3.83e-05	0.0157383
ENSG00000237013.1|LINC01812	10.5222	-5.15885	1.25472	-4.11154	3.93e-05	0.0159562
MSTRG.7084|GALNT8	7.9481	-4.96441	1.22694	-4.04617	5.21e-05	0.0206502
MSTRG.9769	42.5971	-5.34818	1.3231	-4.04215	5.3e-05	0.0207689
MSTRG.26729|SLC9B1	11.229	-4.21878	1.04558	-4.03488	5.46e-05	0.0211815
MSTRG.21291|AC019068.1	14.994	-5.18217	1.29128	-4.0132	5.99e-05	0.0227148
MSTRG.7451|AC092794.1	7.73611	-4.90727	1.23453	-3.97501	7.04e-05	0.0247806
MSTRG.2218|BNIPL	9.24518	-4.98587	1.26325	-3.94685	7.92e-05	0.0273258
MSTRG.11997|CHRNA3	11.8552	-5.05897	1.28913	-3.92433	8.7e-05	0.0297151
MSTRG.15584|HEATR6	394.732	-4.36478	1.12115	-3.89311	9.9e-05	0.0331566
MSTRG.23379|TPTEP2-CSNK1E	28.793	-5.12737	1.32713	-3.86349	0.000111777	0.0360486
MSTRG.6635|C11orf65	8.34219	-4.35151	1.13161	-3.84541	0.000120349	0.0381009
MSTRG.12289	436.515	-3.56674	0.929726	-3.83634	0.000124882	0.0391768
MSTRG.28031	23.2181	-5.05398	1.32537	-3.81327	0.000137142	0.042635
ENSG00000286830.1|AC105052.5	7.27826	-4.76317	1.25537	-3.79423	0.000148104	0.0444416
MSTRG.22514|AP000295.1	7.95174	-4.808	1.26718	-3.79426	0.000148084	0.0444416
MSTRG.13060|AC009093.7	6.43393	-4.68715	1.24033	-3.77896	0.000157486	0.0468495
MSTRG.15146	24.3495	-3.78024	1.00463	-3.76284	0.000167995	0.0495485
MSTRG.17182	33.4938	-5.02422	1.33872	-3.75302	0.00017472	0.0506659
MSTRG.27843|AC025176.1	10.9576	-4.89092	1.30313	-3.7532	0.000174593	0.0506659
MSTRG.35399	10.7546	-4.88007	1.30323	-3.74461	0.000180674	0.0511042
MSTRG.3819|ENKUR	9.60475	-4.85825	1.29713	-3.74539	0.000180115	0.0511042
MSTRG.26943|PPP1R14BP3	143.339	-3.8779	1.03636	-3.74186	0.000182664	0.0512469
MSTRG.28400	9.482	-4.83722	1.29867	-3.72473	0.000195523	0.0535485
ENSG00000255400.1|AC124276.2	6.8035	-4.6778	1.25796	-3.71855	0.000200367	0.0540177
MSTRG.11548	11.7418	-4.87129	1.30962	-3.71962	0.000199526	0.0540177
MSTRG.12196	124.227	-4.79532	1.2924	-3.71039	0.000206937	0.0553565
MSTRG.3453	1173.84	-4.98619	1.35927	-3.6683	0.000244169	0.0628789
MSTRG.11879	10.6442	-4.79993	1.31134	-3.66031	0.000251906	0.0639174
MSTRG.31922|CRCP	842.114	-1.29876	0.355691	-3.65139	0.000260828	0.0656983
MSTRG.18375|AC010619.2	7.35342	-4.67032	1.28037	-3.64764	0.000264663	0.0661811
MSTRG.23198	386.886	-4.48921	1.24235	-3.61349	0.000302105	0.0744646
ENSG00000131094.4|C1QL1	5.94153	-4.53022	1.25934	-3.59729	0.000321547	0.0775941
MSTRG.30808|AL355312.6	10.6824	-4.73596	1.31837	-3.59229	0.000327784	0.0785497
MSTRG.25377|C3orf80	6.38278	-4.54864	1.27419	-3.56983	0.000357207	0.0842522
MSTRG.19906	22.1099	-4.79015	1.34368	-3.56495	0.000363922	0.0842834
MSTRG.17980	11.3901	-3.32709	0.938723	-3.54428	0.000393689	0.0882171
MSTRG.8135|AC025262.4	6.24595	-4.52384	1.27453	-3.54943	0.00038607	0.0882171
ENSG00000102230.14|PCYT1B	8.43361	-4.64215	1.3136	-3.53392	0.000409442	0.0899938
MSTRG.2171|AC244033.1	5.71494	-4.46999	1.26449	-3.53502	0.000407751	0.0899938
ENSG00000050555.18|LAMC3	6.48863	-4.51342	1.2858	-3.51022	0.000447737	0.0976663
MSTRG.17262|AC011472.4	8.99998	-3.84977	1.10196	-3.49355	0.000476636	0.102798
ENSG00000182379.10|NXPH4	7.03803	-4.53115	1.30112	-3.4825	0.000496754	0.105815
MSTRG.11690|ZNF609	813.888	-3.01498	0.873839	-3.45027	0.000560025	0.117123
MSTRG.24390|AC006254.2	6.03251	-3.95812	1.14859	-3.44607	0.000568796	0.118241
MSTRG.5538|KIAA1549L	762.582	-4.55616	1.33024	-3.42506	0.000614673	0.126257
ENSG00000273375.1|AC055764.2	4.89514	-4.31345	1.26211	-3.41765	0.000631653	0.128977
ENSG00000250770.3|AC005865.1	7.55444	-4.50183	1.32045	-3.40933	0.000651229	0.129899
MSTRG.19410|AC008280.3	5.72894	-4.38442	1.28567	-3.41023	0.00064907	0.129899
MSTRG.32893	334.689	-1.30821	0.384556	-3.40188	0.000669232	0.132723
MSTRG.35814	625.283	-0.915616	0.269838	-3.39321	0.000690791	0.136216
MSTRG.29980	5.51592	-4.34876	1.28483	-3.38471	0.000712547	0.139708
MSTRG.8347	217.838	-2.99574	0.885883	-3.38165	0.000720523	0.139781
MSTRG.12302|PRKXP1	14.0772	-3.63871	1.08708	-3.34722	0.000816258	0.153149
MSTRG.25368|AC092943.2	15.81	-3.72186	1.11196	-3.3471	0.000816606	0.153149
MSTRG.4888	302.519	-1.64488	0.491233	-3.34848	0.000812566	0.153149
MSTRG.37286|IDSP1	10.6829	-4.47886	1.34284	-3.33536	0.00085188	0.158047
MSTRG.23240	6.2209	-4.3637	1.31003	-3.33098	0.000865402	0.159697
MSTRG.18953	12.2106	-4.48006	1.34788	-3.32378	0.000888059	0.162144
MSTRG.30304|AL096678.1	5.02152	-4.2483	1.2861	-3.30324	0.000955752	0.170006
MSTRG.29932	29.3106	-3.05348	0.926856	-3.29445	0.000986135	0.172664
MSTRG.16405|AC091588.1	6.50219	-4.34824	1.32163	-3.29005	0.00100168	0.173698
MSTRG.1566	7.42858	-4.38188	1.3349	-3.28255	0.00102872	0.177495
MSTRG.33185|AC068587.4	9.32017	-4.06658	1.24061	-3.27789	0.00104586	0.179555
MSTRG.25820	8.21491	-4.01495	1.22726	-3.27148	0.00106987	0.181647
MSTRG.28590|AC011379.1	4.41682	-4.15489	1.27509	-3.25851	0.00112001	0.186711
MSTRG.36132	6.71149	-3.90784	1.19987	-3.25689	0.00112639	0.186872
MSTRG.12537|AC106820.3	5.09875	-4.2187	1.2966	-3.25365	0.00113932	0.188113
MSTRG.21793|AL034550.2	6.34868	-4.30231	1.32583	-3.245	0.00117452	0.193002
MSTRG.36759|AL627389.1	7.06958	-3.91466	1.21194	-3.23008	0.00123755	0.200494
MSTRG.187	371.815	-3.74559	1.16414	-3.21749	0.00129319	0.20756
MSTRG.22489|BACH1-IT2	4.65698	-4.14539	1.29124	-3.2104	0.00132552	0.211764
MSTRG.20107|AC017002.1	9.39149	-3.47108	1.08491	-3.1994	0.00137714	0.213105
MSTRG.24019	31.9582	-3.11907	0.974382	-3.20107	0.00136917	0.213105
MSTRG.1892|RBM15-AS1	11.2724	-3.60823	1.1294	-3.19481	0.00139922	0.215555
MSTRG.23885|ANKRD28	692.755	-1.85898	0.582122	-3.19345	0.00140584	0.215612
MSTRG.35034|FRG1HP	53.4191	-2.5755	0.808092	-3.18714	0.00143689	0.218433
MSTRG.18299|AC008985.1	7.29582	-4.28006	1.34397	-3.18463	0.00144939	0.218943
ENSG00000266910.2|AC008507.1	12.1471	-3.27839	1.03387	-3.171	0.00151917	0.224032
MSTRG.20564	11.2494	-4.30157	1.35894	-3.16539	0.00154876	0.225505
MSTRG.12435|AC120498.9	4.45544	-4.08962	1.29377	-3.161	0.00157228	0.22779
MSTRG.24911	6.59144	-4.24064	1.34197	-3.16001	0.00157766	0.22779
ENSG00000279306.1|AL139288.2	4.34011	-4.07408	1.29164	-3.15418	0.00160947	0.230159
MSTRG.36737	6100.84	-4.32506	1.37197	-3.15245	0.00161905	0.230159
MSTRG.19734	4.86008	-4.11191	1.30925	-3.14066	0.00168566	0.237423
MSTRG.36198	236.173	-0.970781	0.310096	-3.13058	0.0017446	0.244726
MSTRG.33170|AF131215.6	66.3265	-1.20637	0.385514	-3.12925	0.00175256	0.244847
MSTRG.9339|PPP1R26P1	5.92196	-3.39223	1.08796	-3.11796	0.00182106	0.252374
MSTRG.25985|AC097382.1	5.37493	-4.12693	1.3276	-3.10857	0.00187995	0.256417
MSTRG.26389|AC069307.1	8.26817	-4.21498	1.35523	-3.11016	0.00186989	0.256417
ENSG00000099365.11|STX1B	5.80166	-4.14907	1.3384	-3.10003	0.00193499	0.260374
MSTRG.19479	7.17308	-4.18401	1.35209	-3.09447	0.00197166	0.262501
MSTRG.24090|ENTPD3-AS1	68.9255	-1.1688	0.380133	-3.0747	0.00210712	0.275426
ENSG00000163531.15|NFASC	5.02196	-4.07088	1.32515	-3.07201	0.00212619	0.27687
MSTRG.16975|DIRAS1	6.99503	-4.13303	1.35556	-3.04895	0.00229642	0.290275
MSTRG.11689	4.06385	-3.95843	1.3028	-3.0384	0.00237841	0.296297
MSTRG.15955	10.4327	-4.15553	1.36723	-3.03938	0.00237068	0.296297
MSTRG.30814	122.684	-4.21205	1.38862	-3.03326	0.00241929	0.300213
MSTRG.26755	4.83243	-4.02189	1.32729	-3.03015	0.0024443	0.301243
MSTRG.10413|AL121820.3	4.68203	-4.00843	1.32342	-3.02884	0.00245495	0.301479
MSTRG.8154|AC090023.2	5.28473	-4.04251	1.34103	-3.01447	0.00257426	0.313896
MSTRG.15379|AC091180.4	4.78077	-3.99632	1.33045	-3.00375	0.00266679	0.320646
MSTRG.10430	233.509	-4.10806	1.37023	-2.99808	0.00271685	0.323286
MSTRG.13860|AC133540.1	5.12484	-4.01461	1.34011	-2.99574	0.00273776	0.323543
MSTRG.31347|AC072054.1	5.03978	-3.60393	1.20295	-2.99591	0.00273628	0.323543
ENSG00000120949.15|TNFRSF8	4.51859	-3.9532	1.32739	-2.97818	0.00289967	0.337622
MSTRG.22486|AP000240.1	4.51859	-3.9532	1.32739	-2.97818	0.00289967	0.337622
MSTRG.30184	7.11863	-3.74082	1.25786	-2.97396	0.00293983	0.340197
MSTRG.6051|AP003419.1	5.22402	-4.00068	1.34576	-2.97279	0.00295105	0.340197
MSTRG.4816	7.7396	-4.05448	1.3657	-2.96879	0.00298973	0.342756
MSTRG.19835|AC133644.2	4.96089	-3.97835	1.34084	-2.96706	0.00300663	0.343552
MSTRG.35461|STX17-AS1	10.179	-2.58451	0.874338	-2.95597	0.00311692	0.353811
ENSG00000280424.1|BX537318.2	5.99465	-3.65666	1.23996	-2.949	0.00318804	0.359519
MSTRG.15143	10.9101	-3.27816	1.11293	-2.94553	0.003224	0.362262
MSTRG.132|AL512413.1	4.3301	-3.90581	1.32838	-2.94029	0.00327909	0.366197
MSTRG.19105|AC074091.2	4.37665	-3.90663	1.33098	-2.93516	0.00333381	0.368358
MSTRG.21188|AC053503.5	5.19793	-3.96513	1.35109	-2.93476	0.00333802	0.368358
MSTRG.29266|AL138831.2	3.68375	-3.83904	1.30757	-2.93601	0.00332458	0.368358
MSTRG.4630	4.45344	-3.9131	1.33349	-2.93447	0.00334114	0.368358
MSTRG.21157	12.6786	-3.69136	1.26269	-2.92341	0.00346222	0.37679
MSTRG.24589|GXYLT2	7.58602	-3.45774	1.18374	-2.92102	0.00348889	0.377412
MSTRG.76	9.6784	-3.36855	1.15375	-2.91966	0.00350419	0.377883
MSTRG.27552|AC138409.1	14.9036	-3.74945	1.28673	-2.91394	0.00356896	0.383624
MSTRG.5681|SNORD67	5.25564	-3.58062	1.23	-2.91107	0.0036019	0.383624
MSTRG.8852|SNORA9B	5.12633	-3.9372	1.35325	-2.90945	0.00362065	0.384355
MSTRG.29706	953.684	-0.797951	0.274691	-2.9049	0.00367366	0.387678
MSTRG.12757|AC010654.1	4.02368	-3.84182	1.32706	-2.89498	0.00379183	0.394382
MSTRG.22409	6.22138	-3.63771	1.2562	-2.8958	0.00378195	0.394382
MSTRG.2509|AL591806.2	4.09029	-3.43944	1.18815	-2.89477	0.00379433	0.394382
MSTRG.24387	319.443	-1.52382	0.528191	-2.88498	0.00391437	0.402015
MSTRG.17392|AC020916.2	4.23826	-3.85054	1.33565	-2.8829	0.00394028	0.402282
MSTRG.37166	63.4458	-3.73061	1.29522	-2.8803	0.003973	0.403466
MSTRG.33955	42.474	-3.02913	1.05208	-2.87919	0.00398698	0.403469
MSTRG.31420|AC013470.3	57.6378	-1.08795	0.378098	-2.87744	0.00400914	0.404318
MSTRG.28796	8.52185	-3.72201	1.29809	-2.86731	0.00413979	0.411689
MSTRG.5266	6.66815	-3.92815	1.37052	-2.86618	0.00415459	0.411973
MSTRG.20026|GCC2-AS1	4.13701	-3.82567	1.33626	-2.86297	0.00419688	0.414974
MSTRG.1284|AC096536.2	4.55773	-3.85562	1.34761	-2.86109	0.00422193	0.416259
MSTRG.20499|AC009299.3	4.60076	-3.4811	1.21906	-2.85556	0.00429605	0.422342
MSTRG.18248|DMPK	431.805	-1.54003	0.539886	-2.8525	0.00433764	0.422834
MSTRG.3711	4.64349	-3.85182	1.35221	-2.84854	0.00439203	0.42693
MSTRG.36524|FTSJ1	2027.46	-0.866367	0.30462	-2.84409	0.00445387	0.431725
MSTRG.25603|CAMK2N2	3.67071	-3.763	1.32427	-2.84155	0.00448942	0.43364
MSTRG.2927|IPO9-AS1	11.9147	-2.60736	0.920586	-2.83228	0.00462175	0.444255
MSTRG.12210	7.00508	-3.63025	1.28276	-2.83004	0.00465426	0.444901
MSTRG.14831	4.98532	-3.49647	1.23522	-2.83064	0.00464549	0.444901
MSTRG.14499	7.54873	-2.72931	0.969809	-2.81427	0.00488881	0.456319
MSTRG.32491	126.035	-2.34602	0.833751	-2.81381	0.00489576	0.456319
MSTRG.3088	5.0356	-3.83068	1.36679	-2.80268	0.00506792	0.468858
MSTRG.16004|AC124319.3	9.69208	-2.3579	0.841783	-2.80108	0.00509316	0.469932
MSTRG.7822|POU6F1	167.287	-1.89902	0.680233	-2.79172	0.00524279	0.477357
ENSG00000259592.1|PRELID1P4	6.91698	-3.3225	1.19087	-2.78998	0.00527112	0.47748
MSTRG.33345	97.3304	-3.56242	1.27885	-2.78566	0.00534196	0.48065
MSTRG.18222	249.248	-1.81469	0.653017	-2.77894	0.00545371	0.487556
MSTRG.15831|AC011933.2	3.7996	-3.71909	1.3398	-2.77586	0.00550553	0.490916
MSTRG.9660|AL445649.1	8.73596	-3.21357	1.16415	-2.76044	0.00577233	0.508142
MSTRG.12122|RN7SL417P	7.39737	-2.69264	0.981186	-2.74427	0.00606449	0.527137
MSTRG.30653|KRT8P42	3.40749	-3.65195	1.3316	-2.74253	0.00609684	0.528332
ENSG00000259751.1|AC018868.2	10.0028	-2.64489	0.965289	-2.74	0.00614392	0.528714
MSTRG.12569	686.079	-2.53896	0.92834	-2.73494	0.00623908	0.532586
MSTRG.15131|PTGES3L	7.23757	-3.78131	1.38289	-2.73436	0.00625025	0.532586
MSTRG.1696|TLCD4	4.06499	-3.33586	1.22035	-2.73352	0.00626608	0.532586
MSTRG.19397	12885.9	-1.01097	0.369778	-2.73399	0.00625722	0.532586
MSTRG.13195|AC135050.5	17.4434	-2.8485	1.04428	-2.72773	0.00637714	0.53805
MSTRG.15336	3.96208	-3.69209	1.35326	-2.72829	0.00636638	0.53805
MSTRG.2738	9.16554	-3.23638	1.18715	-2.72617	0.00640739	0.539283
MSTRG.15285	6.23985	-3.49998	1.28563	-2.72238	0.00648137	0.540294
MSTRG.15546|BCAS3	380.92	-1.14637	0.421273	-2.7212	0.00650458	0.540294
MSTRG.32844|TMEM139	4.67158	-3.73052	1.37114	-2.72075	0.00651333	0.540294
MSTRG.375|AL355994.2	7.92861	-3.77282	1.38527	-2.72352	0.00645902	0.540294
MSTRG.8130|AC078962.3	3.14125	-3.59705	1.32657	-2.71154	0.00669707	0.552877
MSTRG.11523|DNAAF4	123.351	-1.70283	0.629373	-2.70559	0.00681829	0.561322
MSTRG.36897|TRMT2B	228.757	-2.95152	1.09116	-2.70493	0.0068319	0.561322
ENSG00000188124.3|OR2AG2	3.44359	-3.61372	1.3425	-2.69177	0.0071073	0.574982
MSTRG.26182	4.11144	-3.67094	1.36283	-2.69361	0.0070682	0.574982
MSTRG.27968	12.177	-3.49751	1.2991	-2.69226	0.00709701	0.574982
MSTRG.29232|AL031963.3	24.211	-2.21602	0.8231	-2.69228	0.00709646	0.574982
MSTRG.35779	21.7041	-3.63293	1.34817	-2.69472	0.00704488	0.574982
MSTRG.9142|IFIT1P1	4.20476	-3.6722	1.3652	-2.68986	0.00714811	0.574982
ENSG00000272646.1|AC079766.1	3.00338	-3.55966	1.3245	-2.68755	0.00719778	0.575121
MSTRG.33629	5.52429	-3.70988	1.38084	-2.68668	0.00721652	0.575121
MSTRG.6894|TBRG1	707.617	-1.50168	0.558513	-2.68872	0.00717273	0.575121
MSTRG.23884	9.38846	-3.39902	1.26944	-2.67758	0.00741562	0.583879
MSTRG.8214	832.144	-1.29872	0.485109	-2.67718	0.00742451	0.583879
MSTRG.7581|AC024940.1	13.3113	-2.47012	0.923856	-2.67371	0.00750182	0.587013
MSTRG.2887	5.79053	-2.64049	0.988038	-2.67246	0.00752968	0.587861
MSTRG.13882	8.18072	-2.9456	1.10288	-2.67082	0.0075667	0.589417
MSTRG.27525	90.6412	-1.94812	0.729974	-2.66876	0.00761321	0.591268
MSTRG.12400|Z97634.1	30.7901	-2.77072	1.03883	-2.66714	0.00764995	0.591894
MSTRG.20712|TTN-AS1	190.781	-0.859795	0.323173	-2.66048	0.00780299	0.601039
MSTRG.16374|EIF4A2P1	5.6927	-2.3879	0.897869	-2.65952	0.00782524	0.601411
MSTRG.1526|AL359762.3	32.4969	-2.76126	1.03947	-2.6564	0.00789796	0.604999
MSTRG.17503	18.5094	-2.7141	1.02187	-2.65602	0.00790699	0.604999
MSTRG.17830|CAPNS1	6618.22	-3.02863	1.14178	-2.65255	0.00798862	0.607206
MSTRG.5516|AC110056.1	5.57463	-2.60049	0.980114	-2.65325	0.00797201	0.607206
MSTRG.24915|AC022336.1	4.59583	-3.65338	1.37858	-2.65009	0.00804695	0.608956
ENSG00000276368.1|HIST1H2AJ	4.07386	-3.61373	1.37036	-2.63707	0.00836261	0.621933
MSTRG.1038|AL592166.1	3.38296	-3.55992	1.34887	-2.6392	0.00831025	0.621933
MSTRG.11525|AC018926.3	4.53957	-3.63816	1.37949	-2.63733	0.00835607	0.621933
MSTRG.23699|AC026202.3	6.20978	-3.66119	1.38682	-2.63999	0.00829078	0.621933
MSTRG.2656|AL022310.1	3.24405	-3.53894	1.34477	-2.63163	0.00849757	0.625233
MSTRG.27403|AC012640.1	3.90734	-3.25836	1.23806	-2.63182	0.00849284	0.625233
ENSG00000271420.1|AL109936.2	3.30624	-3.53713	1.34941	-2.62125	0.00876077	0.638258
MSTRG.20417|CCDC148	3.86231	-3.58292	1.367	-2.62101	0.00876708	0.638258
MSTRG.34361|AC105235.1	7.47288	-2.48378	0.948889	-2.61757	0.00885584	0.642011
MSTRG.967	8.19641	-3.64591	1.39271	-2.61785	0.00884858	0.642011
MSTRG.15654|MILR1	138.607	-2.21713	0.847767	-2.61526	0.00891605	0.645021
MSTRG.10853|AL132709.5	7.5276	-3.6279	1.3923	-2.60569	0.00916896	0.659172
MSTRG.347	948.837	-3.32497	1.28431	-2.58891	0.00962814	0.683638
MSTRG.18749	290.979	-3.03137	1.17274	-2.58486	0.00974183	0.68663
MSTRG.18618	3.79857	-3.54089	1.37068	-2.58332	0.00978544	0.687731
MSTRG.18779|AC016629.2	9.21211	-2.39235	0.928683	-2.57607	0.00999314	0.696922
MSTRG.9007	8.44314	-2.59708	1.00806	-2.57631	0.00998615	0.696922
MSTRG.9610|PCCA-AS1	3.21744	-3.48574	1.3536	-2.57516	0.0100193	0.696922
MSTRG.12713|Metazoa_SRP	3.25658	-3.48488	1.35566	-2.57062	0.0101518	0.701019
MSTRG.15750	136.576	-2.94809	1.14693	-2.57043	0.0101573	0.701019
MSTRG.777	188.433	-3.4493	1.34132	-2.57157	0.0101238	0.701019
MSTRG.23762|LINC00852	42.9135	-1.56625	0.610025	-2.56753	0.0102427	0.705499
MSTRG.12067|GOLGA6L5P	40.362	-2.63421	1.02692	-2.56517	0.0103127	0.707855
MSTRG.19222|HEATR5B	1256.19	-0.745392	0.290603	-2.56499	0.0103179	0.707855
MSTRG.18744	5.15094	-3.55575	1.38914	-2.55967	0.0104771	0.715964
MSTRG.24017|ITGA9	23.2562	-3.19089	1.24675	-2.55937	0.0104863	0.715964
MSTRG.7483|AC092828.1	2.95172	-3.44451	1.34606	-2.55897	0.0104984	0.715964
MSTRG.12553|AC093525.3	2.81333	-3.42553	1.33998	-2.5564	0.0105763	0.717943
MSTRG.20047	127.959	-3.37582	1.32363	-2.55042	0.0107592	0.723074
MSTRG.32291	8.42612	-3.5629	1.39702	-2.55035	0.0107614	0.723074
MSTRG.4912|AL133461.1	5.25005	-3.02836	1.18883	-2.54735	0.0108545	0.724932
MSTRG.18932|MIR548S	3.11671	-3.44925	1.35525	-2.54511	0.0109245	0.725312
ENSG00000212743.2|LINC02656	4.9176	-3.53372	1.38947	-2.54321	0.0109839	0.726119
MSTRG.25563|SOX2	3.054	-3.44031	1.35256	-2.54356	0.010973	0.726119
MSTRG.36001	6.91725	-2.96268	1.16756	-2.5375	0.0111647	0.733849
MSTRG.18384|PRRG2	39.7359	-2.77002	1.09243	-2.53565	0.011224	0.736343
MSTRG.12587	327.182	-1.4522	0.573263	-2.53322	0.0113019	0.739499
MSTRG.33562	312.603	-1.07832	0.425738	-2.53282	0.0113149	0.739499
MSTRG.33332	6.97985	-3.15942	1.25111	-2.52531	0.0115597	0.75123
MSTRG.24026	815.484	-1.93082	0.765637	-2.52185	0.0116741	0.757237
MSTRG.18267|ZC3H4	168.732	-2.67086	1.0602	-2.51921	0.0117617	0.76112
MSTRG.31543|SNRPCP19	4.46635	-2.9143	1.15706	-2.51872	0.0117781	0.76112
MSTRG.9547|AL138955.1	9.96721	-3.00393	1.19429	-2.51524	0.0118952	0.764864
MSTRG.642|GPR3	185.716	-1.0725	0.426943	-2.51205	0.0120032	0.768474
MSTRG.27078|DCLK2	255.811	-0.604356	0.240775	-2.51004	0.0120717	0.771429
MSTRG.26900|MFSD8	689.896	-0.652505	0.260318	-2.50657	0.012191	0.773041
MSTRG.35902	748.92	-3.32161	1.32499	-2.5069	0.0121795	0.773041
ENSG00000273597.1|AL355377.1	3.02791	-3.39846	1.35891	-2.50087	0.0123889	0.776249
MSTRG.12867|RNU4-46P	3.4722	-3.43811	1.37326	-2.50361	0.0122932	0.776249
MSTRG.33083	4.63497	-3.48206	1.39123	-2.50287	0.0123191	0.776249
ENSG00000223764.2|LINC02593	11.5553	-3.19347	1.27946	-2.49595	0.0125622	0.782095
MSTRG.19963|BBIP1P1	3.47714	-3.11463	1.24809	-2.49552	0.0125773	0.782095
MSTRG.2268|AL589765.5	2.78776	-3.36885	1.34998	-2.49548	0.0125786	0.782095
MSTRG.29269|FAM217A	6.70702	-3.11506	1.24924	-2.49357	0.0126466	0.7835
MSTRG.32576|AC106873.3	3.52828	-3.11586	1.25159	-2.48952	0.0127914	0.79105
MSTRG.28776|RPL29P14	8.39649	-2.56068	1.02998	-2.48614	0.0129136	0.79527
MSTRG.34452	10.0445	-2.7089	1.09028	-2.48459	0.0129701	0.796394
MSTRG.1226|ACOT11	63.651	-2.32587	0.936587	-2.48335	0.0130153	0.797749
ENSG00000271926.1|AC008972.1	6.80347	-2.91938	1.1797	-2.47468	0.0133357	0.810188
MSTRG.28528	365.359	-3.45859	1.39703	-2.47567	0.0132986	0.810188
MSTRG.35308|ANKRD19P	65.0189	-1.33559	0.539672	-2.47483	0.0133301	0.810188
MSTRG.30266	87.3713	-2.87511	1.16312	-2.4719	0.0134396	0.812362
MSTRG.7153	77.5273	-2.6876	1.08717	-2.4721	0.0134321	0.812362
MSTRG.19676	6.46713	-3.45581	1.39844	-2.47119	0.0134666	0.812422
MSTRG.28296	14.8888	-2.97865	1.20817	-2.46541	0.0136856	0.824191
MSTRG.34828|SERPINH1P1	8.6557	-2.16414	0.880082	-2.45902	0.0139316	0.831748
MSTRG.11827|NR2E3	10.026	-3.10691	1.26452	-2.45699	0.0140107	0.832343
MSTRG.4041|RSU1P2	4.30374	-2.85612	1.16286	-2.45611	0.0140449	0.832343
MSTRG.15820	318.956	-3.45617	1.40911	-2.45274	0.0141772	0.832696
MSTRG.17456|AC020911.1	3.53128	-3.39124	1.38238	-2.45319	0.0141595	0.832696
MSTRG.7148	3.39349	-3.38265	1.37902	-2.45294	0.0141692	0.832696
MSTRG.33828|AC036214.1	29.5755	-1.50026	0.61325	-2.44641	0.0144288	0.840083
MSTRG.32316	8.60028	-2.42346	0.991188	-2.445	0.0144851	0.840785
MSTRG.18159|AC138470.1	5.56181	-2.9957	1.2273	-2.44089	0.014651	0.841747
MSTRG.19944|MGAT4A	3671.85	-1.3944	0.5713	-2.44074	0.0146572	0.841747
MSTRG.30448	527.517	-3.33059	1.36462	-2.44067	0.0146601	0.841747
MSTRG.14111|SERPINF2	3.48473	-3.36885	1.38331	-2.43536	0.0148769	0.849956
MSTRG.25936|CR545473.1	3.8023	-3.09668	1.27197	-2.43455	0.0149103	0.850456
ENSG00000117013.17|KCNQ4	4.60836	-3.39692	1.39598	-2.43335	0.0149597	0.851862
MSTRG.35381	158.132	-3.09068	1.27164	-2.43047	0.0150791	0.85725
MSTRG.16721|ZCCHC2	1431.74	-0.633904	0.260966	-2.42907	0.0151378	0.859171
MSTRG.6025|C1QBPP2	8.36763	-1.7227	0.70951	-2.42801	0.0151819	0.860258
MSTRG.529|ZBTB40-IT1	2.92262	-2.98795	1.23278	-2.42375	0.015361	0.864745
MSTRG.33582|AC024451.2	4.9545	-2.66422	1.10301	-2.41541	0.0157175	0.87906
MSTRG.31353	6.11364	-3.38111	1.40104	-2.41329	0.0158093	0.879642
MSTRG.4441	3.06653	-3.31642	1.37423	-2.41329	0.0158091	0.879642
MSTRG.16636|MIR1539	4.45848	-3.36843	1.39689	-2.41137	0.0158927	0.881715
MSTRG.5395	203.002	-0.67056	0.278578	-2.40708	0.0160806	0.889195
MSTRG.19714|LBX2-AS1	130.117	-1.73696	0.722736	-2.40331	0.0162472	0.894192
MSTRG.20964	97.4778	-3.12962	1.30269	-2.40243	0.0162866	0.894934
MSTRG.157	12.2017	-2.31017	0.962404	-2.40042	0.0163763	0.898432
MSTRG.32576|MIR6132	8.89678	-3.00717	1.2551	-2.39595	0.0165774	0.901248
MSTRG.35350|PTPDC1	506.792	-0.834868	0.34828	-2.39712	0.0165246	0.901248
MSTRG.36416|RPGR	1178.39	-0.856182	0.358255	-2.38987	0.0168545	0.907357
MSTRG.22535|LINC00310	3.49778	-3.32018	1.38963	-2.38925	0.0168827	0.907458
MSTRG.20412	4751.19	-1.50256	0.629497	-2.38692	0.0169901	0.910397
MSTRG.18759|ZNF584	166.972	-1.74784	0.733046	-2.38435	0.0171092	0.912528
MSTRG.22130|ZNF217	812.071	-2.93918	1.23245	-2.38483	0.0170869	0.912528
MSTRG.15077	9.46488	-2.88994	1.21758	-2.37351	0.0176198	0.932554
MSTRG.15269|AC068234.2	11.0932	-2.10469	0.887776	-2.37074	0.0177524	0.935268
MSTRG.24542|AC121493.1	3.88988	-3.31329	1.39733	-2.37116	0.0177324	0.935268
MSTRG.13835|AC009119.1	22.259	-3.13373	1.3222	-2.37008	0.0177842	0.935514
MSTRG.14279|DVL2	1715.61	-0.615286	0.259826	-2.36807	0.017881	0.936907
MSTRG.5742|RN7SL605P	2.66189	-3.23486	1.36616	-2.36784	0.0178921	0.936907
MSTRG.10145|DMAC2L	152.416	-2.92912	1.23803	-2.36595	0.0179841	0.940296
MSTRG.26801|ZGRF1	94.7625	-2.2141	0.936298	-2.36474	0.0180429	0.941942
MSTRG.8991|FBRSL1	215.623	-1.01847	0.431768	-2.35885	0.0183318	0.949841
MSTRG.13854|GSE1	224.178	-2.25499	0.956311	-2.35801	0.0183733	0.950565
MSTRG.16213|CLUL1	13.0112	-2.83654	1.20402	-2.35588	0.0184787	0.951733
MSTRG.17995	157.065	-3.02971	1.28589	-2.35612	0.0184671	0.951733
MSTRG.27970	3.99707	-3.29618	1.39882	-2.35641	0.0184527	0.951733
MSTRG.17459	9.67066	-2.63285	1.12028	-2.35017	0.0187649	0.964493
MSTRG.7673|PLEKHA8P1	192.003	-0.925442	0.393927	-2.34927	0.0188102	0.964493
MSTRG.4475	7.21211	-2.69871	1.14987	-2.34697	0.0189268	0.96887
MSTRG.16946|AC005306.1	3.63157	-3.27766	1.3973	-2.34571	0.0189911	0.969444
MSTRG.10816|AL157871.3	3.6918	-3.02663	1.29086	-2.34466	0.0190442	0.970441
MSTRG.400|RPL22P3	3.87488	-2.42429	1.03416	-2.34422	0.0190668	0.970441
MSTRG.12334	5.95055	-3.1472	1.34411	-2.34148	0.0192073	0.973285
ENSG00000273245.1|AC092653.1	2.73765	-3.20989	1.37511	-2.33428	0.019581	0.97568
ENSG00000279873.2|LINC01126	9.7208	-2.26344	0.968402	-2.3373	0.0194238	0.97568
MSTRG.12745|AC133065.3	21.321	-2.52402	1.08002	-2.337	0.0194391	0.97568
MSTRG.310|CLCN6	685.25	-2.9022	1.24169	-2.33729	0.019424	0.97568
MSTRG.32354|MOSPD3	1062.83	-0.747353	0.319766	-2.33719	0.0194294	0.97568
MSTRG.4969|FAM53B-AS1	2.73765	-3.20989	1.37511	-2.33428	0.019581	0.97568
MSTRG.7850	64.3847	-3.08147	1.31804	-2.33791	0.0193918	0.97568
MSTRG.23530	3.49629	-3.25692	1.39644	-2.3323	0.019685	0.97599
MSTRG.24895|AC083798.1	3.63264	-3.0075	1.28985	-2.33168	0.0197177	0.976044
MSTRG.15725	5.71801	-3.12715	1.34484	-2.32529	0.0200562	0.983463
MSTRG.25856	12.5833	-2.6005	1.11952	-2.32288	0.0201854	0.98523
MSTRG.17422|AC008569.2	16.6757	-2.65047	1.14181	-2.32129	0.020271	0.988011
MSTRG.24468|SLMAP	559.548	-1.55571	0.670408	-2.32054	0.0203118	0.988602
MSTRG.37200	7.65323	-2.41609	1.04243	-2.31775	0.0204631	0.99177
MSTRG.16756	207.155	-2.22089	0.959027	-2.31577	0.0205706	0.993665
MSTRG.24395	560.152	-1.40222	0.606574	-2.3117	0.0207941	0.996617
MSTRG.31743|GLI3	95.416	-2.77627	1.20083	-2.31195	0.0207805	0.996617
MSTRG.4333|AC022400.3	5.65393	-2.30513	0.997018	-2.31203	0.0207762	0.996617
MSTRG.23518|ATP5MGL	5.2658	-2.65309	1.14878	-2.30948	0.0209168	0.999718
ENSG00000182759.4|MAFA	6.77489	-2.66437	1.27012	-2.09773	0.0359291	0.999818
ENSG00000183715.13|OPCML	2.95527	-3.02129	1.40414	-2.15169	0.0314215	0.999818
ENSG00000227845.2|AL627223.1	2.32301	-2.82328	1.40345	-2.01167	0.0442544	0.999818
ENSG00000233292.1|AL513533.1	2.53507	-2.89952	1.4038	-2.06548	0.0388772	0.999818
ENSG00000265478.2|AC107982.3	9.11944	-2.81678	1.31758	-2.13784	0.0325295	0.999818
ENSG00000271888.1|AL136162.1	8.08302	-2.64295	1.24808	-2.11762	0.0342072	0.999818
ENSG00000272855.1|AC104458.1	2.23221	-2.81687	1.40122	-2.01029	0.0444001	0.999818
ENSG00000278396.1|AL122023.1	3.99003	-2.5538	1.26601	-2.0172	0.0436748	0.999818
ENSG00000278966.2|AL031602.1	4.32453	-2.1657	1.04535	-2.07174	0.0382897	0.999818
ENSG00000280003.1|AC097637.2	10.639	-2.39506	1.10975	-2.15819	0.0309127	0.999818
ENSG00000288075.1|AC108519.1	2.5476	-2.93653	1.40088	-2.0962	0.0360644	0.999818
MSTRG.10113|RPL32P29	10.6222	-2.53384	1.22164	-2.07412	0.0380679	0.999818
MSTRG.10129|POLE2	298.12	-0.964416	0.42944	-2.24575	0.0247199	0.999818
MSTRG.10359	4.67358	-3.1311	1.40781	-2.2241	0.0261418	0.999818
MSTRG.1035|TCTEX1D4	22.6581	-2.15596	1.09378	-1.97111	0.048711	0.999818
MSTRG.10520|MIR4709	6.49627	-2.58015	1.14201	-2.2593	0.0238648	0.999818
MSTRG.10534|COQ6	768.791	-0.58773	0.269424	-2.18143	0.0291513	0.999818
MSTRG.10539	97.6677	-2.73515	1.24208	-2.20207	0.0276605	0.999818
MSTRG.10558	317.015	-1.34696	0.589691	-2.28418	0.022361	0.999818
MSTRG.10986|HERC2P3	138.193	-0.873594	0.386356	-2.26111	0.0237522	0.999818
MSTRG.11289	39.6201	-2.26713	1.0687	-2.12138	0.0338898	0.999818
MSTRG.11318|HYPK	954.299	-1.58505	0.691739	-2.2914	0.0219404	0.999818
MSTRG.11324|GAPDHP55	6.06202	-2.69163	1.2127	-2.21954	0.0264498	0.999818
MSTRG.11340|PATL2	3.10211	-3.14558	1.39732	-2.25115	0.0243761	0.999818
MSTRG.11692|GAPDHP61	11.6285	-1.4089	0.67341	-2.09219	0.0364218	0.999818
MSTRG.11790	66.8099	-1.10823	0.511179	-2.16799	0.0301595	0.999818
MSTRG.12217|AC068831.1	19.523	-2.36314	1.04569	-2.25989	0.0238281	0.999818
MSTRG.12507|PKD1	2929.12	-1.74342	0.835985	-2.08547	0.0370263	0.999818
MSTRG.12866	37.1519	-0.87538	0.425634	-2.05665	0.03972	0.999818
MSTRG.12890|AC002550.2	15.7545	-2.21576	0.989439	-2.23941	0.0251291	0.999818
MSTRG.12940|AC005632.6	11.9097	-2.13838	0.974639	-2.19402	0.0282338	0.999818
MSTRG.13345|AC012181.1	17.7913	-2.34235	1.16479	-2.01096	0.0443297	0.999818
MSTRG.13522|AC130462.2	2.68902	-3.15796	1.37968	-2.2889	0.0220851	0.999818
MSTRG.13655|AC002044.2	2.97573	-2.9588	1.40876	-2.10029	0.0357031	0.999818
MSTRG.13863|RN7SL381P	3.23319	-2.78579	1.31421	-2.11974	0.0340276	0.999818
MSTRG.13918|AC010536.1	32.7119	-1.30235	0.650023	-2.00354	0.0451192	0.999818
MSTRG.13988|AC092123.1	22.0503	-2.48063	1.0925	-2.27061	0.0231707	0.999818
MSTRG.14152	40.8691	-2.9982	1.30077	-2.30495	0.0211694	0.999818
MSTRG.14473|AC127540.1	3.03992	-3.02542	1.40568	-2.15228	0.0313753	0.999818
MSTRG.14565|SLC47A1	182.086	-1.35006	0.670301	-2.01411	0.043998	0.999818
MSTRG.14578|MIR1180	2.81488	-3.04048	1.39903	-2.17327	0.0297598	0.999818
MSTRG.14738|AC023389.2	2.53759	-3.10504	1.37943	-2.25096	0.0243878	0.999818
MSTRG.14909|AC060766.7	29.9215	-2.62972	1.30417	-2.01639	0.0437596	0.999818
MSTRG.15035|AC073508.2	112.71	-2.77479	1.26724	-2.18964	0.0285506	0.999818
MSTRG.15184	25.0494	-2.68774	1.32759	-2.02453	0.0429158	0.999818
MSTRG.15243|ARHGAP27	234.545	-1.95143	0.994942	-1.96135	0.049838	0.999818
MSTRG.15568	71.0051	-3.04545	1.41087	-2.15855	0.0308849	0.999818
MSTRG.15834	409.683	-2.0425	1.02796	-1.98696	0.0469271	0.999818
MSTRG.15930|DNAH17-AS1	2.73257	-2.66665	1.31254	-2.03167	0.0421875	0.999818
MSTRG.16093|AC024361.1	12.1029	-2.58355	1.18679	-2.17692	0.0294868	0.999818
MSTRG.16202|AP000919.1	102.982	-0.823315	0.383586	-2.14636	0.0318442	0.999818
MSTRG.16220|AP001178.2	2.34754	-3.01604	1.38203	-2.18233	0.0290851	0.999818
MSTRG.16611	1768.98	-0.973195	0.432114	-2.25217	0.0243115	0.999818
MSTRG.16801	262.176	-2.64563	1.20034	-2.20406	0.0275202	0.999818
MSTRG.16802|RPL26P35	4.37369	-2.17683	1.06425	-2.0454	0.040815	0.999818
MSTRG.16890	376.199	-1.12941	0.572731	-1.97196	0.0486137	0.999818
MSTRG.16920	17.8259	-2.92567	1.38228	-2.11655	0.0342983	0.999818
MSTRG.17418	10.4064	-2.62502	1.1729	-2.23806	0.0252172	0.999818
MSTRG.17661	8.79159	-2.70932	1.33342	-2.03186	0.0421674	0.999818
MSTRG.17786|AC008555.7	158.581	-0.637472	0.319917	-1.99262	0.0463035	0.999818
MSTRG.17806|TMEM147-AS1	280.819	-0.749103	0.369981	-2.02471	0.0428974	0.999818
MSTRG.17956|ZNF829	82.2708	-0.971551	0.448582	-2.16583	0.0303244	0.999818
MSTRG.18178|AC243964.4	27.3621	-2.26576	1.1323	-2.00103	0.0453892	0.999818
MSTRG.18250	22.3581	-2.81174	1.25759	-2.23582	0.0253638	0.999818
MSTRG.18285|AC008532.1	3.11923	-3.16325	1.39554	-2.26668	0.0234098	0.999818
MSTRG.19660	8.17882	-2.12288	1.01462	-2.09229	0.0364125	0.999818
MSTRG.19714|AC005041.3	4.08564	-2.4613	1.07207	-2.29584	0.0216853	0.999818
MSTRG.19821|AC125232.1	34.5182	-2.74862	1.29027	-2.13028	0.0331489	0.999818
MSTRG.19884	29.2078	-2.33041	1.0287	-2.2654	0.0234883	0.999818
MSTRG.19902|AC159540.2	261.745	-1.60561	0.807472	-1.98845	0.0467623	0.999818
MSTRG.201	245.7	-2.46702	1.07283	-2.29954	0.0214745	0.999818
MSTRG.2039|NBPF15	168.209	-2.65699	1.2457	-2.13294	0.03293	0.999818
MSTRG.20534	11.5776	-2.81832	1.22776	-2.2955	0.0217043	0.999818
MSTRG.21365|MLPH	15.468	-3.20935	1.397	-2.29731	0.0216011	0.999818
MSTRG.21747|VN1R108P	9.65808	-2.35486	1.04455	-2.25442	0.0241695	0.999818
MSTRG.22282	741.589	-0.802229	0.373917	-2.14548	0.0319147	0.999818
MSTRG.22438	128.117	-2.28077	1.05232	-2.16738	0.0302059	0.999818
MSTRG.23215|PIK3IP1-AS1	2.56116	-3.03947	1.39025	-2.18628	0.0287949	0.999818
MSTRG.23647	130.516	-1.06058	0.463297	-2.2892	0.0220675	0.999818
MSTRG.23749	967.859	-1.37343	0.672144	-2.04336	0.0410173	0.999818
MSTRG.23778|RNA5SP123	2.84895	-2.87646	1.26031	-2.28235	0.0224688	0.999818
MSTRG.23832|EAF1-AS1	5.04947	-2.8652	1.24249	-2.30602	0.0211093	0.999818
MSTRG.23976	10.6924	-2.21217	1.00825	-2.19406	0.0282309	0.999818
MSTRG.24299	231.435	-2.166	0.983205	-2.20299	0.0275951	0.999818
MSTRG.24386	1464.85	-1.05886	0.477456	-2.21772	0.0265743	0.999818
MSTRG.24920|AC022336.2	39.3764	-2.38285	1.16442	-2.04638	0.0407186	0.999818
MSTRG.25534|AC092953.2	11.8921	-2.2836	1.07747	-2.1194	0.0340563	0.999818
MSTRG.25769|SDHAP1	25.7978	-1.71343	0.862376	-1.98688	0.0469361	0.999818
MSTRG.25872|PIGG	1663.44	-0.738565	0.337091	-2.191	0.0284518	0.999818
MSTRG.2609	12.5542	-2.38612	1.1543	-2.06717	0.0387182	0.999818
MSTRG.26331	11.7554	-2.35738	1.12639	-2.09285	0.0363623	0.999818
MSTRG.26548|RPL7AP26	4.84278	-2.06875	1.01008	-2.0481	0.0405507	0.999818
MSTRG.26600|PIGY	12.9365	-2.16939	1.05832	-2.04984	0.0403797	0.999818
MSTRG.27076|AC097372.2	4.31027	-2.14689	1.07837	-1.99088	0.0464946	0.999818
MSTRG.27180|GK3P	2.62518	-2.85213	1.23646	-2.30669	0.0210723	0.999818
MSTRG.27610	2921.57	-1.36832	0.624848	-2.18984	0.0285355	0.999818
MSTRG.27790|PART1	2.98084	-2.83296	1.41292	-2.00504	0.0449589	0.999818
MSTRG.28178|AC020900.1	5.44065	-2.63084	1.19429	-2.20285	0.0276056	0.999818
MSTRG.28582	12.8373	-2.44694	1.13252	-2.16062	0.0307248	0.999818
MSTRG.28959	694.439	-3.07098	1.38336	-2.21994	0.0264227	0.999818
MSTRG.29220	8.92301	-2.88278	1.4002	-2.05883	0.0395102	0.999818
MSTRG.29491	87.9403	-2.4068	1.22681	-1.96183	0.0497822	0.999818
MSTRG.29518|HIST1H2BN	20.6102	-2.30365	1.0203	-2.25782	0.0239566	0.999818
MSTRG.29537|AL358933.1	3.29713	-2.43497	1.2289	-1.98142	0.0475444	0.999818
MSTRG.29643|BAG6	574.718	-1.53284	0.719113	-2.13157	0.0330421	0.999818
MSTRG.29690|WDR46	259.531	-1.26715	0.625358	-2.02628	0.0427359	0.999818
MSTRG.29976|AL353138.1	17.2511	-2.8058	1.40491	-1.99713	0.0458107	0.999818
MSTRG.30275	244.894	-1.81118	0.788739	-2.29629	0.0216591	0.999818
MSTRG.30419	44.255	-1.52711	0.686214	-2.22541	0.0260537	0.999818
MSTRG.30708	9.33548	-2.81501	1.23788	-2.27406	0.0229622	0.999818
MSTRG.30836|STXBP5-AS1	167.22	-0.854146	0.414451	-2.06091	0.0393117	0.999818
MSTRG.3090|TRAF5	408.174	-1.23852	0.568577	-2.17828	0.0293856	0.999818
MSTRG.30981|MPC1	94.3665	-2.16056	1.01261	-2.13365	0.0328712	0.999818
MSTRG.31035	103.915	-2.03	1.02127	-1.98773	0.0468415	0.999818
MSTRG.31068|HSPE1P26	3.94544	-2.98975	1.31281	-2.27737	0.022764	0.999818
MSTRG.31594|AC005162.3	2.32249	-3.09353	1.36817	-2.26107	0.0237549	0.999818
MSTRG.31775	11.4535	-2.44727	1.13389	-2.1583	0.0309045	0.999818
MSTRG.31787	3124.42	-0.892697	0.411212	-2.17089	0.0299392	0.999818
MSTRG.31911|GUSB	1308.49	-0.64828	0.285236	-2.27278	0.0230393	0.999818
MSTRG.31963|SBDSP1	407.611	-1.4205	0.6575	-2.16046	0.030737	0.999818
MSTRG.31990	8.39682	-2.51657	1.21417	-2.07267	0.0382031	0.999818
MSTRG.32058|NSUN5P1	475.702	-1.44801	0.656972	-2.20406	0.02752	0.999818
MSTRG.32317|AC005020.1	2.49742	-2.8129	1.4089	-1.99652	0.045877	0.999818
MSTRG.32751|AC016831.1	56.5721	-1.00586	0.49975	-2.01272	0.0441439	0.999818
MSTRG.32909|AC074386.1	3.55645	-2.89251	1.31421	-2.20096	0.0277389	0.999818
MSTRG.3328	5.1459	-3.20992	1.406	-2.28302	0.0224293	0.999818
MSTRG.33455|AC091182.2	2.33398	-2.79951	1.40573	-1.9915	0.0464258	0.999818
MSTRG.3345|HIST3H2BB	9.20951	-2.27924	1.04721	-2.17649	0.0295186	0.999818
MSTRG.33691	2.56368	-2.82467	1.40941	-2.00416	0.0450532	0.999818
MSTRG.33805|PKIA-AS1	17.7991	-2.75485	1.2505	-2.203	0.0275945	0.999818
MSTRG.34036|GAPDHP62	16.7238	-2.05304	0.957101	-2.14507	0.0319476	0.999818
MSTRG.34217|ZHX1-C8orf76	74.006	-2.05098	1.00867	-2.03334	0.0420177	0.999818
MSTRG.34755|AL449423.1	2.27082	-3.11296	1.36131	-2.28674	0.0222111	0.999818
MSTRG.34841|ANKRD18B	57.9018	-2.38382	1.18655	-2.00904	0.0445334	0.999818
MSTRG.34863|AL162231.4	8.7128	-2.86339	1.39986	-2.04549	0.0408068	0.999818
MSTRG.35278|SPIN1	3726.08	-0.638482	0.286788	-2.22632	0.025993	0.999818
MSTRG.35425|MFSD14C	394.212	-1.35369	0.613358	-2.20701	0.0273131	0.999818
MSTRG.35621	520.095	-2.58695	1.17458	-2.20244	0.027634	0.999818
MSTRG.35647|AL160272.1	6.12729	-2.33343	1.05385	-2.2142	0.026815	0.999818
MSTRG.35663	4.8839	-2.77553	1.2554	-2.21086	0.0270454	0.999818
MSTRG.36045	3156.38	-1.1981	0.544396	-2.20079	0.0277508	0.999818
MSTRG.3633	121.539	-2.87632	1.41472	-2.03314	0.0420384	0.999818
MSTRG.36484	2408.61	-2.36289	1.14508	-2.06351	0.039064	0.999818
MSTRG.36491	29.3922	-1.33757	0.616619	-2.16921	0.0300671	0.999818
MSTRG.36599|AL139396.1	8.19535	-2.19684	0.967412	-2.27084	0.0231567	0.999818
MSTRG.36763	11.693	-2.16382	1.04578	-2.0691	0.038537	0.999818
MSTRG.36909|BTK	5.85781	-2.68549	1.20826	-2.22262	0.0262414	0.999818
MSTRG.36971|AC234782.3	6.06688	-2.39648	1.21253	-1.97643	0.0481066	0.999818
MSTRG.37027|KCNE5	6.91173	-2.59657	1.18846	-2.18482	0.028902	0.999818
MSTRG.37162	84.7241	-2.92499	1.35805	-2.15381	0.0312551	0.999818
MSTRG.3717	14.9089	-3.07436	1.34576	-2.28448	0.0223436	0.999818
MSTRG.3887|AL359532.1	19.5533	-1.16196	0.585979	-1.98294	0.0473741	0.999818
MSTRG.3889|DDX10P1	18.8447	-2.59016	1.28568	-2.01462	0.0439449	0.999818
MSTRG.3897	11.8871	-2.60397	1.1731	-2.21974	0.0264365	0.999818
MSTRG.4080	15.0936	-2.93006	1.28367	-2.28256	0.0224564	0.999818
MSTRG.4309|EIF4A2P2	3.54227	-2.58231	1.19407	-2.16262	0.0305706	0.999818
MSTRG.4991|DHX32	96.6788	-1.65299	0.80063	-2.06461	0.03896	0.999818
MSTRG.505	3383.03	-2.35371	1.07903	-2.18131	0.0291602	0.999818
MSTRG.5077	15.5302	-2.78503	1.40397	-1.98368	0.0472915	0.999818
MSTRG.5329	8.70442	-2.35584	1.20065	-1.96214	0.0497463	0.999818
MSTRG.619|AL513365.2	4.20565	-2.74162	1.21245	-2.26123	0.0237452	0.999818
MSTRG.6251|AP001992.1	22.5968	-1.63022	0.719501	-2.26577	0.0234655	0.999818
MSTRG.6294|EMSY	577.291	-1.62285	0.744338	-2.18026	0.0292379	0.999818
MSTRG.7114	6.10067	-2.61706	1.24558	-2.10107	0.035635	0.999818
MSTRG.7928	12.8727	-2.65779	1.25894	-2.11114	0.0347602	0.999818
MSTRG.7962|MIR3198-2	380.02	-1.942	0.980697	-1.98023	0.0476782	0.999818
MSTRG.8141|AC135279.2	14.7012	-2.58563	1.27654	-2.02551	0.0428153	0.999818
MSTRG.8478	416.712	-1.88951	0.840564	-2.2479	0.0245825	0.999818
MSTRG.8612|RNU4-32P	5.93398	-2.79304	1.30909	-2.13358	0.0328772	0.999818
MSTRG.9086	22.1012	-2.62513	1.32101	-1.98722	0.0468978	0.999818
MSTRG.9145	320.514	-2.72471	1.3157	-2.07092	0.0383661	0.999818
MSTRG.931|AL050341.2	159.144	-0.88636	0.421396	-2.10339	0.0354316	0.999818
MSTRG.9855|PRMT5-AS1	15.2442	-2.38584	1.07174	-2.22613	0.0260057	0.999818
MSTRG.9900|AL136295.7	82.2058	-0.800984	0.398888	-2.00804	0.0446386	0.999818
ENSG00000284620.2|AF228730.5	2.17105	-2.91142	1.38671	-2.09952	0.0357711	NA
MSTRG.14160|AC116914.1	1.98152	-2.81893	1.3881	-2.03078	0.0422774	NA
MSTRG.1584|RNU6-125P	1.91785	-2.86151	1.37778	-2.0769	0.0378109	NA
MSTRG.20926|RNU7-45P	2.10335	-2.55569	1.2671	-2.01696	0.0436998	NA
MSTRG.23602|FP325331.1	2.11991	-3.03384	1.36362	-2.22484	0.0260921	NA
MSTRG.25865|AC107464.3	2.14496	-2.9089	1.38572	-2.0992	0.0357996	NA
MSTRG.34804|MIR6851	2.15853	-2.95784	1.37919	-2.14462	0.0319835	NA
MSTRG.4149|GLUD1P2	2.0903	-2.53351	1.27343	-1.98952	0.0466438	NA
MSTRG.6006|AP001107.6	2.14548	-3.00314	1.37093	-2.19058	0.0284823	NA
