# Supplementary material for: High cell density and high-resolution 3D bioprinting for fabricating vascularized tissues
Source: Sci Adv. 2023 Feb 22;9(8):eade7923. doi: 10.1126/sciadv.ade7923 (PMC9946358; doi:10.1126/sciadv.ade7923)
Supplement: Supplementary file 2 — Data S1 to S3 [file sciadv.ade7923_data_s1_to_s3.zip › sciadv.ade7923_data_s2.xlsx]

## Sheet: upregulated
A. significantly upregulated gene sets in IDX+ in the MsigDB curated database
NAME	GS<br> follow link to MSigDB	GS DETAILS	SIZE	ES	NES	NOM p-val	FDR q-val	FWER p-val	RANK AT MAX	LEADING EDGE
YEGNASUBRAMANIAN_PROSTATE_CANCER	YEGNASUBRAMANIAN_PROSTATE_CANCER	Details ...	48	0.86937	1.524	0.00116686	0.337028	0.257	2020	tags=15%, list=12%, signal=17%
RASHI_RESPONSE_TO_IONIZING_RADIATION_6	RASHI_RESPONSE_TO_IONIZING_RADIATION_6	Details ...	25	0.95876	1.51825	0.00126904	0.209352	0.304	670	tags=8%, list=4%, signal=8%
LIAN_LIPA_TARGETS_3M	LIAN_LIPA_TARGETS_3M	Details ...	32	0.93496	1.51051	0.00121507	0.179739	0.374	147	tags=9%, list=1%, signal=9%
KEGG_LINOLEIC_ACID_METABOLISM	KEGG_LINOLEIC_ACID_METABOLISM	Details ...	21	0.973869	1.50717	0.00129534	0.152886	0.415	425	tags=10%, list=3%, signal=10%
KEGG_JAK_STAT_SIGNALING_PATHWAY	KEGG_JAK_STAT_SIGNALING_PATHWAY	Details ...	58	0.836843	1.47589	0	0.361718	0.806	1639	tags=26%, list=10%, signal=29%
KIM_ALL_DISORDERS_CALB1_CORR_UP	KIM_ALL_DISORDERS_CALB1_CORR_UP	Details ...	54	0.846108	1.4742	0.00112867	0.316737	0.815	1565	tags=46%, list=10%, signal=51%
REACTOME_TRANSPORT_OF_BILE_SALTS_AND_ORGANIC_ACIDS_METAL_IONS_AND_AMINE_COMPOUNDS	REACTOME_TRANSPORT_OF_BILE_SALTS_AND_ORGANIC_ACIDS_METAL_IONS_AND_AMINE_COMPOUNDS	Details ...	35	0.876881	1.4723	0.00613497	0.292818	0.837	1999	tags=11%, list=12%, signal=13%
SU_LIVER	SU_LIVER	Details ...	35	0.877467	1.47026	0.00238663	0.275741	0.86	1734	tags=29%, list=11%, signal=32%
LI_INDUCED_T_TO_NATURAL_KILLER_UP	LI_INDUCED_T_TO_NATURAL_KILLER_UP	Details ...	48	0.84877	1.46909	0.00233645	0.252096	0.866	521	tags=13%, list=3%, signal=13%
PURBEY_TARGETS_OF_CTBP1_NOT_SATB1_UP	PURBEY_TARGETS_OF_CTBP1_NOT_SATB1_UP	Details ...	57	0.830317	1.45998	0.00112613	0.298183	0.929	1332	tags=33%, list=8%, signal=36%
REACTOME_ROLE_OF_PHOSPHOLIPIDS_IN_PHAGOCYTOSIS	REACTOME_ROLE_OF_PHOSPHOLIPIDS_IN_PHAGOCYTOSIS	Details ...	58	0.825243	1.45472	0.00222965	0.317884	0.952	1221	tags=5%, list=8%, signal=6%
KEGG_ASTHMA	KEGG_ASTHMA	Details ...	18	0.965001	1.4545	0	0.293493	0.954	568	tags=6%, list=3%, signal=6%
LANDIS_ERBB2_BREAST_TUMORS_324_DN	LANDIS_ERBB2_BREAST_TUMORS_324_DN	Details ...	19	0.967782	1.45403	0.00393701	0.274989	0.958	110	tags=11%, list=1%, signal=11%
REACTOME_FCGR3A_MEDIATED_IL10_SYNTHESIS	REACTOME_FCGR3A_MEDIATED_IL10_SYNTHESIS	Details ...	65	0.816289	1.45332	0.00334448	0.262237	0.96	1534	tags=9%, list=9%, signal=10%
REACTOME_FCGR_ACTIVATION	REACTOME_FCGR_ACTIVATION	Details ...	60	0.811375	1.44586	0.00223964	0.301673	0.979	1534	tags=7%, list=9%, signal=7%
REACTOME_PHASE_I_FUNCTIONALIZATION_OF_COMPOUNDS	REACTOME_PHASE_I_FUNCTIONALIZATION_OF_COMPOUNDS	Details ...	46	0.837164	1.4392	0.00115875	0.34282	0.991	1695	tags=17%, list=10%, signal=19%
BOSCO_EPITHELIAL_DIFFERENTIATION_MODULE	BOSCO_EPITHELIAL_DIFFERENTIATION_MODULE	Details ...	37	0.848982	1.43831	0.00603865	0.332384	0.991	2455	tags=22%, list=15%, signal=25%
RICKMAN_HEAD_AND_NECK_CANCER_E	RICKMAN_HEAD_AND_NECK_CANCER_E	Details ...	56	0.809608	1.42973	0.00352526	0.400008	0.998	1696	tags=14%, list=10%, signal=16%
BROWNE_HCMV_INFECTION_1HR_DN	BROWNE_HCMV_INFECTION_1HR_DN	Details ...	41	0.842455	1.42646	0.00699301	0.414604	1	1924	tags=37%, list=12%, signal=41%
REACTOME_NA_CL_DEPENDENT_NEUROTRANSMITTER_TRANSPORTERS	REACTOME_NA_CL_DEPENDENT_NEUROTRANSMITTER_TRANSPORTERS	Details ...	15	0.972831	1.41943	0.00692521	0.471419	1	441	tags=7%, list=3%, signal=7%
REACTOME_CYTOCHROME_P450_ARRANGED_BY_SUBSTRATE_TYPE	REACTOME_CYTOCHROME_P450_ARRANGED_BY_SUBSTRATE_TYPE		35	0.857497	1.41936	0.00363636	0.449571	1	1695	tags=17%, list=10%, signal=19%
KEGG_GLYCEROPHOSPHOLIPID_METABOLISM	KEGG_GLYCEROPHOSPHOLIPID_METABOLISM		16	0.973877	1.41861	0.00268456	0.437324	1	425	tags=13%, list=3%, signal=13%
WP_OXIDATION_BY_CYTOCHROME_P450	WP_OXIDATION_BY_CYTOCHROME_P450		35	0.860295	1.4177	0.00733496	0.428001	1	1695	tags=17%, list=10%, signal=19%
ICHIBA_GRAFT_VERSUS_HOST_DISEASE_D7_UP	ICHIBA_GRAFT_VERSUS_HOST_DISEASE_D7_UP		29	0.863022	1.4167	0.013431	0.420563	1	1528	tags=10%, list=9%, signal=11%
ZWANG_CLASS_1_TRANSIENTLY_INDUCED_BY_EGF	ZWANG_CLASS_1_TRANSIENTLY_INDUCED_BY_EGF		105	0.77258	1.41665	0	0.404199	1	2480	tags=34%, list=15%, signal=40%
SCHLESINGER_H3K27ME3_IN_NORMAL_AND_METHYLATED_IN_CANCER	SCHLESINGER_H3K27ME3_IN_NORMAL_AND_METHYLATED_IN_CANCER		16	0.95564	1.4143	0.00267738	0.412903	1	723	tags=25%, list=4%, signal=26%
ACEVEDO_LIVER_CANCER_DN	ACEVEDO_LIVER_CANCER_DN		90	0.779492	1.41429	0.00214592	0.397653	1	1582	tags=23%, list=10%, signal=26%
CHYLA_CBFA2T3_TARGETS_UP	CHYLA_CBFA2T3_TARGETS_UP		100	0.773252	1.41244	0.0021164	0.401666	1	2051	tags=19%, list=13%, signal=22%
LIAN_LIPA_TARGETS_6M	LIAN_LIPA_TARGETS_6M		39	0.833342	1.40981	0.00933489	0.413076	1	1423	tags=13%, list=9%, signal=14%
GOTZMANN_EPITHELIAL_TO_MESENCHYMAL_TRANSITION_DN	GOTZMANN_EPITHELIAL_TO_MESENCHYMAL_TRANSITION_DN		28	0.866556	1.40608	0.0209618	0.436748	1	1299	tags=14%, list=8%, signal=16%
TAVAZOIE_METASTASIS	TAVAZOIE_METASTASIS		39	0.828731	1.40538	0.0192539	0.430401	1	1596	tags=28%, list=10%, signal=31%
KEGG_INTESTINAL_IMMUNE_NETWORK_FOR_IGA_PRODUCTION	KEGG_INTESTINAL_IMMUNE_NETWORK_FOR_IGA_PRODUCTION		21	0.917683	1.40334	0.0132979	0.437989	1	91	tags=10%, list=1%, signal=10%
WP_CIRCADIAN_RHYTHM_RELATED_GENES	WP_CIRCADIAN_RHYTHM_RELATED_GENES		51	0.796903	1.40317	0.00800915	0.42649	1	2311	tags=24%, list=14%, signal=27%
ZHOU_INFLAMMATORY_RESPONSE_FIMA_DN	ZHOU_INFLAMMATORY_RESPONSE_FIMA_DN		40	0.820924	1.40306	0.0319527	0.415027	1	1444	tags=23%, list=9%, signal=25%
REACTOME_AMINE_LIGAND_BINDING_RECEPTORS	REACTOME_AMINE_LIGAND_BINDING_RECEPTORS		33	0.844659	1.40088	0.0159119	0.425536	1	1438	tags=24%, list=9%, signal=27%
WAKABAYASHI_ADIPOGENESIS_PPARG_BOUND_8D	WAKABAYASHI_ADIPOGENESIS_PPARG_BOUND_8D		55	0.799119	1.39686	0.00930233	0.453327	1	1837	tags=33%, list=11%, signal=37%
ROZANOV_MMP14_TARGETS_UP	ROZANOV_MMP14_TARGETS_UP		32	0.847362	1.39591	0.0194175	0.450643	1	1870	tags=31%, list=12%, signal=35%
SERVITJA_LIVER_HNF1A_TARGETS_DN	SERVITJA_LIVER_HNF1A_TARGETS_DN		60	0.783436	1.39425	0.00890869	0.455626	1	1734	tags=18%, list=11%, signal=20%
RICKMAN_HEAD_AND_NECK_CANCER_D	RICKMAN_HEAD_AND_NECK_CANCER_D		23	0.885848	1.39398	0.0164975	0.446414	1	1854	tags=13%, list=11%, signal=15%
KEGG_SYSTEMIC_LUPUS_ERYTHEMATOSUS	KEGG_SYSTEMIC_LUPUS_ERYTHEMATOSUS		64	0.785334	1.39363	0.00993378	0.438123	1	1249	tags=25%, list=8%, signal=27%
BAKKER_FOXO3_TARGETS_DN	BAKKER_FOXO3_TARGETS_DN		37	0.824346	1.39249	0.0194884	0.438441	1	1640	tags=24%, list=10%, signal=27%
LEE_BMP2_TARGETS_DN	LEE_BMP2_TARGETS_DN		40	0.818866	1.39096	0.0216895	0.442548	1	1451	tags=28%, list=9%, signal=30%
TURASHVILI_BREAST_LOBULAR_CARCINOMA_VS_LOBULAR_NORMAL_UP	TURASHVILI_BREAST_LOBULAR_CARCINOMA_VS_LOBULAR_NORMAL_UP		33	0.845537	1.39005	0.0207317	0.44203	1	1664	tags=33%, list=10%, signal=37%
REACTOME_DECTIN_2_FAMILY	REACTOME_DECTIN_2_FAMILY		18	0.924888	1.3897	0.0131062	0.434931	1	1221	tags=17%, list=8%, signal=18%
WANG_MLL_TARGETS	WANG_MLL_TARGETS		79	0.770776	1.38876	0.00971922	0.433689	1	2281	tags=28%, list=14%, signal=32%
NAKAYAMA_SOFT_TISSUE_TUMORS_PCA2_DN	NAKAYAMA_SOFT_TISSUE_TUMORS_PCA2_DN		40	0.817694	1.38604	0.0317647	0.450589	1	2864	tags=28%, list=18%, signal=33%
HELLER_HDAC_TARGETS_UP	HELLER_HDAC_TARGETS_UP		29	0.859172	1.38398	0.0171569	0.460408	1	1322	tags=48%, list=8%, signal=52%
HSIAO_LIVER_SPECIFIC_GENES	HSIAO_LIVER_SPECIFIC_GENES		103	0.758784	1.38269	0.00523013	0.462632	1	1734	tags=20%, list=11%, signal=23%
HUANG_GATA2_TARGETS_UP	HUANG_GATA2_TARGETS_UP		27	0.86393	1.38187	0.0189394	0.460373	1	2059	tags=26%, list=13%, signal=30%
GRUETZMANN_PANCREATIC_CANCER_DN	GRUETZMANN_PANCREATIC_CANCER_DN		32	0.832327	1.38136	0.0298137	0.456461	1	1437	tags=31%, list=9%, signal=34%
BURTON_ADIPOGENESIS_6	BURTON_ADIPOGENESIS_6		28	0.855958	1.38124	0.019975	0.448391	1	1837	tags=25%, list=11%, signal=28%
LINDGREN_BLADDER_CANCER_CLUSTER_2B	LINDGREN_BLADDER_CANCER_CLUSTER_2B		69	0.778177	1.37999	0.00878156	0.451812	1	2452	tags=36%, list=15%, signal=42%
REACTOME_POST_TRANSLATIONAL_MODIFICATION_SYNTHESIS_OF_GPI_ANCHORED_PROTEINS	REACTOME_POST_TRANSLATIONAL_MODIFICATION_SYNTHESIS_OF_GPI_ANCHORED_PROTEINS		33	0.829116	1.37862	0.0309023	0.456264	1	2094	tags=24%, list=13%, signal=28%
LEE_LIVER_CANCER_MYC_DN	LEE_LIVER_CANCER_MYC_DN		21	0.895785	1.37784	0.0203304	0.454861	1	1693	tags=14%, list=10%, signal=16%
MIKKELSEN_MCV6_LCP_WITH_H3K4ME3	MIKKELSEN_MCV6_LCP_WITH_H3K4ME3		48	0.797708	1.37782	0.0205479	0.446737	1	608	tags=13%, list=4%, signal=13%
FARMER_BREAST_CANCER_APOCRINE_VS_BASAL	FARMER_BREAST_CANCER_APOCRINE_VS_BASAL		48	0.795428	1.37779	0.0224057	0.439168	1	1424	tags=29%, list=9%, signal=32%
REACTOME_BETA_DEFENSINS	REACTOME_BETA_DEFENSINS		40	0.817918	1.37705	0.0272512	0.438249	1	2951	tags=3%, list=18%, signal=3%
MARTIN_VIRAL_GPCR_SIGNALING_UP	MARTIN_VIRAL_GPCR_SIGNALING_UP		25	0.860498	1.37648	0.0278834	0.43547	1	2268	tags=24%, list=14%, signal=28%
SHETH_LIVER_CANCER_VS_TXNIP_LOSS_PAM1	SHETH_LIVER_CANCER_VS_TXNIP_LOSS_PAM1		33	0.834586	1.37562	0.0338573	0.435583	1	1609	tags=27%, list=10%, signal=30%
VERHAAK_GLIOBLASTOMA_PRONEURAL	VERHAAK_GLIOBLASTOMA_PRONEURAL		42	0.807953	1.37483	0.0261593	0.435521	1	2313	tags=48%, list=14%, signal=55%
CAMPS_COLON_CANCER_COPY_NUMBER_UP	CAMPS_COLON_CANCER_COPY_NUMBER_UP		27	0.866508	1.37459	0.024173	0.430583	1	1795	tags=30%, list=11%, signal=33%
YAUCH_HEDGEHOG_SIGNALING_PARACRINE_DN	YAUCH_HEDGEHOG_SIGNALING_PARACRINE_DN		104	0.750434	1.3745	0.00213447	0.424489	1	2238	tags=25%, list=14%, signal=29%
RODRIGUES_NTN1_TARGETS_DN	RODRIGUES_NTN1_TARGETS_DN		34	0.825334	1.37439	0.0269278	0.418662	1	1664	tags=32%, list=10%, signal=36%
LI_INDUCED_T_TO_NATURAL_KILLER_DN	LI_INDUCED_T_TO_NATURAL_KILLER_DN		23	0.88372	1.37405	0.0190355	0.41508	1	1009	tags=30%, list=6%, signal=32%
REACTOME_FCGAMMA_RECEPTOR_FCGR_DEPENDENT_PHAGOCYTOSIS	REACTOME_FCGAMMA_RECEPTOR_FCGR_DEPENDENT_PHAGOCYTOSIS		63	0.771474	1.37256	0.0133333	0.420853	1	1534	tags=6%, list=9%, signal=7%
MIKKELSEN_ES_LCP_WITH_H3K4ME3	MIKKELSEN_ES_LCP_WITH_H3K4ME3		50	0.787338	1.37156	0.0235571	0.422667	1	1520	tags=22%, list=9%, signal=24%
BRUINS_UVC_RESPONSE_VIA_TP53_GROUP_B	BRUINS_UVC_RESPONSE_VIA_TP53_GROUP_B		98	0.746728	1.37087	0.0075431	0.422496	1	1872	tags=29%, list=12%, signal=32%
CHYLA_CBFA2T3_TARGETS_DN	CHYLA_CBFA2T3_TARGETS_DN		53	0.783049	1.3708	0.0150812	0.416791	1	2325	tags=28%, list=14%, signal=33%
DESERT_PERIVENOUS_HEPATOCELLULAR_CARCINOMA_SUBCLASS_UP	DESERT_PERIVENOUS_HEPATOCELLULAR_CARCINOMA_SUBCLASS_UP		24	0.855008	1.36943	0.0340314	0.422502	1	1472	tags=21%, list=9%, signal=23%
IWANAGA_CARCINOGENESIS_BY_KRAS_PTEN_UP	IWANAGA_CARCINOGENESIS_BY_KRAS_PTEN_UP		46	0.802401	1.36739	0.0269006	0.432938	1	699	tags=22%, list=4%, signal=23%
QI_PLASMACYTOMA_DN	QI_PLASMACYTOMA_DN		15	0.947287	1.36644	0.0158103	0.435049	1	640	tags=27%, list=4%, signal=28%
REACTOME_SIGNALING_BY_NUCLEAR_RECEPTORS	REACTOME_SIGNALING_BY_NUCLEAR_RECEPTORS		57	0.772528	1.36552	0.0268456	0.436802	1	1879	tags=47%, list=12%, signal=53%
MCLACHLAN_DENTAL_CARIES_UP	MCLACHLAN_DENTAL_CARIES_UP		104	0.74895	1.36549	0.00319489	0.431053	1	1662	tags=18%, list=10%, signal=20%
LIU_CDX2_TARGETS_UP	LIU_CDX2_TARGETS_UP		19	0.908676	1.36147	0.0171958	0.458523	1	1487	tags=32%, list=9%, signal=35%
REACTOME_ESR_MEDIATED_SIGNALING	REACTOME_ESR_MEDIATED_SIGNALING		39	0.804355	1.3612	0.0276498	0.454692	1	1879	tags=56%, list=12%, signal=64%
IVANOVA_HEMATOPOIESIS_STEM_CELL_LONG_TERM	IVANOVA_HEMATOPOIESIS_STEM_CELL_LONG_TERM		42	0.799929	1.36115	0.0282353	0.449148	1	1783	tags=38%, list=11%, signal=43%
MANNE_COVID19_COMBINED_COHORT_VS_HEALTHY_DONOR_PLATELETS_UP	MANNE_COVID19_COMBINED_COHORT_VS_HEALTHY_DONOR_PLATELETS_UP		30	0.838572	1.36062	0.0360248	0.447815	1	2375	tags=23%, list=15%, signal=27%
BENPORATH_MYC_TARGETS_WITH_EBOX	BENPORATH_MYC_TARGETS_WITH_EBOX		25	0.858823	1.35997	0.0299479	0.447359	1	1169	tags=24%, list=7%, signal=26%
CAIRO_HEPATOBLASTOMA_DN	CAIRO_HEPATOBLASTOMA_DN		86	0.749754	1.35996	0.0107875	0.441755	1	1693	tags=23%, list=10%, signal=26%
LEE_LIVER_CANCER_ACOX1_UP	LEE_LIVER_CANCER_ACOX1_UP		15	0.923793	1.35855	0.0206044	0.447355	1	1240	tags=27%, list=8%, signal=29%
KEGG_CARDIAC_MUSCLE_CONTRACTION	KEGG_CARDIAC_MUSCLE_CONTRACTION		26	0.843994	1.35586	0.0360697	0.464307	1	1048	tags=27%, list=6%, signal=29%
WP_MIRNAS_INVOLVEMENT_IN_THE_IMMUNE_RESPONSE_IN_SEPSIS	WP_MIRNAS_INVOLVEMENT_IN_THE_IMMUNE_RESPONSE_IN_SEPSIS		18	0.902335	1.35565	0.034076	0.460673	1	1585	tags=6%, list=10%, signal=6%
SCHAEFFER_PROSTATE_DEVELOPMENT_6HR_DN	SCHAEFFER_PROSTATE_DEVELOPMENT_6HR_DN		28	0.829135	1.35379	0.0501253	0.470631	1	2638	tags=43%, list=16%, signal=51%
TURASHVILI_BREAST_DUCTAL_CARCINOMA_VS_DUCTAL_NORMAL_DN	TURASHVILI_BREAST_DUCTAL_CARCINOMA_VS_DUCTAL_NORMAL_DN		61	0.768491	1.35352	0.0261723	0.467364	1	2470	tags=31%, list=15%, signal=37%
KUMAR_TARGETS_OF_MLL_AF9_FUSION	KUMAR_TARGETS_OF_MLL_AF9_FUSION		86	0.747262	1.35181	0.0152838	0.475807	1	2527	tags=21%, list=16%, signal=25%
CUI_TCF21_TARGETS_2_UP	CUI_TCF21_TARGETS_2_UP		63	0.763425	1.35034	0.0077951	0.481914	1	2522	tags=46%, list=16%, signal=54%
REACTOME_TRANSCRIPTIONAL_REGULATION_OF_GRANULOPOIESIS	REACTOME_TRANSCRIPTIONAL_REGULATION_OF_GRANULOPOIESIS		30	0.829549	1.3502	0.0503145	0.477445	1	1249	tags=43%, list=8%, signal=47%
SMIRNOV_CIRCULATING_ENDOTHELIOCYTES_IN_CANCER_UP	SMIRNOV_CIRCULATING_ENDOTHELIOCYTES_IN_CANCER_UP		26	0.845597	1.34991	0.043202	0.474644	1	1173	tags=35%, list=7%, signal=37%
WEI_MYCN_TARGETS_WITH_E_BOX	WEI_MYCN_TARGETS_WITH_E_BOX		36	0.809267	1.34931	0.0478469	0.474444	1	2124	tags=33%, list=13%, signal=38%
FIGUEROA_AML_METHYLATION_CLUSTER_1_UP	FIGUEROA_AML_METHYLATION_CLUSTER_1_UP		25	0.843526	1.34857	0.0670807	0.475409	1	1795	tags=36%, list=11%, signal=40%
JINESH_BLEBBISHIELD_TO_IMMUNE_CELL_FUSION_PBSHMS_DN	JINESH_BLEBBISHIELD_TO_IMMUNE_CELL_FUSION_PBSHMS_DN		85	0.737295	1.34855	0.00856531	0.470286	1	2660	tags=39%, list=16%, signal=46%
WP_TRYPTOPHAN_METABOLISM	WP_TRYPTOPHAN_METABOLISM		15	0.912838	1.34717	0.0396825	0.476705	1	54	tags=13%, list=0%, signal=13%
WP_COMPLEMENT_AND_COAGULATION_CASCADES	WP_COMPLEMENT_AND_COAGULATION_CASCADES		24	0.861095	1.34678	0.0455729	0.474629	1	1698	tags=29%, list=10%, signal=33%
LEE_AGING_CEREBELLUM_DN	LEE_AGING_CEREBELLUM_DN		19	0.913175	1.34637	0.0183727	0.472604	1	1415	tags=37%, list=9%, signal=40%
SU_PANCREAS	SU_PANCREAS		18	0.890818	1.34624	0.0469974	0.468598	1	700	tags=11%, list=4%, signal=12%
REACTOME_AMYLOID_FIBER_FORMATION	REACTOME_AMYLOID_FIBER_FORMATION		39	0.794016	1.34609	0.0463734	0.464972	1	1546	tags=38%, list=10%, signal=42%
BRUINS_UVC_RESPONSE_VIA_TP53_GROUP_A	BRUINS_UVC_RESPONSE_VIA_TP53_GROUP_A		260	0.710877	1.34495	0	0.469132	1	2179	tags=29%, list=13%, signal=33%
REACTOME_DISEASES_OF_METABOLISM	REACTOME_DISEASES_OF_METABOLISM		63	0.757535	1.344	0.0200222	0.472148	1	2672	tags=32%, list=16%, signal=38%
CAIRO_LIVER_DEVELOPMENT_DN	CAIRO_LIVER_DEVELOPMENT_DN		68	0.754084	1.34399	0.0207877	0.46746	1	1371	tags=18%, list=8%, signal=19%
NABA_ECM_AFFILIATED	NABA_ECM_AFFILIATED		88	0.74275	1.3433	0.0087241	0.468296	1	1715	tags=19%, list=11%, signal=21%
MULLIGHAN_NPM1_SIGNATURE_3_DN	MULLIGHAN_NPM1_SIGNATURE_3_DN		24	0.852271	1.34158	0.0368957	0.476814	1	1260	tags=17%, list=8%, signal=18%
VERHAAK_AML_WITH_NPM1_MUTATED_DN	VERHAAK_AML_WITH_NPM1_MUTATED_DN		57	0.766477	1.34092	0.0264977	0.477081	1	1879	tags=23%, list=12%, signal=26%
TURASHVILI_BREAST_DUCTAL_CARCINOMA_VS_LOBULAR_NORMAL_DN	TURASHVILI_BREAST_DUCTAL_CARCINOMA_VS_LOBULAR_NORMAL_DN		30	0.828603	1.34084	0.0493218	0.473163	1	2709	tags=37%, list=17%, signal=44%
REACTOME_SIGNALING_BY_NOTCH	REACTOME_SIGNALING_BY_NOTCH		44	0.790362	1.34055	0.0316901	0.470769	1	1783	tags=39%, list=11%, signal=43%
ACEVEDO_LIVER_CANCER_WITH_H3K27ME3_DN	ACEVEDO_LIVER_CANCER_WITH_H3K27ME3_DN		73	0.744925	1.34013	0.0121547	0.46956	1	1169	tags=25%, list=7%, signal=26%
BRUINS_UVC_RESPONSE_VIA_TP53_GROUP_D	BRUINS_UVC_RESPONSE_VIA_TP53_GROUP_D		75	0.743181	1.34004	0.0184582	0.465867	1	2446	tags=33%, list=15%, signal=39%
KIM_GLIS2_TARGETS_UP	KIM_GLIS2_TARGETS_UP		26	0.840686	1.33929	0.0358911	0.467414	1	1095	tags=27%, list=7%, signal=29%
REACTOME_COMPLEMENT_CASCADE	REACTOME_COMPLEMENT_CASCADE		82	0.737648	1.339	0.0228013	0.465085	1	1698	tags=11%, list=10%, signal=12%
PEDERSEN_METASTASIS_BY_ERBB2_ISOFORM_7	PEDERSEN_METASTASIS_BY_ERBB2_ISOFORM_7		36	0.799235	1.33831	0.057623	0.465833	1	1865	tags=44%, list=11%, signal=50%
MIKKELSEN_IPS_LCP_WITH_H3K4ME3	MIKKELSEN_IPS_LCP_WITH_H3K4ME3		58	0.766726	1.33775	0.0196078	0.465816	1	760	tags=19%, list=5%, signal=20%
KEGG_CHEMOKINE_SIGNALING_PATHWAY	KEGG_CHEMOKINE_SIGNALING_PATHWAY		49	0.774206	1.33751	0.034642	0.463369	1	1879	tags=31%, list=12%, signal=35%
REACTOME_PRE_NOTCH_EXPRESSION_AND_PROCESSING	REACTOME_PRE_NOTCH_EXPRESSION_AND_PROCESSING		30	0.82383	1.33607	0.0630408	0.46967	1	1249	tags=40%, list=8%, signal=43%
LIAO_METASTASIS	LIAO_METASTASIS		51	0.763751	1.3351	0.0425287	0.472189	1	2051	tags=33%, list=13%, signal=38%
HOSHIDA_LIVER_CANCER_SUBCLASS_S3	HOSHIDA_LIVER_CANCER_SUBCLASS_S3		61	0.760688	1.33365	0.0278707	0.479264	1	1672	tags=20%, list=10%, signal=22%
OHGUCHI_LIVER_HNF4A_TARGETS_DN	OHGUCHI_LIVER_HNF4A_TARGETS_DN		64	0.755718	1.33355	0.0351262	0.475856	1	1698	tags=14%, list=10%, signal=16%
VECCHI_GASTRIC_CANCER_EARLY_UP	VECCHI_GASTRIC_CANCER_EARLY_UP		38	0.789762	1.33332	0.0421179	0.473287	1	1396	tags=34%, list=9%, signal=37%
REACTOME_ANTI_INFLAMMATORY_RESPONSE_FAVOURING_LEISHMANIA_PARASITE_INFECTION	REACTOME_ANTI_INFLAMMATORY_RESPONSE_FAVOURING_LEISHMANIA_PARASITE_INFECTION		133	0.715525	1.33265	0.0112821	0.474085	1	2070	tags=17%, list=13%, signal=20%
KEGG_FC_EPSILON_RI_SIGNALING_PATHWAY	KEGG_FC_EPSILON_RI_SIGNALING_PATHWAY		21	0.864816	1.33237	0.0426667	0.472123	1	1528	tags=24%, list=9%, signal=26%
KEGG_PURINE_METABOLISM	KEGG_PURINE_METABOLISM		26	0.818678	1.3318	0.0761548	0.472391	1	2616	tags=42%, list=16%, signal=50%
REACTOME_NCAM1_INTERACTIONS	REACTOME_NCAM1_INTERACTIONS		17	0.894972	1.33154	0.0560875	0.470387	1	360	tags=12%, list=2%, signal=12%
NIKOLSKY_BREAST_CANCER_8Q23_Q24_AMPLICON	NIKOLSKY_BREAST_CANCER_8Q23_Q24_AMPLICON		33	0.800636	1.33098	0.0550688	0.470478	1	912	tags=21%, list=6%, signal=22%
BROWNE_HCMV_INFECTION_18HR_DN	BROWNE_HCMV_INFECTION_18HR_DN		43	0.781709	1.33077	0.0475624	0.46826	1	2170	tags=33%, list=13%, signal=37%
YORDY_RECIPROCAL_REGULATION_BY_ETS1_AND_SP100_DN	YORDY_RECIPROCAL_REGULATION_BY_ETS1_AND_SP100_DN		18	0.881961	1.33007	0.0541272	0.469233	1	1812	tags=22%, list=11%, signal=25%
JAZAG_TGFB1_SIGNALING_VIA_SMAD4_UP	JAZAG_TGFB1_SIGNALING_VIA_SMAD4_UP		25	0.832581	1.32819	0.0645554	0.478989	1	2528	tags=44%, list=16%, signal=52%
TURASHVILI_BREAST_LOBULAR_CARCINOMA_VS_DUCTAL_NORMAL_DN	TURASHVILI_BREAST_LOBULAR_CARCINOMA_VS_DUCTAL_NORMAL_DN		33	0.804523	1.32817	0.0624235	0.475285	1	2483	tags=39%, list=15%, signal=46%
SENGUPTA_NASOPHARYNGEAL_CARCINOMA_UP	SENGUPTA_NASOPHARYNGEAL_CARCINOMA_UP		21	0.841698	1.32792	0.0861619	0.473364	1	1429	tags=33%, list=9%, signal=37%
SMID_BREAST_CANCER_BASAL_DN	SMID_BREAST_CANCER_BASAL_DN		166	0.706345	1.3274	0.0040858	0.47346	1	2292	tags=28%, list=14%, signal=33%
MARTINEZ_RB1_TARGETS_UP	MARTINEZ_RB1_TARGETS_UP		114	0.719921	1.32736	0.0125918	0.470057	1	2422	tags=25%, list=15%, signal=30%
STEIN_ESRRA_TARGETS_UP	STEIN_ESRRA_TARGETS_UP		16	0.899804	1.32628	0.0353742	0.474025	1	1300	tags=31%, list=8%, signal=34%
FIRESTEIN_PROLIFERATION	FIRESTEIN_PROLIFERATION		27	0.831151	1.32597	0.0755668	0.472489	1	2249	tags=30%, list=14%, signal=34%
LEE_AGING_CEREBELLUM_UP	LEE_AGING_CEREBELLUM_UP		18	0.875139	1.32499	0.0544747	0.475947	1	2026	tags=11%, list=12%, signal=13%
BROWNE_HCMV_INFECTION_6HR_UP	BROWNE_HCMV_INFECTION_6HR_UP		15	0.903093	1.32418	0.0455172	0.478414	1	1575	tags=20%, list=10%, signal=22%
SENGUPTA_EBNA1_ANTICORRELATED	SENGUPTA_EBNA1_ANTICORRELATED		32	0.807153	1.32332	0.06875	0.481008	1	2179	tags=34%, list=13%, signal=40%
GRADE_COLON_AND_RECTAL_CANCER_DN	GRADE_COLON_AND_RECTAL_CANCER_DN		21	0.860409	1.32288	0.0682415	0.480517	1	1466	tags=33%, list=9%, signal=37%
XU_GH1_AUTOCRINE_TARGETS_DN	XU_GH1_AUTOCRINE_TARGETS_DN		20	0.859023	1.32261	0.0699208	0.478934	1	2179	tags=30%, list=13%, signal=35%
TONKS_TARGETS_OF_RUNX1_RUNX1T1_FUSION_HSC_DN	TONKS_TARGETS_OF_RUNX1_RUNX1T1_FUSION_HSC_DN		53	0.761741	1.32204	0.0338219	0.47942	1	1528	tags=17%, list=9%, signal=19%
MIKKELSEN_NPC_HCP_WITH_H3K4ME3_AND_H3K27ME3	MIKKELSEN_NPC_HCP_WITH_H3K4ME3_AND_H3K27ME3		91	0.723984	1.32174	0.0202559	0.478143	1	2263	tags=37%, list=14%, signal=43%
HAN_SATB1_TARGETS_DN	HAN_SATB1_TARGETS_DN		46	0.764231	1.32155	0.0484988	0.476034	1	1866	tags=30%, list=11%, signal=34%
MEBARKI_HCC_PROGENITOR_WNT_DN_CTNNB1_DEPENDENT	MEBARKI_HCC_PROGENITOR_WNT_DN_CTNNB1_DEPENDENT		15	0.908517	1.32118	0.0389262	0.475163	1	590	tags=33%, list=4%, signal=35%
WP_PI3KAKT_SIGNALING_PATHWAY	WP_PI3KAKT_SIGNALING_PATHWAY		87	0.725001	1.32074	0.0204521	0.474763	1	2405	tags=31%, list=15%, signal=36%
SENGUPTA_NASOPHARYNGEAL_CARCINOMA_WITH_LMP1_DN	SENGUPTA_NASOPHARYNGEAL_CARCINOMA_WITH_LMP1_DN		89	0.727092	1.32055	0.0204741	0.472618	1	1866	tags=24%, list=11%, signal=27%
WP_OVERVIEW_OF_INTERFERONSMEDIATED_SIGNALING_PATHWAY	WP_OVERVIEW_OF_INTERFERONSMEDIATED_SIGNALING_PATHWAY		21	0.860964	1.31909	0.0559254	0.479777	1	2260	tags=24%, list=14%, signal=28%
REACTOME_PRC2_METHYLATES_HISTONES_AND_DNA	REACTOME_PRC2_METHYLATES_HISTONES_AND_DNA		24	0.823858	1.319	0.100257	0.476984	1	1249	tags=50%, list=8%, signal=54%
PID_CD8_TCR_DOWNSTREAM_PATHWAY	PID_CD8_TCR_DOWNSTREAM_PATHWAY		31	0.810703	1.31838	0.0759952	0.477824	1	2534	tags=23%, list=16%, signal=27%
REACTOME_CELLULAR_RESPONSES_TO_EXTERNAL_STIMULI	REACTOME_CELLULAR_RESPONSES_TO_EXTERNAL_STIMULI		71	0.733869	1.3177	0.0296703	0.479023	1	1911	tags=35%, list=12%, signal=40%
REACTOME_ERCC6_CSB_AND_EHMT2_G9A_POSITIVELY_REGULATE_RRNA_EXPRESSION	REACTOME_ERCC6_CSB_AND_EHMT2_G9A_POSITIVELY_REGULATE_RRNA_EXPRESSION		24	0.823858	1.31711	0.0906736	0.479874	1	1249	tags=50%, list=8%, signal=54%
YAMASHITA_METHYLATED_IN_PROSTATE_CANCER	YAMASHITA_METHYLATED_IN_PROSTATE_CANCER		24	0.842768	1.31704	0.0697674	0.477039	1	684	tags=13%, list=4%, signal=13%
ODONNELL_TFRC_TARGETS_UP	ODONNELL_TFRC_TARGETS_UP		138	0.707525	1.31684	0.00724638	0.475305	1	1881	tags=25%, list=12%, signal=28%
LEIN_MEDULLA_MARKERS	LEIN_MEDULLA_MARKERS		16	0.883864	1.31677	0.0618982	0.472616	1	1887	tags=19%, list=12%, signal=21%
WP_MIRNA_REGULATION_OF_PROSTATE_CANCER_SIGNALING_PATHWAYS	WP_MIRNA_REGULATION_OF_PROSTATE_CANCER_SIGNALING_PATHWAYS		16	0.923034	1.31656	0.0368349	0.470774	1	216	tags=6%, list=1%, signal=6%
REACTOME_CELLULAR_SENESCENCE	REACTOME_CELLULAR_SENESCENCE		29	0.811217	1.31634	0.068615	0.46921	1	1249	tags=48%, list=8%, signal=52%
REACTOME_FORMATION_OF_THE_BETA_CATENIN_TCF_TRANSACTIVATING_COMPLEX	REACTOME_FORMATION_OF_THE_BETA_CATENIN_TCF_TRANSACTIVATING_COMPLEX		28	0.810965	1.31547	0.0632911	0.472328	1	1249	tags=46%, list=8%, signal=50%
ICHIBA_GRAFT_VERSUS_HOST_DISEASE_35D_DN	ICHIBA_GRAFT_VERSUS_HOST_DISEASE_35D_DN		23	0.844251	1.31535	0.0823681	0.469917	1	2354	tags=22%, list=14%, signal=25%
BOYLAN_MULTIPLE_MYELOMA_C_D_DN	BOYLAN_MULTIPLE_MYELOMA_C_D_DN		86	0.726995	1.31501	0.0194595	0.469268	1	2568	tags=23%, list=16%, signal=27%
ZHONG_RESPONSE_TO_AZACITIDINE_AND_TSA_UP	ZHONG_RESPONSE_TO_AZACITIDINE_AND_TSA_UP		28	0.820704	1.31498	0.0789809	0.466359	1	2915	tags=29%, list=18%, signal=35%
WUNDER_INFLAMMATORY_RESPONSE_AND_CHOLESTEROL_UP	WUNDER_INFLAMMATORY_RESPONSE_AND_CHOLESTEROL_UP		23	0.836818	1.31475	0.087013	0.464944	1	1611	tags=17%, list=10%, signal=19%
UEDA_CENTRAL_CLOCK	UEDA_CENTRAL_CLOCK		17	0.890097	1.31329	0.0556291	0.471697	1	862	tags=24%, list=5%, signal=25%
NOUZOVA_METHYLATED_IN_APL	NOUZOVA_METHYLATED_IN_APL		18	0.874261	1.31325	0.0664894	0.468972	1	2030	tags=22%, list=12%, signal=25%
MOREAUX_MULTIPLE_MYELOMA_BY_TACI_UP	MOREAUX_MULTIPLE_MYELOMA_BY_TACI_UP		120	0.709181	1.31228	0.0127119	0.472615	1	2527	tags=35%, list=16%, signal=41%
HELLER_HDAC_TARGETS_SILENCED_BY_METHYLATION_UP	HELLER_HDAC_TARGETS_SILENCED_BY_METHYLATION_UP		85	0.733754	1.31204	0.0284153	0.471447	1	1521	tags=25%, list=9%, signal=27%
WP_MONOAMINE_GPCRS	WP_MONOAMINE_GPCRS		25	0.824536	1.31142	0.0929032	0.472873	1	1438	tags=24%, list=9%, signal=26%
EBAUER_MYOGENIC_TARGETS_OF_PAX3_FOXO1_FUSION	EBAUER_MYOGENIC_TARGETS_OF_PAX3_FOXO1_FUSION		17	0.880424	1.31141	0.0661269	0.47006	1	1865	tags=18%, list=11%, signal=20%
MEISSNER_NPC_HCP_WITH_H3K4ME3_AND_H3K27ME3	MEISSNER_NPC_HCP_WITH_H3K4ME3_AND_H3K27ME3		52	0.758445	1.31121	0.0592334	0.468372	1	1502	tags=37%, list=9%, signal=40%
BORCZUK_MALIGNANT_MESOTHELIOMA_DN	BORCZUK_MALIGNANT_MESOTHELIOMA_DN		38	0.781346	1.31083	0.0641646	0.468097	1	1662	tags=21%, list=10%, signal=23%
CERIBELLI_GENES_INACTIVE_AND_BOUND_BY_NFY	CERIBELLI_GENES_INACTIVE_AND_BOUND_BY_NFY		15	0.910825	1.31081	0.0307692	0.465454	1	425	tags=20%, list=3%, signal=21%
LEE_LIVER_CANCER_MYC_TGFA_DN	LEE_LIVER_CANCER_MYC_TGFA_DN		22	0.83936	1.31019	0.0875161	0.466735	1	1693	tags=14%, list=10%, signal=15%
PUJANA_BRCA2_PCC_NETWORK	PUJANA_BRCA2_PCC_NETWORK		22	0.839921	1.31014	0.0853018	0.464249	1	1415	tags=18%, list=9%, signal=20%
SMID_BREAST_CANCER_RELAPSE_IN_BONE_DN	SMID_BREAST_CANCER_RELAPSE_IN_BONE_DN		117	0.716368	1.31013	0.0103627	0.461534	1	1951	tags=20%, list=12%, signal=22%
LEE_LIVER_CANCER_E2F1_DN	LEE_LIVER_CANCER_E2F1_DN		23	0.835961	1.31013	0.0920555	0.45883	1	1693	tags=13%, list=10%, signal=15%
REACTOME_RUNX1_REGULATES_TRANSCRIPTION_OF_GENES_INVOLVED_IN_DIFFERENTIATION_OF_HSCS	REACTOME_RUNX1_REGULATES_TRANSCRIPTION_OF_GENES_INVOLVED_IN_DIFFERENTIATION_OF_HSCS		29	0.811256	1.30996	0.0705446	0.457257	1	1674	tags=52%, list=10%, signal=58%
SWEET_LUNG_CANCER_KRAS_DN	SWEET_LUNG_CANCER_KRAS_DN		90	0.720616	1.30995	0.0247845	0.454677	1	2568	tags=29%, list=16%, signal=34%
BOCHKIS_FOXA2_TARGETS	BOCHKIS_FOXA2_TARGETS		76	0.72978	1.30823	0.0428101	0.462974	1	1855	tags=20%, list=11%, signal=22%
REACTOME_ESTROGEN_DEPENDENT_GENE_EXPRESSION	REACTOME_ESTROGEN_DEPENDENT_GENE_EXPRESSION		31	0.807187	1.30783	0.0775758	0.462774	1	1249	tags=48%, list=8%, signal=52%
REACTOME_DNA_METHYLATION	REACTOME_DNA_METHYLATION		25	0.823854	1.30758	0.0862291	0.461591	1	1249	tags=48%, list=8%, signal=52%
REACTOME_OXIDATIVE_STRESS_INDUCED_SENESCENCE	REACTOME_OXIDATIVE_STRESS_INDUCED_SENESCENCE		25	0.823854	1.30719	0.0905707	0.461308	1	1249	tags=48%, list=8%, signal=52%
BHAT_ESR1_TARGETS_VIA_AKT1_UP	BHAT_ESR1_TARGETS_VIA_AKT1_UP		53	0.756429	1.30713	0.0535117	0.459046	1	1649	tags=42%, list=10%, signal=46%
REACTOME_SENESCENCE_ASSOCIATED_SECRETORY_PHENOTYPE_SASP	REACTOME_SENESCENCE_ASSOCIATED_SECRETORY_PHENOTYPE_SASP		25	0.823854	1.3071	0.0951189	0.456653	1	1249	tags=48%, list=8%, signal=52%
LEE_BMP2_TARGETS_UP	LEE_BMP2_TARGETS_UP		143	0.698609	1.3071	0.0102145	0.454094	1	1695	tags=28%, list=10%, signal=31%
VERHAAK_AML_WITH_NPM1_MUTATED_UP	VERHAAK_AML_WITH_NPM1_MUTATED_UP		47	0.757356	1.30706	0.052879	0.451807	1	1596	tags=26%, list=10%, signal=28%
MARZEC_IL2_SIGNALING_UP	MARZEC_IL2_SIGNALING_UP		18	0.870292	1.30636	0.0794702	0.453471	1	757	tags=28%, list=5%, signal=29%
REACTOME_EPIGENETIC_REGULATION_OF_GENE_EXPRESSION	REACTOME_EPIGENETIC_REGULATION_OF_GENE_EXPRESSION		25	0.823854	1.30614	0.0930233	0.452304	1	1249	tags=48%, list=8%, signal=52%
GOZGIT_ESR1_TARGETS_DN	GOZGIT_ESR1_TARGETS_DN		154	0.705878	1.30606	0.00614754	0.45028	1	2638	tags=32%, list=16%, signal=38%
MIKKELSEN_NPC_HCP_WITH_H3K27ME3	MIKKELSEN_NPC_HCP_WITH_H3K27ME3		201	0.698669	1.30564	0	0.450494	1	1630	tags=25%, list=10%, signal=27%
WEST_ADRENOCORTICAL_TUMOR_DN	WEST_ADRENOCORTICAL_TUMOR_DN		94	0.715271	1.30556	0.0293194	0.448496	1	2690	tags=36%, list=17%, signal=43%
BYSTRYKH_HEMATOPOIESIS_STEM_CELL_AND_BRAIN_QTL_TRANS	BYSTRYKH_HEMATOPOIESIS_STEM_CELL_AND_BRAIN_QTL_TRANS		21	0.838298	1.30313	0.0985037	0.460811	1	2159	tags=33%, list=13%, signal=38%
FARMER_BREAST_CANCER_APOCRINE_VS_LUMINAL	FARMER_BREAST_CANCER_APOCRINE_VS_LUMINAL		52	0.746541	1.30296	0.0513393	0.459211	1	1866	tags=31%, list=11%, signal=35%
KEGG_FC_GAMMA_R_MEDIATED_PHAGOCYTOSIS	KEGG_FC_GAMMA_R_MEDIATED_PHAGOCYTOSIS		16	0.884269	1.3029	0.0576407	0.457081	1	1587	tags=25%, list=10%, signal=28%
REACTOME_DISEASES_OF_GLYCOSYLATION	REACTOME_DISEASES_OF_GLYCOSYLATION		39	0.772679	1.30286	0.067938	0.454912	1	2672	tags=44%, list=16%, signal=52%
SU_TESTIS	SU_TESTIS		21	0.845988	1.30172	0.0698577	0.459511	1	2499	tags=5%, list=15%, signal=6%
SARRIO_EPITHELIAL_MESENCHYMAL_TRANSITION_DN	SARRIO_EPITHELIAL_MESENCHYMAL_TRANSITION_DN		31	0.794097	1.30106	0.0798526	0.460872	1	2527	tags=35%, list=16%, signal=42%
REACTOME_NEGATIVE_EPIGENETIC_REGULATION_OF_RRNA_EXPRESSION	REACTOME_NEGATIVE_EPIGENETIC_REGULATION_OF_RRNA_EXPRESSION		24	0.823858	1.3006	0.0826033	0.461352	1	1249	tags=50%, list=8%, signal=54%
REACTOME_DISEASES_OF_PROGRAMMED_CELL_DEATH	REACTOME_DISEASES_OF_PROGRAMMED_CELL_DEATH		25	0.823854	1.30057	0.0942211	0.459087	1	1249	tags=48%, list=8%, signal=52%
RODRIGUES_THYROID_CARCINOMA_ANAPLASTIC_DN	RODRIGUES_THYROID_CARCINOMA_ANAPLASTIC_DN		41	0.77554	1.30045	0.0722749	0.457451	1	1850	tags=49%, list=11%, signal=55%
MULLIGHAN_NPM1_MUTATED_SIGNATURE_2_UP	MULLIGHAN_NPM1_MUTATED_SIGNATURE_2_UP		15	0.889639	1.30038	0.0734694	0.455632	1	1738	tags=40%, list=11%, signal=45%
SMID_BREAST_CANCER_NORMAL_LIKE_UP	SMID_BREAST_CANCER_NORMAL_LIKE_UP		161	0.700141	1.30018	0.00815494	0.454553	1	1733	tags=20%, list=11%, signal=22%
DESERT_PERIPORTAL_HEPATOCELLULAR_CARCINOMA_SUBCLASS_UP	DESERT_PERIPORTAL_HEPATOCELLULAR_CARCINOMA_SUBCLASS_UP		65	0.737571	1.299	0.0341034	0.459257	1	1693	tags=22%, list=10%, signal=24%
ENK_UV_RESPONSE_EPIDERMIS_DN	ENK_UV_RESPONSE_EPIDERMIS_DN		63	0.735534	1.29884	0.0517052	0.457866	1	2568	tags=30%, list=16%, signal=36%
JAATINEN_HEMATOPOIETIC_STEM_CELL_DN	JAATINEN_HEMATOPOIETIC_STEM_CELL_DN		99	0.706993	1.29883	0.0316122	0.455606	1	1534	tags=18%, list=9%, signal=20%
BRUINS_UVC_RESPONSE_LATE	BRUINS_UVC_RESPONSE_LATE		101	0.714255	1.29785	0.0180085	0.458873	1	1748	tags=27%, list=11%, signal=30%
HAMAI_APOPTOSIS_VIA_TRAIL_UP	HAMAI_APOPTOSIS_VIA_TRAIL_UP		42	0.763592	1.29781	0.0490082	0.456895	1	2444	tags=45%, list=15%, signal=53%
REACTOME_RNA_POLYMERASE_I_PROMOTER_ESCAPE	REACTOME_RNA_POLYMERASE_I_PROMOTER_ESCAPE		24	0.823858	1.2973	0.0919689	0.45765	1	1249	tags=50%, list=8%, signal=54%
REACTOME_ACTIVATION_OF_ANTERIOR_HOX_GENES_IN_HINDBRAIN_DEVELOPMENT_DURING_EARLY_EMBRYOGENESIS	REACTOME_ACTIVATION_OF_ANTERIOR_HOX_GENES_IN_HINDBRAIN_DEVELOPMENT_DURING_EARLY_EMBRYOGENESIS		26	0.808374	1.29687	0.108642	0.457876	1	1249	tags=46%, list=8%, signal=50%
HADDAD_B_LYMPHOCYTE_PROGENITOR	HADDAD_B_LYMPHOCYTE_PROGENITOR		49	0.751394	1.2966	0.0612245	0.457357	1	2452	tags=39%, list=15%, signal=46%
REACTOME_POSITIVE_EPIGENETIC_REGULATION_OF_RRNA_EXPRESSION	REACTOME_POSITIVE_EPIGENETIC_REGULATION_OF_RRNA_EXPRESSION		24	0.823858	1.29659	0.114987	0.455115	1	1249	tags=50%, list=8%, signal=54%
BOYLAN_MULTIPLE_MYELOMA_PCA1_UP	BOYLAN_MULTIPLE_MYELOMA_PCA1_UP		52	0.739604	1.29655	0.0590238	0.45313	1	1854	tags=15%, list=11%, signal=17%
MITSIADES_RESPONSE_TO_APLIDIN_UP	MITSIADES_RESPONSE_TO_APLIDIN_UP		41	0.763253	1.29616	0.0810489	0.453172	1	2539	tags=39%, list=16%, signal=46%
KEGG_CYTOKINE_CYTOKINE_RECEPTOR_INTERACTION	KEGG_CYTOKINE_CYTOKINE_RECEPTOR_INTERACTION		110	0.70218	1.29554	0.0157068	0.454588	1	972	tags=17%, list=6%, signal=18%
REACTOME_B_WICH_COMPLEX_POSITIVELY_REGULATES_RRNA_EXPRESSION	REACTOME_B_WICH_COMPLEX_POSITIVELY_REGULATES_RRNA_EXPRESSION		24	0.823858	1.29533	0.10719	0.453656	1	1249	tags=50%, list=8%, signal=54%
REACTOME_RNA_POLYMERASE_I_TRANSCRIPTION	REACTOME_RNA_POLYMERASE_I_TRANSCRIPTION		24	0.823858	1.29423	0.114434	0.458065	1	1249	tags=50%, list=8%, signal=54%
GOLDRATH_ANTIGEN_RESPONSE	GOLDRATH_ANTIGEN_RESPONSE		44	0.766671	1.29416	0.0676779	0.456272	1	2534	tags=16%, list=16%, signal=19%
REACTOME_CLATHRIN_MEDIATED_ENDOCYTOSIS	REACTOME_CLATHRIN_MEDIATED_ENDOCYTOSIS		23	0.825707	1.29392	0.105721	0.455502	1	1748	tags=39%, list=11%, signal=44%
RICKMAN_HEAD_AND_NECK_CANCER_F	RICKMAN_HEAD_AND_NECK_CANCER_F		27	0.81185	1.29368	0.0876747	0.454704	1	1488	tags=22%, list=9%, signal=24%
DARWICHE_SKIN_TUMOR_PROMOTER_UP	DARWICHE_SKIN_TUMOR_PROMOTER_UP		32	0.783854	1.29344	0.0916031	0.454134	1	2367	tags=38%, list=15%, signal=44%
GAUSSMANN_MLL_AF4_FUSION_TARGETS_A_UP	GAUSSMANN_MLL_AF4_FUSION_TARGETS_A_UP		28	0.803113	1.29295	0.100613	0.454701	1	684	tags=32%, list=4%, signal=33%
LIM_MAMMARY_LUMINAL_MATURE_UP	LIM_MAMMARY_LUMINAL_MATURE_UP		25	0.803919	1.29205	0.10101	0.457766	1	699	tags=28%, list=4%, signal=29%
MEISSNER_NPC_HCP_WITH_H3K4ME2_AND_H3K27ME3	MEISSNER_NPC_HCP_WITH_H3K4ME2_AND_H3K27ME3		196	0.696844	1.29197	0.0040568	0.45614	1	1618	tags=26%, list=10%, signal=28%
BROWNE_HCMV_INFECTION_48HR_UP	BROWNE_HCMV_INFECTION_48HR_UP		31	0.802697	1.29146	0.0872818	0.457134	1	1431	tags=26%, list=9%, signal=28%
HOLLERN_SQUAMOUS_BREAST_TUMOR	HOLLERN_SQUAMOUS_BREAST_TUMOR		90	0.709646	1.29089	0.0378788	0.45857	1	1584	tags=14%, list=10%, signal=16%
MIKKELSEN_NPC_ICP_WITH_H3K4ME3	MIKKELSEN_NPC_ICP_WITH_H3K4ME3		57	0.733458	1.2901	0.0511364	0.461139	1	2191	tags=37%, list=13%, signal=42%
SANSOM_APC_TARGETS	SANSOM_APC_TARGETS		36	0.777819	1.28995	0.0863747	0.459799	1	1477	tags=19%, list=9%, signal=21%
REACTOME_CARGO_RECOGNITION_FOR_CLATHRIN_MEDIATED_ENDOCYTOSIS	REACTOME_CARGO_RECOGNITION_FOR_CLATHRIN_MEDIATED_ENDOCYTOSIS		22	0.825713	1.28858	0.124365	0.466101	1	1748	tags=41%, list=11%, signal=46%
REACTOME_SIRT1_NEGATIVELY_REGULATES_RRNA_EXPRESSION	REACTOME_SIRT1_NEGATIVELY_REGULATES_RRNA_EXPRESSION		24	0.823858	1.28793	0.105263	0.467901	1	1249	tags=50%, list=8%, signal=54%
MIKKELSEN_ES_HCP_WITH_H3K27ME3	MIKKELSEN_ES_HCP_WITH_H3K27ME3		19	0.855203	1.28779	0.0962289	0.466533	1	523	tags=11%, list=3%, signal=11%
GRAESSMANN_APOPTOSIS_BY_DOXORUBICIN_UP	GRAESSMANN_APOPTOSIS_BY_DOXORUBICIN_UP		127	0.699395	1.28776	0.0155763	0.464614	1	1866	tags=29%, list=11%, signal=33%
SERVITJA_LIVER_HNF1A_TARGETS_UP	SERVITJA_LIVER_HNF1A_TARGETS_UP		30	0.791148	1.28738	0.08933	0.464785	1	1664	tags=30%, list=10%, signal=33%
HOWLIN_PUBERTAL_MAMMARY_GLAND	HOWLIN_PUBERTAL_MAMMARY_GLAND		27	0.801868	1.28716	0.115336	0.463903	1	1695	tags=33%, list=10%, signal=37%
MARTINEZ_TP53_TARGETS_UP	MARTINEZ_TP53_TARGETS_UP		117	0.697764	1.28668	0.0218978	0.464667	1	2492	tags=26%, list=15%, signal=31%
BLANCO_MELO_BRONCHIAL_EPITHELIAL_CELLS_INFLUENZA_A_DEL_NS1_INFECTION_UP	BLANCO_MELO_BRONCHIAL_EPITHELIAL_CELLS_INFLUENZA_A_DEL_NS1_INFECTION_UP		110	0.701913	1.28648	0.0282722	0.463799	1	1870	tags=36%, list=12%, signal=41%
ACOSTA_PROLIFERATION_INDEPENDENT_MYC_TARGETS_DN	ACOSTA_PROLIFERATION_INDEPENDENT_MYC_TARGETS_DN		17	0.863842	1.28647	0.0910273	0.461849	1	2056	tags=47%, list=13%, signal=54%
REACTOME_TRANSCRIPTIONAL_REGULATION_BY_SMALL_RNAS	REACTOME_TRANSCRIPTIONAL_REGULATION_BY_SMALL_RNAS		25	0.811378	1.28645	0.105402	0.459966	1	1249	tags=48%, list=8%, signal=52%
WP_SPINAL_CORD_INJURY	WP_SPINAL_CORD_INJURY		34	0.774923	1.2863	0.0783354	0.458765	1	2422	tags=29%, list=15%, signal=34%
REACTOME_LEISHMANIA_INFECTION	REACTOME_LEISHMANIA_INFECTION		143	0.69278	1.28603	0.022541	0.458417	1	2070	tags=18%, list=13%, signal=21%
REACTOME_HATS_ACETYLATE_HISTONES	REACTOME_HATS_ACETYLATE_HISTONES		29	0.794888	1.2856	0.0997506	0.458879	1	1249	tags=45%, list=8%, signal=48%
CHARAFE_BREAST_CANCER_LUMINAL_VS_BASAL_UP	CHARAFE_BREAST_CANCER_LUMINAL_VS_BASAL_UP		46	0.751754	1.28556	0.0745413	0.457193	1	1850	tags=41%, list=11%, signal=46%
BIOCARTA_NUCLEARRS_PATHWAY	BIOCARTA_NUCLEARRS_PATHWAY		16	0.884639	1.28526	0.0772304	0.456909	1	250	tags=13%, list=2%, signal=13%
REACTOME_METABOLISM_OF_LIPIDS	REACTOME_METABOLISM_OF_LIPIDS		133	0.69429	1.28515	0.0186722	0.455605	1	2166	tags=20%, list=13%, signal=23%
ALFANO_MYC_TARGETS	ALFANO_MYC_TARGETS		22	0.830302	1.28505	0.111253	0.454168	1	1812	tags=27%, list=11%, signal=31%
REACTOME_INFECTIOUS_DISEASE	REACTOME_INFECTIOUS_DISEASE		206	0.682475	1.28463	0.0100908	0.454557	1	2070	tags=21%, list=13%, signal=24%
SHEN_SMARCA2_TARGETS_DN	SHEN_SMARCA2_TARGETS_DN		164	0.687668	1.28416	0.0101937	0.455503	1	2132	tags=19%, list=13%, signal=22%
REACTOME_TRANSCRIPTIONAL_REGULATION_BY_RUNX1	REACTOME_TRANSCRIPTIONAL_REGULATION_BY_RUNX1		43	0.756199	1.28397	0.0835267	0.45471	1	1674	tags=40%, list=10%, signal=44%
DOANE_BREAST_CANCER_CLASSES_UP	DOANE_BREAST_CANCER_CLASSES_UP		22	0.818036	1.28393	0.145917	0.453023	1	1782	tags=32%, list=11%, signal=36%
REACTOME_NCAM_SIGNALING_FOR_NEURITE_OUT_GROWTH	REACTOME_NCAM_SIGNALING_FOR_NEURITE_OUT_GROWTH		18	0.852888	1.28375	0.0928382	0.452053	1	360	tags=11%, list=2%, signal=11%
VARELA_ZMPSTE24_TARGETS_DN	VARELA_ZMPSTE24_TARGETS_DN		16	0.873791	1.28248	0.0968622	0.457326	1	1256	tags=19%, list=8%, signal=20%
MEISSNER_NPC_HCP_WITH_H3K4ME2	MEISSNER_NPC_HCP_WITH_H3K4ME2		150	0.691886	1.28241	0.0206186	0.455856	1	1855	tags=37%, list=11%, signal=41%
LIU_PROSTATE_CANCER_DN	LIU_PROSTATE_CANCER_DN		109	0.697428	1.28237	0.0260688	0.454192	1	2638	tags=39%, list=16%, signal=46%
REACTOME_G_ALPHA_I_SIGNALLING_EVENTS	REACTOME_G_ALPHA_I_SIGNALLING_EVENTS		124	0.695096	1.28203	0.0231092	0.454181	1	1654	tags=21%, list=10%, signal=23%
TSAI_RESPONSE_TO_IONIZING_RADIATION	TSAI_RESPONSE_TO_IONIZING_RADIATION		26	0.806532	1.28196	0.131868	0.4527	1	1870	tags=27%, list=12%, signal=30%
WP_HEPATITIS_B_INFECTION	WP_HEPATITIS_B_INFECTION		24	0.815291	1.28182	0.111111	0.451569	1	972	tags=25%, list=6%, signal=27%
BAELDE_DIABETIC_NEPHROPATHY_UP	BAELDE_DIABETIC_NEPHROPATHY_UP		21	0.845704	1.28169	0.104247	0.450443	1	1415	tags=19%, list=9%, signal=21%
LENAOUR_DENDRITIC_CELL_MATURATION_DN	LENAOUR_DENDRITIC_CELL_MATURATION_DN		35	0.76658	1.28136	0.0845588	0.450568	1	561	tags=26%, list=3%, signal=27%
SMID_BREAST_CANCER_RELAPSE_IN_LUNG_DN	SMID_BREAST_CANCER_RELAPSE_IN_LUNG_DN		21	0.835757	1.28085	0.107753	0.451406	1	2670	tags=29%, list=16%, signal=34%
REACTOME_SIGNALING_BY_WNT	REACTOME_SIGNALING_BY_WNT		68	0.720316	1.2798	0.050885	0.455362	1	1911	tags=40%, list=12%, signal=45%
MARTINEZ_RB1_AND_TP53_TARGETS_UP	MARTINEZ_RB1_AND_TP53_TARGETS_UP		120	0.696878	1.27933	0.0250522	0.455973	1	2492	tags=26%, list=15%, signal=30%
MULLIGHAN_MLL_SIGNATURE_1_UP	MULLIGHAN_MLL_SIGNATURE_1_UP		46	0.747807	1.27916	0.0700117	0.455103	1	1845	tags=26%, list=11%, signal=29%
WP_CHEMOKINE_SIGNALING_PATHWAY	WP_CHEMOKINE_SIGNALING_PATHWAY		40	0.75592	1.27822	0.0819277	0.458363	1	1879	tags=33%, list=12%, signal=37%
KEGG_LONG_TERM_DEPRESSION	KEGG_LONG_TERM_DEPRESSION		26	0.809603	1.27817	0.113065	0.456861	1	1716	tags=27%, list=11%, signal=30%
SWEET_LUNG_CANCER_KRAS_UP	SWEET_LUNG_CANCER_KRAS_UP		75	0.719086	1.27755	0.0465872	0.458486	1	1240	tags=16%, list=8%, signal=17%
YAO_HOXA10_TARGETS_VIA_PROGESTERONE_UP	YAO_HOXA10_TARGETS_VIA_PROGESTERONE_UP		19	0.831589	1.2774	0.153745	0.457573	1	2522	tags=32%, list=16%, signal=37%
SCHLOSSER_SERUM_RESPONSE_DN	SCHLOSSER_SERUM_RESPONSE_DN		47	0.745525	1.27671	0.0659091	0.459493	1	1412	tags=19%, list=9%, signal=21%
MARSON_BOUND_BY_E2F4_UNSTIMULATED	MARSON_BOUND_BY_E2F4_UNSTIMULATED		20	0.835952	1.27656	0.118577	0.458473	1	1872	tags=40%, list=12%, signal=45%
PUJANA_ATM_PCC_NETWORK	PUJANA_ATM_PCC_NETWORK		190	0.675882	1.27571	0.00813008	0.461135	1	2059	tags=21%, list=13%, signal=24%
REACTOME_CONDENSATION_OF_PROPHASE_CHROMOSOMES	REACTOME_CONDENSATION_OF_PROPHASE_CHROMOSOMES		25	0.797753	1.27562	0.127577	0.459914	1	1249	tags=48%, list=8%, signal=52%
COULOUARN_TEMPORAL_TGFB1_SIGNATURE_DN	COULOUARN_TEMPORAL_TGFB1_SIGNATURE_DN		16	0.869386	1.27521	0.0952381	0.46041	1	2124	tags=31%, list=13%, signal=36%
LIN_NPAS4_TARGETS_UP	LIN_NPAS4_TARGETS_UP		21	0.819637	1.27466	0.137566	0.461652	1	2067	tags=43%, list=13%, signal=49%
BERENJENO_TRANSFORMED_BY_RHOA_DN	BERENJENO_TRANSFORMED_BY_RHOA_DN		34	0.772997	1.27452	0.108508	0.460694	1	2514	tags=50%, list=15%, signal=59%
MIKKELSEN_MCV6_HCP_WITH_H3K27ME3	MIKKELSEN_MCV6_HCP_WITH_H3K27ME3		234	0.673167	1.27266	0.00704225	0.468929	1	2079	tags=25%, list=13%, signal=28%
WP_CORTICOTROPINRELEASING_HORMONE_SIGNALING_PATHWAY	WP_CORTICOTROPINRELEASING_HORMONE_SIGNALING_PATHWAY		16	0.863231	1.27262	0.108108	0.467357	1	1451	tags=25%, list=9%, signal=27%
GAL_LEUKEMIC_STEM_CELL_DN	GAL_LEUKEMIC_STEM_CELL_DN		70	0.714174	1.27255	0.0583153	0.466046	1	1693	tags=19%, list=10%, signal=21%
WP_PREIMPLANTATION_EMBRYO	WP_PREIMPLANTATION_EMBRYO		26	0.793788	1.27185	0.12532	0.467844	1	2311	tags=31%, list=14%, signal=36%
CHICAS_RB1_TARGETS_CONFLUENT	CHICAS_RB1_TARGETS_CONFLUENT		61	0.721187	1.27183	0.0770089	0.466188	1	2529	tags=44%, list=16%, signal=52%
REACTOME_DDX58_IFIH1_MEDIATED_INDUCTION_OF_INTERFERON_ALPHA_BETA	REACTOME_DDX58_IFIH1_MEDIATED_INDUCTION_OF_INTERFERON_ALPHA_BETA		17	0.860936	1.27179	0.0991957	0.464731	1	2260	tags=24%, list=14%, signal=27%
KONDO_PROSTATE_CANCER_HCP_WITH_H3K27ME3	KONDO_PROSTATE_CANCER_HCP_WITH_H3K27ME3		34	0.764969	1.27171	0.108333	0.463414	1	2292	tags=38%, list=14%, signal=44%
REACTOME_HDACS_DEACETYLATE_HISTONES	REACTOME_HDACS_DEACETYLATE_HISTONES		28	0.794892	1.27153	0.11875	0.462621	1	1249	tags=46%, list=8%, signal=50%
GERY_CEBP_TARGETS	GERY_CEBP_TARGETS		28	0.780329	1.27148	0.131351	0.461218	1	2514	tags=39%, list=15%, signal=46%
REACTOME_GENE_SILENCING_BY_RNA	REACTOME_GENE_SILENCING_BY_RNA		33	0.765342	1.27133	0.113831	0.460368	1	1521	tags=39%, list=9%, signal=43%
MARKEY_RB1_CHRONIC_LOF_DN	MARKEY_RB1_CHRONIC_LOF_DN		40	0.753109	1.27113	0.0866983	0.459636	1	1805	tags=30%, list=11%, signal=34%
HAMAI_APOPTOSIS_VIA_TRAIL_DN	HAMAI_APOPTOSIS_VIA_TRAIL_DN		43	0.743279	1.27099	0.0945626	0.458681	1	1859	tags=23%, list=11%, signal=26%
FISCHER_DREAM_TARGETS	FISCHER_DREAM_TARGETS		25	0.801435	1.27084	0.139771	0.457796	1	1390	tags=52%, list=9%, signal=57%
ENK_UV_RESPONSE_EPIDERMIS_UP	ENK_UV_RESPONSE_EPIDERMIS_UP		39	0.745536	1.27062	0.108333	0.457341	1	1748	tags=28%, list=11%, signal=32%
BYSTRYKH_HEMATOPOIESIS_STEM_CELL_QTL_TRANS	BYSTRYKH_HEMATOPOIESIS_STEM_CELL_QTL_TRANS		147	0.677238	1.2705	0.0195473	0.456343	1	2521	tags=27%, list=16%, signal=32%
GAVIN_FOXP3_TARGETS_CLUSTER_P4	GAVIN_FOXP3_TARGETS_CLUSTER_P4		23	0.814075	1.27024	0.12956	0.45615	1	2534	tags=35%, list=16%, signal=41%
BENPORATH_MYC_MAX_TARGETS	BENPORATH_MYC_MAX_TARGETS		38	0.755028	1.27011	0.108303	0.455159	1	1550	tags=37%, list=10%, signal=41%
REACTOME_GLYCOSAMINOGLYCAN_METABOLISM	REACTOME_GLYCOSAMINOGLYCAN_METABOLISM		24	0.80805	1.26929	0.145058	0.457761	1	2728	tags=63%, list=17%, signal=75%
KEGG_RIG_I_LIKE_RECEPTOR_SIGNALING_PATHWAY	KEGG_RIG_I_LIKE_RECEPTOR_SIGNALING_PATHWAY		17	0.860998	1.26926	0.106667	0.45632	1	2260	tags=29%, list=14%, signal=34%
GOBERT_OLIGODENDROCYTE_DIFFERENTIATION_DN	GOBERT_OLIGODENDROCYTE_DIFFERENTIATION_DN		113	0.692308	1.26876	0.0291363	0.457147	1	1547	tags=35%, list=10%, signal=39%
LINDGREN_BLADDER_CANCER_CLUSTER_3_UP	LINDGREN_BLADDER_CANCER_CLUSTER_3_UP		20	0.828194	1.26863	0.144487	0.45615	1	2490	tags=55%, list=15%, signal=65%
BERENJENO_TRANSFORMED_BY_RHOA_UP	BERENJENO_TRANSFORMED_BY_RHOA_UP		19	0.832388	1.26812	0.13151	0.457277	1	2728	tags=47%, list=17%, signal=57%
REACTOME_ACTIVATED_PKN1_STIMULATES_TRANSCRIPTION_OF_AR_ANDROGEN_RECEPTOR_REGULATED_GENES_KLK2_AND_KLK3	REACTOME_ACTIVATED_PKN1_STIMULATES_TRANSCRIPTION_OF_AR_ANDROGEN_RECEPTOR_REGULATED_GENES_KLK2_AND_KLK3		26	0.798356	1.26803	0.137453	0.4561	1	1249	tags=46%, list=8%, signal=50%
WP_THYROID_HORMONES_PRODUCTION_AND_THEIR_PERIPHERAL_DOWNSTREAM_SIGNALLING_EFFECTS	WP_THYROID_HORMONES_PRODUCTION_AND_THEIR_PERIPHERAL_DOWNSTREAM_SIGNALLING_EFFECTS		25	0.80468	1.26791	0.12766	0.455097	1	2271	tags=20%, list=14%, signal=23%
BROWNE_HCMV_INFECTION_14HR_UP	BROWNE_HCMV_INFECTION_14HR_UP		15	0.863422	1.26763	0.116059	0.455041	1	978	tags=33%, list=6%, signal=35%
SHETH_LIVER_CANCER_VS_TXNIP_LOSS_PAM4	SHETH_LIVER_CANCER_VS_TXNIP_LOSS_PAM4		81	0.701264	1.26626	0.0650759	0.460497	1	2521	tags=36%, list=16%, signal=42%
ZHANG_BREAST_CANCER_PROGENITORS_UP	ZHANG_BREAST_CANCER_PROGENITORS_UP		28	0.785366	1.26574	0.112346	0.46153	1	2093	tags=46%, list=13%, signal=53%
MULLIGHAN_MLL_SIGNATURE_1_DN	MULLIGHAN_MLL_SIGNATURE_1_DN		41	0.747499	1.26561	0.0872162	0.460649	1	2474	tags=44%, list=15%, signal=52%
AFFAR_YY1_TARGETS_UP	AFFAR_YY1_TARGETS_UP		52	0.735253	1.26543	0.0843786	0.459946	1	2638	tags=37%, list=16%, signal=43%
CHIANG_LIVER_CANCER_SUBCLASS_UNANNOTATED_UP	CHIANG_LIVER_CANCER_SUBCLASS_UNANNOTATED_UP		20	0.827131	1.26534	0.139726	0.458837	1	1747	tags=35%, list=11%, signal=39%
MCCLUNG_COCAINE_REWARD_5D	MCCLUNG_COCAINE_REWARD_5D		17	0.853385	1.26517	0.120053	0.45816	1	1431	tags=35%, list=9%, signal=39%
MIKKELSEN_NPC_LCP_WITH_H3K4ME3	MIKKELSEN_NPC_LCP_WITH_H3K4ME3		15	0.860053	1.26504	0.126856	0.457306	1	1747	tags=27%, list=11%, signal=30%
RUAN_RESPONSE_TO_TNF_DN	RUAN_RESPONSE_TO_TNF_DN		19	0.834696	1.26428	0.143631	0.459493	1	1365	tags=16%, list=8%, signal=17%
BROWNE_HCMV_INFECTION_14HR_DN	BROWNE_HCMV_INFECTION_14HR_DN		32	0.767008	1.26422	0.113892	0.458287	1	2728	tags=31%, list=17%, signal=37%
DURAND_STROMA_S_UP	DURAND_STROMA_S_UP		65	0.710807	1.26399	0.0724479	0.457947	1	1554	tags=38%, list=10%, signal=42%
KEGG_COMPLEMENT_AND_COAGULATION_CASCADES	KEGG_COMPLEMENT_AND_COAGULATION_CASCADES		32	0.769938	1.26394	0.108669	0.45667	1	1698	tags=25%, list=10%, signal=28%
CHARAFE_BREAST_CANCER_BASAL_VS_MESENCHYMAL_UP	CHARAFE_BREAST_CANCER_BASAL_VS_MESENCHYMAL_UP		44	0.741674	1.26391	0.0850575	0.455314	1	1643	tags=34%, list=10%, signal=38%
FLORIO_NEOCORTEX_BASAL_RADIAL_GLIA_UP	FLORIO_NEOCORTEX_BASAL_RADIAL_GLIA_UP		181	0.678028	1.26379	0.0131712	0.454447	1	2444	tags=26%, list=15%, signal=30%
KIM_ALL_DISORDERS_OLIGODENDROCYTE_NUMBER_CORR_UP	KIM_ALL_DISORDERS_OLIGODENDROCYTE_NUMBER_CORR_UP		61	0.718734	1.26377	0.075406	0.453028	1	2517	tags=43%, list=15%, signal=50%
REACTOME_ION_TRANSPORT_BY_P_TYPE_ATPASES	REACTOME_ION_TRANSPORT_BY_P_TYPE_ATPASES		15	0.873834	1.26344	0.111878	0.453294	1	1683	tags=27%, list=10%, signal=30%
FEVR_CTNNB1_TARGETS_UP	FEVR_CTNNB1_TARGETS_UP		135	0.683674	1.26288	0.0228453	0.454549	1	1693	tags=22%, list=10%, signal=25%
OISHI_CHOLANGIOMA_STEM_CELL_LIKE_UP	OISHI_CHOLANGIOMA_STEM_CELL_LIKE_UP		24	0.800066	1.26216	0.136187	0.456603	1	1614	tags=38%, list=10%, signal=42%
WP_METAPATHWAY_BIOTRANSFORMATION_PHASE_I_AND_II	WP_METAPATHWAY_BIOTRANSFORMATION_PHASE_I_AND_II		86	0.693066	1.26185	0.0513369	0.456616	1	2883	tags=28%, list=18%, signal=34%
MASSARWEH_TAMOXIFEN_RESISTANCE_UP	MASSARWEH_TAMOXIFEN_RESISTANCE_UP		71	0.701111	1.26175	0.0645514	0.455703	1	2521	tags=38%, list=16%, signal=45%
GRAESSMANN_APOPTOSIS_BY_SERUM_DEPRIVATION_DN	GRAESSMANN_APOPTOSIS_BY_SERUM_DEPRIVATION_DN		29	0.782024	1.2615	0.10804	0.455418	1	1836	tags=38%, list=11%, signal=43%
BRUINS_UVC_RESPONSE_VIA_TP53_GROUP_C	BRUINS_UVC_RESPONSE_VIA_TP53_GROUP_C		24	0.790497	1.2615	0.121827	0.453976	1	1440	tags=33%, list=9%, signal=37%
REACTOME_METABOLISM_OF_CARBOHYDRATES	REACTOME_METABOLISM_OF_CARBOHYDRATES		41	0.739825	1.26093	0.0957324	0.45541	1	2728	tags=49%, list=17%, signal=58%
REACTOME_RUNX1_REGULATES_GENES_INVOLVED_IN_MEGAKARYOCYTE_DIFFERENTIATION_AND_PLATELET_FUNCTION	REACTOME_RUNX1_REGULATES_GENES_INVOLVED_IN_MEGAKARYOCYTE_DIFFERENTIATION_AND_PLATELET_FUNCTION		27	0.795861	1.26078	0.143406	0.454579	1	1249	tags=44%, list=8%, signal=48%
PEREZ_TP53_TARGETS	PEREZ_TP53_TARGETS		232	0.665952	1.26069	0.00806452	0.453701	1	2452	tags=35%, list=15%, signal=41%
MCLACHLAN_DENTAL_CARIES_DN	MCLACHLAN_DENTAL_CARIES_DN		20	0.82582	1.2604	0.132176	0.453645	1	1441	tags=40%, list=9%, signal=44%
KYNG_DNA_DAMAGE_DN	KYNG_DNA_DAMAGE_DN		18	0.846705	1.26038	0.12344	0.452352	1	1486	tags=39%, list=9%, signal=43%
ACEVEDO_LIVER_CANCER_WITH_H3K27ME3_UP	ACEVEDO_LIVER_CANCER_WITH_H3K27ME3_UP		115	0.686238	1.26032	0.043022	0.451299	1	1557	tags=18%, list=10%, signal=20%
KIM_BIPOLAR_DISORDER_OLIGODENDROCYTE_DENSITY_CORR_DN	KIM_BIPOLAR_DISORDER_OLIGODENDROCYTE_DENSITY_CORR_DN		40	0.746352	1.25936	0.092832	0.454472	1	1458	tags=20%, list=9%, signal=22%
BLANCO_MELO_COVID19_SARS_COV_2_POS_PATIENT_LUNG_TISSUE_UP	BLANCO_MELO_COVID19_SARS_COV_2_POS_PATIENT_LUNG_TISSUE_UP		80	0.700995	1.25899	0.0702703	0.454676	1	1528	tags=26%, list=9%, signal=29%
ACEVEDO_LIVER_CANCER_WITH_H3K9ME3_DN	ACEVEDO_LIVER_CANCER_WITH_H3K9ME3_DN		31	0.774305	1.25869	0.122424	0.454711	1	1361	tags=39%, list=8%, signal=42%
PILON_KLF1_TARGETS_UP	PILON_KLF1_TARGETS_UP		90	0.68989	1.2585	0.0457934	0.454273	1	1698	tags=34%, list=10%, signal=38%
CHEBOTAEV_GR_TARGETS_DN	CHEBOTAEV_GR_TARGETS_DN		22	0.806974	1.25814	0.149936	0.454657	1	1783	tags=32%, list=11%, signal=36%
FERNANDEZ_BOUND_BY_MYC	FERNANDEZ_BOUND_BY_MYC		25	0.792101	1.2579	0.156611	0.45433	1	2100	tags=24%, list=13%, signal=28%
KEGG_REGULATION_OF_AUTOPHAGY	KEGG_REGULATION_OF_AUTOPHAGY		15	0.860954	1.25767	0.116438	0.454089	1	2260	tags=27%, list=14%, signal=31%
OKUMURA_INFLAMMATORY_RESPONSE_LPS	OKUMURA_INFLAMMATORY_RESPONSE_LPS		27	0.779161	1.2576	0.149343	0.452999	1	691	tags=30%, list=4%, signal=31%
CADWELL_ATG16L1_TARGETS_UP	CADWELL_ATG16L1_TARGETS_UP		41	0.753183	1.25692	0.0908005	0.454851	1	1570	tags=22%, list=10%, signal=24%
REACTOME_METABOLISM_OF_STEROIDS	REACTOME_METABOLISM_OF_STEROIDS		32	0.766279	1.2569	0.117788	0.453558	1	2056	tags=38%, list=13%, signal=43%
DELYS_THYROID_CANCER_UP	DELYS_THYROID_CANCER_UP		87	0.688312	1.25676	0.0646872	0.452837	1	1866	tags=26%, list=11%, signal=30%
GRAESSMANN_APOPTOSIS_BY_SERUM_DEPRIVATION_UP	GRAESSMANN_APOPTOSIS_BY_SERUM_DEPRIVATION_UP		84	0.687647	1.25641	0.0591457	0.453025	1	2375	tags=23%, list=15%, signal=26%
MARSON_BOUND_BY_FOXP3_UNSTIMULATED	MARSON_BOUND_BY_FOXP3_UNSTIMULATED		123	0.681481	1.25609	0.0344108	0.453191	1	1872	tags=24%, list=12%, signal=27%
DODD_NASOPHARYNGEAL_CARCINOMA_UP	DODD_NASOPHARYNGEAL_CARCINOMA_UP		480	0.662455	1.25609	0	0.451825	1	1879	tags=23%, list=12%, signal=26%
SUMI_HNF4A_TARGETS	SUMI_HNF4A_TARGETS		18	0.829499	1.25574	0.152742	0.452018	1	1474	tags=17%, list=9%, signal=18%
KEGG_ARACHIDONIC_ACID_METABOLISM	KEGG_ARACHIDONIC_ACID_METABOLISM		32	0.767171	1.25573	0.130221	0.450726	1	854	tags=9%, list=5%, signal=10%
DUTERTRE_ESTRADIOL_RESPONSE_24HR_DN	DUTERTRE_ESTRADIOL_RESPONSE_24HR_DN		44	0.741746	1.25518	0.100358	0.451933	1	2166	tags=36%, list=13%, signal=42%
BROWNE_HCMV_INFECTION_1HR_UP	BROWNE_HCMV_INFECTION_1HR_UP		17	0.84504	1.25468	0.146113	0.452942	1	2521	tags=41%, list=16%, signal=49%
BROWNE_HCMV_INFECTION_24HR_UP	BROWNE_HCMV_INFECTION_24HR_UP		16	0.852851	1.25448	0.132333	0.452541	1	1870	tags=44%, list=12%, signal=49%
REACTOME_HCMV_LATE_EVENTS	REACTOME_HCMV_LATE_EVENTS		29	0.784279	1.25447	0.126092	0.451239	1	1249	tags=45%, list=8%, signal=48%
TSENG_IRS1_TARGETS_DN	TSENG_IRS1_TARGETS_DN		20	0.814869	1.25413	0.168188	0.451504	1	2375	tags=30%, list=15%, signal=35%
FOSTER_KDM1A_TARGETS_UP	FOSTER_KDM1A_TARGETS_UP		104	0.684822	1.25402	0.041841	0.450721	1	1663	tags=18%, list=10%, signal=20%
HOLLMANN_APOPTOSIS_VIA_CD40_UP	HOLLMANN_APOPTOSIS_VIA_CD40_UP		17	0.841248	1.25376	0.143233	0.450581	1	832	tags=12%, list=5%, signal=12%
WP_G_PROTEIN_SIGNALING_PATHWAYS	WP_G_PROTEIN_SIGNALING_PATHWAYS		17	0.838038	1.25337	0.151226	0.45111	1	1879	tags=41%, list=12%, signal=47%
MEISSNER_BRAIN_HCP_WITH_H3K27ME3	MEISSNER_BRAIN_HCP_WITH_H3K27ME3		150	0.67358	1.25315	0.0280083	0.450856	1	2226	tags=18%, list=14%, signal=21%
LEE_LIVER_CANCER_SURVIVAL_UP	LEE_LIVER_CANCER_SURVIVAL_UP		63	0.706689	1.25307	0.0751121	0.449899	1	1575	tags=16%, list=10%, signal=18%
MEISSNER_BRAIN_HCP_WITH_H3K4ME3_AND_H3K27ME3	MEISSNER_BRAIN_HCP_WITH_H3K4ME3_AND_H3K27ME3		343	0.659246	1.2529	0.007	0.449439	1	2526	tags=35%, list=16%, signal=40%
NAKAYAMA_SOFT_TISSUE_TUMORS_PCA1_UP	NAKAYAMA_SOFT_TISSUE_TUMORS_PCA1_UP		37	0.742024	1.25246	0.125	0.450038	1	820	tags=11%, list=5%, signal=11%
MIKKELSEN_IPS_WITH_HCP_H3K27ME3	MIKKELSEN_IPS_WITH_HCP_H3K27ME3		53	0.718769	1.25246	0.101033	0.448754	1	1596	tags=21%, list=10%, signal=23%
MASSARWEH_TAMOXIFEN_RESISTANCE_DN	MASSARWEH_TAMOXIFEN_RESISTANCE_DN		59	0.711954	1.25223	0.0927374	0.448542	1	1200	tags=29%, list=7%, signal=31%
DOANE_BREAST_CANCER_ESR1_UP	DOANE_BREAST_CANCER_ESR1_UP		29	0.772016	1.25096	0.151015	0.452989	1	2292	tags=41%, list=14%, signal=48%
REACTOME_KERATINIZATION	REACTOME_KERATINIZATION		173	0.665349	1.25094	0.0234934	0.45179	1	1722	tags=7%, list=11%, signal=8%
TAKEDA_TARGETS_OF_NUP98_HOXA9_FUSION_3D_DN	TAKEDA_TARGETS_OF_NUP98_HOXA9_FUSION_3D_DN		15	0.873313	1.25051	0.118439	0.452463	1	684	tags=20%, list=4%, signal=21%
GAUSSMANN_MLL_AF4_FUSION_TARGETS_G_UP	GAUSSMANN_MLL_AF4_FUSION_TARGETS_G_UP		71	0.704999	1.25037	0.0688525	0.451747	1	1782	tags=25%, list=11%, signal=28%
REACTOME_SIGNALING_BY_GPCR	REACTOME_SIGNALING_BY_GPCR		300	0.660322	1.24977	0.008	0.453206	1	2179	tags=23%, list=13%, signal=26%
REACTOME_BIOLOGICAL_OXIDATIONS	REACTOME_BIOLOGICAL_OXIDATIONS		87	0.687393	1.24898	0.0691892	0.455504	1	1695	tags=13%, list=10%, signal=14%
FORTSCHEGGER_PHF8_TARGETS_DN	FORTSCHEGGER_PHF8_TARGETS_DN		63	0.707885	1.24879	0.0933333	0.455025	1	2047	tags=32%, list=13%, signal=36%
SABATES_COLORECTAL_ADENOMA_UP	SABATES_COLORECTAL_ADENOMA_UP		54	0.71582	1.24867	0.106622	0.454329	1	1584	tags=24%, list=10%, signal=27%
ODONNELL_TARGETS_OF_MYC_AND_TFRC_UP	ODONNELL_TARGETS_OF_MYC_AND_TFRC_UP		24	0.782223	1.24842	0.146617	0.454145	1	1528	tags=38%, list=9%, signal=41%
CASTELLANO_NRAS_TARGETS_UP	CASTELLANO_NRAS_TARGETS_UP		15	0.853807	1.24829	0.136671	0.453496	1	2378	tags=40%, list=15%, signal=47%
XIE_ST_HSC_S1PR3_OE_UP	XIE_ST_HSC_S1PR3_OE_UP		43	0.732908	1.24769	0.112773	0.45499	1	1370	tags=35%, list=8%, signal=38%
REACTOME_RNA_POLYMERASE_II_TRANSCRIPTION	REACTOME_RNA_POLYMERASE_II_TRANSCRIPTION		151	0.671332	1.24753	0.0360825	0.454373	1	1784	tags=28%, list=11%, signal=31%
MIKKELSEN_ES_ICP_WITH_H3K4ME3	MIKKELSEN_ES_ICP_WITH_H3K4ME3		154	0.669149	1.24748	0.026943	0.45334	1	2529	tags=32%, list=16%, signal=37%
LEE_LIVER_CANCER_ACOX1_DN	LEE_LIVER_CANCER_ACOX1_DN		25	0.779924	1.24733	0.159033	0.452758	1	2864	tags=20%, list=18%, signal=24%
BENPORATH_CYCLING_GENES	BENPORATH_CYCLING_GENES		34	0.755305	1.24729	0.117576	0.451701	1	2527	tags=41%, list=16%, signal=49%
BHATI_G2M_ARREST_BY_2METHOXYESTRADIOL_UP	BHATI_G2M_ARREST_BY_2METHOXYESTRADIOL_UP		15	0.847277	1.24724	0.154681	0.450688	1	2483	tags=33%, list=15%, signal=39%
RODRIGUES_THYROID_CARCINOMA_ANAPLASTIC_UP	RODRIGUES_THYROID_CARCINOMA_ANAPLASTIC_UP		37	0.747289	1.24717	0.104567	0.449769	1	1596	tags=38%, list=10%, signal=42%
REACTOME_G_ALPHA_S_SIGNALLING_EVENTS	REACTOME_G_ALPHA_S_SIGNALLING_EVENTS		73	0.692502	1.24675	0.0729053	0.450482	1	2153	tags=29%, list=13%, signal=33%
FARMER_BREAST_CANCER_BASAL_VS_LULMINAL	FARMER_BREAST_CANCER_BASAL_VS_LULMINAL		44	0.729226	1.24644	0.106433	0.45063	1	1782	tags=36%, list=11%, signal=41%
REACTOME_DNA_DAMAGE_TELOMERE_STRESS_INDUCED_SENESCENCE	REACTOME_DNA_DAMAGE_TELOMERE_STRESS_INDUCED_SENESCENCE		21	0.809871	1.24573	0.17328	0.452422	1	1249	tags=52%, list=8%, signal=57%
REACTOME_DNA_REPAIR	REACTOME_DNA_REPAIR		23	0.792479	1.24507	0.169069	0.454206	1	1911	tags=48%, list=12%, signal=54%
GRAESSMANN_RESPONSE_TO_MC_AND_DOXORUBICIN_UP	GRAESSMANN_RESPONSE_TO_MC_AND_DOXORUBICIN_UP		66	0.706159	1.245	0.0831461	0.453264	1	1698	tags=27%, list=10%, signal=30%
BERTUCCI_MEDULLARY_VS_DUCTAL_BREAST_CANCER_DN	BERTUCCI_MEDULLARY_VS_DUCTAL_BREAST_CANCER_DN		25	0.785202	1.24465	0.15515	0.453549	1	2549	tags=44%, list=16%, signal=52%
PEDERSEN_METASTASIS_BY_ERBB2_ISOFORM_4	PEDERSEN_METASTASIS_BY_ERBB2_ISOFORM_4		28	0.767817	1.24448	0.139334	0.453039	1	1494	tags=18%, list=9%, signal=20%
SENGUPTA_NASOPHARYNGEAL_CARCINOMA_WITH_LMP1_UP	SENGUPTA_NASOPHARYNGEAL_CARCINOMA_WITH_LMP1_UP		79	0.690909	1.24445	0.0841424	0.45196	1	1664	tags=29%, list=10%, signal=32%
CONCANNON_APOPTOSIS_BY_EPOXOMICIN_UP	CONCANNON_APOPTOSIS_BY_EPOXOMICIN_UP		18	0.82616	1.24414	0.184388	0.45215	1	1402	tags=33%, list=9%, signal=36%
ICHIBA_GRAFT_VERSUS_HOST_DISEASE_D7_DN	ICHIBA_GRAFT_VERSUS_HOST_DISEASE_D7_DN		17	0.837131	1.24397	0.182065	0.451691	1	2	tags=6%, list=0%, signal=6%
PICCALUGA_ANGIOIMMUNOBLASTIC_LYMPHOMA_UP	PICCALUGA_ANGIOIMMUNOBLASTIC_LYMPHOMA_UP		27	0.784866	1.24368	0.148101	0.451726	1	912	tags=26%, list=6%, signal=27%
WP_EBOLA_VIRUS_PATHWAY_ON_HOST	WP_EBOLA_VIRUS_PATHWAY_ON_HOST		21	0.79918	1.24297	0.174905	0.453569	1	782	tags=10%, list=5%, signal=10%
WONG_ENDMETRIUM_CANCER_DN	WONG_ENDMETRIUM_CANCER_DN		30	0.76736	1.2427	0.140606	0.453478	1	2529	tags=43%, list=16%, signal=51%
OSMAN_BLADDER_CANCER_UP	OSMAN_BLADDER_CANCER_UP		22	0.802664	1.24227	0.187894	0.454014	1	211	tags=18%, list=1%, signal=18%
MEBARKI_HCC_PROGENITOR_WNT_DN_BLOCKED_BY_FZD8CRD	MEBARKI_HCC_PROGENITOR_WNT_DN_BLOCKED_BY_FZD8CRD		30	0.766875	1.2421	0.125153	0.453489	1	955	tags=27%, list=6%, signal=28%
MIKKELSEN_MEF_LCP_WITH_H3K4ME3	MIKKELSEN_MEF_LCP_WITH_H3K4ME3		27	0.767818	1.24206	0.14557	0.452477	1	1805	tags=48%, list=11%, signal=54%
CUI_TCF21_TARGETS_2_DN	CUI_TCF21_TARGETS_2_DN		70	0.698087	1.24175	0.0887446	0.452669	1	1715	tags=36%, list=11%, signal=40%
KONDO_PROSTATE_CANCER_WITH_H3K27ME3	KONDO_PROSTATE_CANCER_WITH_H3K27ME3		131	0.667571	1.24108	0.0456432	0.454404	1	2490	tags=17%, list=15%, signal=20%
COATES_MACROPHAGE_M1_VS_M2_UP	COATES_MACROPHAGE_M1_VS_M2_UP		17	0.836229	1.24094	0.169069	0.453832	1	2665	tags=47%, list=16%, signal=56%
MARTENS_TRETINOIN_RESPONSE_UP	MARTENS_TRETINOIN_RESPONSE_UP		471	0.65243	1.24006	0	0.456533	1	2444	tags=21%, list=15%, signal=24%
KINSEY_TARGETS_OF_EWSR1_FLII_FUSION_DN	KINSEY_TARGETS_OF_EWSR1_FLII_FUSION_DN		31	0.758573	1.23953	0.134524	0.457581	1	1840	tags=39%, list=11%, signal=44%
BROWNE_HCMV_INFECTION_20HR_UP	BROWNE_HCMV_INFECTION_20HR_UP		26	0.78724	1.23885	0.150735	0.459293	1	1575	tags=50%, list=10%, signal=55%
WP_ARRHYTHMOGENIC_RIGHT_VENTRICULAR_CARDIOMYOPATHY	WP_ARRHYTHMOGENIC_RIGHT_VENTRICULAR_CARDIOMYOPATHY		22	0.800144	1.23852	0.175694	0.45952	1	1865	tags=41%, list=11%, signal=46%
REACTOME_TCF_DEPENDENT_SIGNALING_IN_RESPONSE_TO_WNT	REACTOME_TCF_DEPENDENT_SIGNALING_IN_RESPONSE_TO_WNT		48	0.72314	1.23831	0.112644	0.459197	1	1911	tags=40%, list=12%, signal=45%
BROWNE_HCMV_INFECTION_24HR_DN	BROWNE_HCMV_INFECTION_24HR_DN		16	0.838274	1.23823	0.180952	0.458338	1	2521	tags=44%, list=16%, signal=52%
REACTOME_DEPOSITION_OF_NEW_CENPA_CONTAINING_NUCLEOSOMES_AT_THE_CENTROMERE	REACTOME_DEPOSITION_OF_NEW_CENPA_CONTAINING_NUCLEOSOMES_AT_THE_CENTROMERE		18	0.826949	1.23814	0.177507	0.45751	1	1249	tags=50%, list=8%, signal=54%
BANDRES_RESPONSE_TO_CARMUSTIN_MGMT_48HR_DN	BANDRES_RESPONSE_TO_CARMUSTIN_MGMT_48HR_DN		57	0.708593	1.23809	0.100671	0.456522	1	2590	tags=19%, list=16%, signal=23%
CHEN_METABOLIC_SYNDROM_NETWORK	CHEN_METABOLIC_SYNDROM_NETWORK		224	0.655866	1.23788	0.0171198	0.456286	1	1870	tags=21%, list=12%, signal=24%
NABA_MATRISOME_ASSOCIATED	NABA_MATRISOME_ASSOCIATED		357	0.652102	1.23758	0.01	0.456444	1	1836	tags=19%, list=11%, signal=21%
REACTOME_MITOTIC_PROPHASE	REACTOME_MITOTIC_PROPHASE		27	0.776329	1.23757	0.15586	0.455303	1	1249	tags=44%, list=8%, signal=48%
REACTOME_RHO_GTPASES_ACTIVATE_PKNS	REACTOME_RHO_GTPASES_ACTIVATE_PKNS		28	0.772893	1.23754	0.147277	0.454287	1	1249	tags=46%, list=8%, signal=50%
LEE_DIFFERENTIATING_T_LYMPHOCYTE	LEE_DIFFERENTIATING_T_LYMPHOCYTE		42	0.725481	1.23685	0.134033	0.455968	1	1562	tags=26%, list=10%, signal=29%
SMID_BREAST_CANCER_BASAL_UP	SMID_BREAST_CANCER_BASAL_UP		185	0.658229	1.23681	0.0254842	0.454975	1	1805	tags=23%, list=11%, signal=26%
TORCHIA_TARGETS_OF_EWSR1_FLI1_FUSION_DN	TORCHIA_TARGETS_OF_EWSR1_FLI1_FUSION_DN		38	0.73483	1.23564	0.124402	0.45866	1	2537	tags=26%, list=16%, signal=31%
NAKAYAMA_SOFT_TISSUE_TUMORS_PCA2_UP	NAKAYAMA_SOFT_TISSUE_TUMORS_PCA2_UP		20	0.801963	1.23465	0.178478	0.461693	1	1300	tags=40%, list=8%, signal=43%
YAGI_AML_WITH_11Q23_REARRANGED	YAGI_AML_WITH_11Q23_REARRANGED		44	0.725515	1.23446	0.0945158	0.461308	1	1662	tags=27%, list=10%, signal=30%
GAUSSMANN_MLL_AF4_FUSION_TARGETS_E_UP	GAUSSMANN_MLL_AF4_FUSION_TARGETS_E_UP		17	0.828774	1.23423	0.192256	0.461174	1	2785	tags=41%, list=17%, signal=50%
REACTOME_GPCR_LIGAND_BINDING	REACTOME_GPCR_LIGAND_BINDING		258	0.650092	1.23361	0.01001	0.462451	1	2132	tags=21%, list=13%, signal=24%
BENPORATH_ES_CORE_NINE_CORRELATED	BENPORATH_ES_CORE_NINE_CORRELATED		15	0.85812	1.23332	0.160284	0.462525	1	2311	tags=60%, list=14%, signal=70%
SENESE_HDAC1_AND_HDAC2_TARGETS_UP	SENESE_HDAC1_AND_HDAC2_TARGETS_UP		34	0.749462	1.23303	0.141475	0.46266	1	2059	tags=35%, list=13%, signal=40%
KEGG_AUTOIMMUNE_THYROID_DISEASE	KEGG_AUTOIMMUNE_THYROID_DISEASE		35	0.744142	1.23289	0.138955	0.46202	1	2260	tags=11%, list=14%, signal=13%
PEREZ_TP63_TARGETS	PEREZ_TP63_TARGETS		85	0.672388	1.23278	0.0765912	0.46142	1	1331	tags=32%, list=8%, signal=34%
DUTERTRE_ESTRADIOL_RESPONSE_24HR_UP	DUTERTRE_ESTRADIOL_RESPONSE_24HR_UP		24	0.782201	1.23244	0.179874	0.461805	1	1486	tags=42%, list=9%, signal=46%
MULLIGHAN_NPM1_MUTATED_SIGNATURE_1_DN	MULLIGHAN_NPM1_MUTATED_SIGNATURE_1_DN		17	0.819532	1.23153	0.194481	0.464244	1	2933	tags=29%, list=18%, signal=36%
RIZKI_TUMOR_INVASIVENESS_3D_DN	RIZKI_TUMOR_INVASIVENESS_3D_DN		54	0.709549	1.23119	0.115116	0.464561	1	1870	tags=30%, list=12%, signal=33%
PATIL_LIVER_CANCER	PATIL_LIVER_CANCER		30	0.759695	1.231	0.157317	0.464218	1	2527	tags=50%, list=16%, signal=59%
BENPORATH_EED_TARGETS	BENPORATH_EED_TARGETS		450	0.653287	1.23038	0	0.465547	1	2648	tags=31%, list=16%, signal=36%
HOFFMANN_LARGE_TO_SMALL_PRE_BII_LYMPHOCYTE_DN	HOFFMANN_LARGE_TO_SMALL_PRE_BII_LYMPHOCYTE_DN		15	0.853746	1.23024	0.152055	0.464969	1	2378	tags=33%, list=15%, signal=39%
PLASARI_TGFB1_TARGETS_10HR_DN	PLASARI_TGFB1_TARGETS_10HR_DN		42	0.726363	1.22912	0.123687	0.46851	1	2638	tags=50%, list=16%, signal=60%
REACTOME_NEURONAL_SYSTEM	REACTOME_NEURONAL_SYSTEM		157	0.659537	1.22866	0.0502049	0.469349	1	2549	tags=35%, list=16%, signal=41%
WATANABE_COLON_CANCER_MSI_VS_MSS_DN	WATANABE_COLON_CANCER_MSI_VS_MSS_DN		32	0.756044	1.22747	0.141604	0.473068	1	1539	tags=13%, list=9%, signal=14%
MARTINEZ_TP53_TARGETS_DN	MARTINEZ_TP53_TARGETS_DN		126	0.667106	1.22747	0.0651261	0.471945	1	1698	tags=16%, list=10%, signal=18%
RUTELLA_RESPONSE_TO_HGF_UP	RUTELLA_RESPONSE_TO_HGF_UP		49	0.713904	1.22732	0.123977	0.471475	1	878	tags=24%, list=5%, signal=26%
URS_ADIPOCYTE_DIFFERENTIATION_UP	URS_ADIPOCYTE_DIFFERENTIATION_UP		18	0.821019	1.22713	0.17976	0.471182	1	1698	tags=33%, list=10%, signal=37%
KATSANOU_ELAVL1_TARGETS_DN	KATSANOU_ELAVL1_TARGETS_DN		29	0.752655	1.22678	0.156446	0.471437	1	1957	tags=28%, list=12%, signal=31%
WP_FOLATE_METABOLISM	WP_FOLATE_METABOLISM		29	0.75623	1.22674	0.163636	0.470514	1	508	tags=10%, list=3%, signal=11%
MARTINEZ_RB1_AND_TP53_TARGETS_DN	MARTINEZ_RB1_AND_TP53_TARGETS_DN		122	0.662816	1.22618	0.0654206	0.471806	1	2528	tags=20%, list=16%, signal=23%
KIM_BIPOLAR_DISORDER_OLIGODENDROCYTE_DENSITY_CORR_UP	KIM_BIPOLAR_DISORDER_OLIGODENDROCYTE_DENSITY_CORR_UP		40	0.724862	1.22608	0.140777	0.471094	1	2517	tags=38%, list=15%, signal=44%
KAYO_CALORIE_RESTRICTION_MUSCLE_UP	KAYO_CALORIE_RESTRICTION_MUSCLE_UP		18	0.818456	1.22571	0.205805	0.471477	1	674	tags=22%, list=4%, signal=23%
IVANOVA_HEMATOPOIESIS_STEM_CELL_AND_PROGENITOR	IVANOVA_HEMATOPOIESIS_STEM_CELL_AND_PROGENITOR		77	0.683154	1.22494	0.089207	0.473361	1	2404	tags=32%, list=15%, signal=38%
DARWICHE_SQUAMOUS_CELL_CARCINOMA_UP	DARWICHE_SQUAMOUS_CELL_CARCINOMA_UP		32	0.744016	1.22481	0.140266	0.472879	1	2367	tags=25%, list=15%, signal=29%
EPPERT_HSC_R	EPPERT_HSC_R		16	0.835094	1.22455	0.198932	0.47286	1	1868	tags=38%, list=11%, signal=42%
KEGG_ARRHYTHMOGENIC_RIGHT_VENTRICULAR_CARDIOMYOPATHY_ARVC	KEGG_ARRHYTHMOGENIC_RIGHT_VENTRICULAR_CARDIOMYOPATHY_ARVC		21	0.793586	1.22448	0.197719	0.472029	1	1865	tags=38%, list=11%, signal=43%
WANG_SMARCE1_TARGETS_UP	WANG_SMARCE1_TARGETS_UP		44	0.70774	1.22414	0.141696	0.472157	1	2521	tags=52%, list=16%, signal=62%
REACTOME_MEIOTIC_RECOMBINATION	REACTOME_MEIOTIC_RECOMBINATION		30	0.760813	1.22412	0.156091	0.471123	1	1249	tags=43%, list=8%, signal=47%
ANDERSEN_LIVER_CANCER_KRT19_DN	ANDERSEN_LIVER_CANCER_KRT19_DN		20	0.80789	1.22333	0.189189	0.473194	1	1201	tags=10%, list=7%, signal=11%
KIM_WT1_TARGETS_12HR_UP	KIM_WT1_TARGETS_12HR_UP		17	0.81217	1.22241	0.221494	0.475838	1	396	tags=24%, list=2%, signal=24%
ZHOU_INFLAMMATORY_RESPONSE_LIVE_DN	ZHOU_INFLAMMATORY_RESPONSE_LIVE_DN		56	0.699437	1.22197	0.111872	0.476497	1	1899	tags=18%, list=12%, signal=20%
MOREAUX_B_LYMPHOCYTE_MATURATION_BY_TACI_UP	MOREAUX_B_LYMPHOCYTE_MATURATION_BY_TACI_UP		19	0.808587	1.22188	0.212567	0.475703	1	2864	tags=74%, list=18%, signal=89%
VERHAAK_GLIOBLASTOMA_MESENCHYMAL	VERHAAK_GLIOBLASTOMA_MESENCHYMAL		36	0.723266	1.22181	0.144266	0.474861	1	1528	tags=28%, list=9%, signal=31%
GRAESSMANN_APOPTOSIS_BY_DOXORUBICIN_DN	GRAESSMANN_APOPTOSIS_BY_DOXORUBICIN_DN		69	0.692794	1.22175	0.106077	0.473989	1	2521	tags=30%, list=16%, signal=36%
BENPORATH_ES_WITH_H3K27ME3	BENPORATH_ES_WITH_H3K27ME3		496	0.642168	1.22169	0.004	0.47317	1	2648	tags=30%, list=16%, signal=35%
KLEIN_TARGETS_OF_BCR_ABL1_FUSION	KLEIN_TARGETS_OF_BCR_ABL1_FUSION		19	0.804581	1.2216	0.191235	0.472489	1	1662	tags=21%, list=10%, signal=23%
CHIARADONNA_NEOPLASTIC_TRANSFORMATION_KRAS_UP	CHIARADONNA_NEOPLASTIC_TRANSFORMATION_KRAS_UP		17	0.835402	1.22123	0.207124	0.472791	1	1596	tags=29%, list=10%, signal=33%
CHIANG_LIVER_CANCER_SUBCLASS_PROLIFERATION_DN	CHIANG_LIVER_CANCER_SUBCLASS_PROLIFERATION_DN		65	0.684864	1.22112	0.105381	0.472115	1	1474	tags=20%, list=9%, signal=22%
REACTOME_CHROMOSOME_MAINTENANCE	REACTOME_CHROMOSOME_MAINTENANCE		20	0.791473	1.22104	0.196871	0.471397	1	1249	tags=45%, list=8%, signal=49%
MIKKELSEN_ES_ICP_WITH_H3K4ME3_AND_H3K27ME3	MIKKELSEN_ES_ICP_WITH_H3K4ME3_AND_H3K27ME3		69	0.681716	1.22081	0.10426	0.471273	1	2153	tags=22%, list=13%, signal=25%
MORI_MATURE_B_LYMPHOCYTE_UP	MORI_MATURE_B_LYMPHOCYTE_UP		20	0.800317	1.2195	0.21123	0.475322	1	230	tags=15%, list=1%, signal=15%
POOLA_INVASIVE_BREAST_CANCER_DN	POOLA_INVASIVE_BREAST_CANCER_DN		38	0.730937	1.21936	0.139151	0.47472	1	2516	tags=34%, list=15%, signal=40%
MCCLUNG_CREB1_TARGETS_UP	MCCLUNG_CREB1_TARGETS_UP		19	0.801956	1.21933	0.217623	0.473788	1	1565	tags=37%, list=10%, signal=41%
MONNIER_POSTRADIATION_TUMOR_ESCAPE_UP	MONNIER_POSTRADIATION_TUMOR_ESCAPE_UP		18	0.82238	1.21915	0.205497	0.473397	1	1596	tags=39%, list=10%, signal=43%
PURBEY_TARGETS_OF_CTBP1_NOT_SATB1_DN	PURBEY_TARGETS_OF_CTBP1_NOT_SATB1_DN		76	0.6761	1.21819	0.107609	0.476182	1	1599	tags=22%, list=10%, signal=25%
CREIGHTON_ENDOCRINE_THERAPY_RESISTANCE_3	CREIGHTON_ENDOCRINE_THERAPY_RESISTANCE_3		104	0.662701	1.21733	0.0957447	0.478527	1	1855	tags=26%, list=11%, signal=29%
REACTOME_TELOMERE_MAINTENANCE	REACTOME_TELOMERE_MAINTENANCE		20	0.791473	1.2168	0.187097	0.479472	1	1249	tags=45%, list=8%, signal=49%
KOYAMA_SEMA3B_TARGETS_UP	KOYAMA_SEMA3B_TARGETS_UP		33	0.73989	1.21646	0.17506	0.47965	1	1866	tags=36%, list=11%, signal=41%
BLANCO_MELO_BETA_INTERFERON_TREATED_BRONCHIAL_EPITHELIAL_CELLS_UP	BLANCO_MELO_BETA_INTERFERON_TREATED_BRONCHIAL_EPITHELIAL_CELLS_UP		51	0.701402	1.21646	0.135476	0.478594	1	960	tags=29%, list=6%, signal=31%
REACTOME_RMTS_METHYLATE_HISTONE_ARGININES	REACTOME_RMTS_METHYLATE_HISTONE_ARGININES		19	0.807136	1.21628	0.217391	0.478242	1	1169	tags=47%, list=7%, signal=51%
REACTOME_ADORA2B_MEDIATED_ANTI_INFLAMMATORY_CYTOKINES_PRODUCTION	REACTOME_ADORA2B_MEDIATED_ANTI_INFLAMMATORY_CYTOKINES_PRODUCTION		70	0.681917	1.21612	0.116998	0.47779	1	2070	tags=27%, list=13%, signal=31%
ONKEN_UVEAL_MELANOMA_UP	ONKEN_UVEAL_MELANOMA_UP		27	0.758132	1.21602	0.1772	0.477095	1	1568	tags=30%, list=10%, signal=33%
SMID_BREAST_CANCER_LUMINAL_B_DN	SMID_BREAST_CANCER_LUMINAL_B_DN		218	0.649657	1.21588	0.033367	0.476599	1	2047	tags=18%, list=13%, signal=21%
FONTAINE_PAPILLARY_THYROID_CARCINOMA_DN	FONTAINE_PAPILLARY_THYROID_CARCINOMA_DN		32	0.73692	1.21587	0.156134	0.475592	1	2020	tags=34%, list=12%, signal=39%
LANDIS_ERBB2_BREAST_TUMORS_324_UP	LANDIS_ERBB2_BREAST_TUMORS_324_UP		15	0.833269	1.2153	0.210596	0.476793	1	2483	tags=47%, list=15%, signal=55%
HOLLERN_EMT_BREAST_TUMOR_DN	HOLLERN_EMT_BREAST_TUMOR_DN		42	0.704142	1.21496	0.156699	0.477031	1	1609	tags=24%, list=10%, signal=26%
REACTOME_RECOGNITION_AND_ASSOCIATION_OF_DNA_GLYCOSYLASE_WITH_SITE_CONTAINING_AN_AFFECTED_PURINE	REACTOME_RECOGNITION_AND_ASSOCIATION_OF_DNA_GLYCOSYLASE_WITH_SITE_CONTAINING_AN_AFFECTED_PURINE		19	0.791477	1.2146	0.248082	0.477269	1	1249	tags=47%, list=8%, signal=51%
REACTOME_MEIOSIS	REACTOME_MEIOSIS		33	0.734515	1.21444	0.153389	0.47673	1	1249	tags=39%, list=8%, signal=43%
WONG_ADULT_TISSUE_STEM_MODULE	WONG_ADULT_TISSUE_STEM_MODULE		126	0.656468	1.21402	0.0649215	0.477364	1	2638	tags=33%, list=16%, signal=39%
CHEMNITZ_RESPONSE_TO_PROSTAGLANDIN_E2_DN	CHEMNITZ_RESPONSE_TO_PROSTAGLANDIN_E2_DN		72	0.676636	1.21392	0.127636	0.476615	1	2657	tags=32%, list=16%, signal=38%
ALCALAY_AML_BY_NPM1_LOCALIZATION_DN	ALCALAY_AML_BY_NPM1_LOCALIZATION_DN		29	0.750113	1.21338	0.165468	0.477562	1	2474	tags=38%, list=15%, signal=45%
REACTOME_DISEASES_ASSOCIATED_WITH_O_GLYCOSYLATION_OF_PROTEINS	REACTOME_DISEASES_ASSOCIATED_WITH_O_GLYCOSYLATION_OF_PROTEINS		27	0.757192	1.21316	0.175349	0.477357	1	1836	tags=30%, list=11%, signal=33%
ROVERSI_GLIOMA_COPY_NUMBER_UP	ROVERSI_GLIOMA_COPY_NUMBER_UP		17	0.820641	1.21274	0.233926	0.477809	1	2489	tags=6%, list=15%, signal=7%
MULLIGHAN_MLL_SIGNATURE_2_DN	MULLIGHAN_MLL_SIGNATURE_2_DN		40	0.722404	1.21224	0.128916	0.478662	1	1415	tags=38%, list=9%, signal=41%
PROVENZANI_METASTASIS_UP	PROVENZANI_METASTASIS_UP		17	0.815614	1.21064	0.2417	0.483532	1	1424	tags=41%, list=9%, signal=45%
PID_CXCR4_PATHWAY	PID_CXCR4_PATHWAY		19	0.792636	1.21061	0.23489	0.482634	1	1820	tags=42%, list=11%, signal=47%
CASORELLI_ACUTE_PROMYELOCYTIC_LEUKEMIA_DN	CASORELLI_ACUTE_PROMYELOCYTIC_LEUKEMIA_DN		40	0.723241	1.20972	0.163314	0.484798	1	1868	tags=35%, list=11%, signal=39%
REACTOME_BASE_EXCISION_REPAIR	REACTOME_BASE_EXCISION_REPAIR		19	0.791477	1.20959	0.235139	0.484274	1	1249	tags=47%, list=8%, signal=51%
DARWICHE_PAPILLOMA_RISK_LOW_UP	DARWICHE_PAPILLOMA_RISK_LOW_UP		45	0.712575	1.20937	0.159117	0.484058	1	2263	tags=29%, list=14%, signal=33%
BENPORATH_SUZ12_TARGETS	BENPORATH_SUZ12_TARGETS		463	0.638782	1.20869	0.003003	0.485679	1	2648	tags=32%, list=16%, signal=37%
BLANCO_MELO_COVID19_SARS_COV_2_INFECTION_A594_ACE2_EXPRESSING_CELLS_DN	BLANCO_MELO_COVID19_SARS_COV_2_INFECTION_A594_ACE2_EXPRESSING_CELLS_DN		25	0.757958	1.20848	0.195431	0.485431	1	1856	tags=48%, list=11%, signal=54%
FULCHER_INFLAMMATORY_RESPONSE_LECTIN_VS_LPS_UP	FULCHER_INFLAMMATORY_RESPONSE_LECTIN_VS_LPS_UP		61	0.684184	1.20837	0.132369	0.484874	1	1748	tags=25%, list=11%, signal=27%
MCBRYAN_PUBERTAL_BREAST_4_5WK_UP	MCBRYAN_PUBERTAL_BREAST_4_5WK_UP		78	0.666158	1.20737	0.119435	0.487564	1	2527	tags=28%, list=16%, signal=33%
LIM_MAMMARY_STEM_CELL_DN	LIM_MAMMARY_STEM_CELL_DN		62	0.687413	1.20725	0.131166	0.486949	1	1546	tags=31%, list=10%, signal=34%
ZHU_CMV_ALL_DN	ZHU_CMV_ALL_DN		15	0.833176	1.20711	0.231394	0.48644	1	2521	tags=67%, list=16%, signal=79%
REACTOME_CLASS_A_1_RHODOPSIN_LIKE_RECEPTORS	REACTOME_CLASS_A_1_RHODOPSIN_LIKE_RECEPTORS		189	0.646915	1.20683	0.0507614	0.486429	1	1649	tags=17%, list=10%, signal=19%
REACTOME_VISUAL_PHOTOTRANSDUCTION	REACTOME_VISUAL_PHOTOTRANSDUCTION		39	0.714974	1.20657	0.160864	0.486305	1	1734	tags=23%, list=11%, signal=26%
MARTINEZ_RB1_TARGETS_DN	MARTINEZ_RB1_TARGETS_DN		128	0.651521	1.20653	0.0736515	0.485436	1	2528	tags=20%, list=16%, signal=24%
LU_AGING_BRAIN_DN	LU_AGING_BRAIN_DN		31	0.742816	1.20644	0.164234	0.484755	1	1783	tags=42%, list=11%, signal=47%
RUTELLA_RESPONSE_TO_HGF_VS_CSF2RB_AND_IL4_DN	RUTELLA_RESPONSE_TO_HGF_VS_CSF2RB_AND_IL4_DN		30	0.742948	1.20585	0.173053	0.485821	1	1870	tags=37%, list=12%, signal=41%
WP_CILIOPATHIES	WP_CILIOPATHIES		21	0.780079	1.20519	0.234552	0.487052	1	1490	tags=29%, list=9%, signal=31%
MULLIGHAN_NPM1_MUTATED_SIGNATURE_1_UP	MULLIGHAN_NPM1_MUTATED_SIGNATURE_1_UP		32	0.730811	1.2041	0.167883	0.490138	1	1738	tags=22%, list=11%, signal=24%
DAZARD_RESPONSE_TO_UV_NHEK_UP	DAZARD_RESPONSE_TO_UV_NHEK_UP		34	0.722852	1.20406	0.169268	0.489293	1	1508	tags=15%, list=9%, signal=16%
BHAT_ESR1_TARGETS_NOT_VIA_AKT1_UP	BHAT_ESR1_TARGETS_NOT_VIA_AKT1_UP		44	0.703024	1.20386	0.144186	0.489066	1	1500	tags=39%, list=9%, signal=42%
WP_GPCRS_CLASS_A_RHODOPSINLIKE	WP_GPCRS_CLASS_A_RHODOPSINLIKE		162	0.642254	1.20365	0.052094	0.488759	1	2161	tags=20%, list=13%, signal=23%
DODD_NASOPHARYNGEAL_CARCINOMA_DN	DODD_NASOPHARYNGEAL_CARCINOMA_DN		67	0.679031	1.20363	0.125	0.487828	1	1429	tags=25%, list=9%, signal=28%
KEGG_GNRH_SIGNALING_PATHWAY	KEGG_GNRH_SIGNALING_PATHWAY		27	0.750216	1.20262	0.190299	0.490424	1	700	tags=19%, list=4%, signal=19%
REACTOME_METABOLISM_OF_AMINO_ACIDS_AND_DERIVATIVES	REACTOME_METABOLISM_OF_AMINO_ACIDS_AND_DERIVATIVES		51	0.69098	1.20201	0.157956	0.491472	1	1693	tags=20%, list=10%, signal=22%
RUTELLA_RESPONSE_TO_CSF2RB_AND_IL4_UP	RUTELLA_RESPONSE_TO_CSF2RB_AND_IL4_UP		40	0.716707	1.20199	0.155235	0.490553	1	1870	tags=33%, list=12%, signal=37%
RODWELL_AGING_KIDNEY_NO_BLOOD_DN	RODWELL_AGING_KIDNEY_NO_BLOOD_DN		18	0.813167	1.20171	0.234234	0.490539	1	1332	tags=33%, list=8%, signal=36%
FLECHNER_BIOPSY_KIDNEY_TRANSPLANT_REJECTED_VS_OK_DN	FLECHNER_BIOPSY_KIDNEY_TRANSPLANT_REJECTED_VS_OK_DN		88	0.663911	1.20165	0.101604	0.489743	1	2527	tags=27%, list=16%, signal=32%
REACTOME_G_ALPHA_Q_SIGNALLING_EVENTS	REACTOME_G_ALPHA_Q_SIGNALLING_EVENTS		89	0.664175	1.20159	0.0951872	0.488964	1	2021	tags=20%, list=12%, signal=23%
MULLIGHAN_NPM1_SIGNATURE_3_UP	MULLIGHAN_NPM1_SIGNATURE_3_UP		39	0.70807	1.20133	0.190758	0.488834	1	1738	tags=21%, list=11%, signal=23%
MIKKELSEN_MEF_HCP_WITH_H3K27ME3	MIKKELSEN_MEF_HCP_WITH_H3K27ME3		353	0.633947	1.20123	0.00801603	0.488162	1	1716	tags=20%, list=11%, signal=22%
MOHANKUMAR_HOXA1_TARGETS_UP	MOHANKUMAR_HOXA1_TARGETS_UP		39	0.706453	1.20086	0.164542	0.488431	1	2067	tags=41%, list=13%, signal=47%
ACEVEDO_NORMAL_TISSUE_ADJACENT_TO_LIVER_TUMOR_DN	ACEVEDO_NORMAL_TISSUE_ADJACENT_TO_LIVER_TUMOR_DN		31	0.733431	1.20013	0.178218	0.48996	1	732	tags=23%, list=5%, signal=24%
HATADA_METHYLATED_IN_LUNG_CANCER_UP	HATADA_METHYLATED_IN_LUNG_CANCER_UP		111	0.653551	1.19998	0.0783699	0.489516	1	1577	tags=20%, list=10%, signal=22%
REACTOME_PLATELET_ACTIVATION_SIGNALING_AND_AGGREGATION	REACTOME_PLATELET_ACTIVATION_SIGNALING_AND_AGGREGATION		49	0.697608	1.19995	0.154114	0.488636	1	1879	tags=27%, list=12%, signal=30%
REACTOME_O_LINKED_GLYCOSYLATION	REACTOME_O_LINKED_GLYCOSYLATION		39	0.718296	1.19974	0.175418	0.488438	1	2489	tags=28%, list=15%, signal=33%
BROWNE_HCMV_INFECTION_30MIN_UP	BROWNE_HCMV_INFECTION_30MIN_UP		20	0.79039	1.19942	0.215506	0.488589	1	1881	tags=25%, list=12%, signal=28%
HOFFMANN_PRE_BI_TO_LARGE_PRE_BII_LYMPHOCYTE_DN	HOFFMANN_PRE_BI_TO_LARGE_PRE_BII_LYMPHOCYTE_DN		17	0.803643	1.19927	0.239583	0.488179	1	864	tags=24%, list=5%, signal=25%
REACTOME_TCR_SIGNALING	REACTOME_TCR_SIGNALING		27	0.74985	1.19851	0.205063	0.489933	1	2425	tags=22%, list=15%, signal=26%
WOO_LIVER_CANCER_RECURRENCE_DN	WOO_LIVER_CANCER_RECURRENCE_DN		24	0.751569	1.19838	0.214646	0.489423	1	1575	tags=21%, list=10%, signal=23%
FEVR_CTNNB1_TARGETS_DN	FEVR_CTNNB1_TARGETS_DN		40	0.714267	1.19804	0.162874	0.489623	1	1872	tags=20%, list=12%, signal=23%
CAIRO_HEPATOBLASTOMA_CLASSES_DN	CAIRO_HEPATOBLASTOMA_CLASSES_DN		44	0.700998	1.19772	0.160839	0.489728	1	2529	tags=30%, list=16%, signal=35%
PUJANA_BRCA1_PCC_NETWORK	PUJANA_BRCA1_PCC_NETWORK		141	0.645297	1.19757	0.0679206	0.489224	1	1999	tags=23%, list=12%, signal=26%
RASHI_RESPONSE_TO_IONIZING_RADIATION_5	RASHI_RESPONSE_TO_IONIZING_RADIATION_5		22	0.773806	1.19734	0.218912	0.488989	1	2136	tags=41%, list=13%, signal=47%
REACTOME_BASE_EXCISION_REPAIR_AP_SITE_FORMATION	REACTOME_BASE_EXCISION_REPAIR_AP_SITE_FORMATION		19	0.791477	1.1965	0.244819	0.49079	1	1249	tags=47%, list=8%, signal=51%
REACTOME_CELL_CYCLE_MITOTIC	REACTOME_CELL_CYCLE_MITOTIC		37	0.713677	1.1963	0.178947	0.490513	1	1911	tags=43%, list=12%, signal=49%
KUMAR_AUTOPHAGY_NETWORK	KUMAR_AUTOPHAGY_NETWORK		19	0.787945	1.19624	0.224409	0.489716	1	2688	tags=26%, list=17%, signal=31%
KEGG_TIGHT_JUNCTION	KEGG_TIGHT_JUNCTION		28	0.745481	1.19621	0.191436	0.488841	1	976	tags=25%, list=6%, signal=27%
SCHLESINGER_METHYLATED_DE_NOVO_IN_CANCER	SCHLESINGER_METHYLATED_DE_NOVO_IN_CANCER		31	0.729584	1.19466	0.192918	0.49321	1	1407	tags=26%, list=9%, signal=28%
NABA_SECRETED_FACTORS	NABA_SECRETED_FACTORS		176	0.639395	1.19465	0.0529532	0.492266	1	1782	tags=20%, list=11%, signal=23%
REACTOME_TRANSPORT_OF_SMALL_MOLECULES	REACTOME_TRANSPORT_OF_SMALL_MOLECULES		199	0.632774	1.19447	0.0619289	0.49193	1	2374	tags=22%, list=15%, signal=25%
REACTOME_INHIBITION_OF_DNA_RECOMBINATION_AT_TELOMERE	REACTOME_INHIBITION_OF_DNA_RECOMBINATION_AT_TELOMERE		19	0.791477	1.19435	0.239529	0.491335	1	1249	tags=47%, list=8%, signal=51%
WP_NUCLEAR_RECEPTORS_IN_LIPID_METABOLISM_AND_TOXICITY	WP_NUCLEAR_RECEPTORS_IN_LIPID_METABOLISM_AND_TOXICITY		16	0.830242	1.19434	0.257066	0.490414	1	1432	tags=19%, list=9%, signal=21%
REACTOME_HCMV_INFECTION	REACTOME_HCMV_INFECTION		35	0.720201	1.19421	0.190012	0.489835	1	1249	tags=37%, list=8%, signal=40%
DANG_BOUND_BY_MYC	DANG_BOUND_BY_MYC		81	0.663162	1.19398	0.126761	0.489535	1	1550	tags=26%, list=10%, signal=29%
CHICAS_RB1_TARGETS_GROWING	CHICAS_RB1_TARGETS_GROWING		17	0.806564	1.19337	0.253045	0.490683	1	2864	tags=71%, list=18%, signal=86%
SCHAEFFER_PROSTATE_DEVELOPMENT_48HR_DN	SCHAEFFER_PROSTATE_DEVELOPMENT_48HR_DN		116	0.646337	1.19317	0.113326	0.49039	1	2519	tags=31%, list=16%, signal=36%
KEGG_DILATED_CARDIOMYOPATHY	KEGG_DILATED_CARDIOMYOPATHY		29	0.739855	1.19309	0.203008	0.489731	1	1041	tags=28%, list=6%, signal=29%
RYAN_MANTLE_CELL_LYMPHOMA_NOTCH_DIRECT_UP	RYAN_MANTLE_CELL_LYMPHOMA_NOTCH_DIRECT_UP		42	0.699192	1.19309	0.168646	0.488795	1	1855	tags=29%, list=11%, signal=32%
WAKABAYASHI_ADIPOGENESIS_PPARG_RXRA_BOUND_8D	WAKABAYASHI_ADIPOGENESIS_PPARG_RXRA_BOUND_8D		66	0.668578	1.19286	0.154961	0.488583	1	840	tags=21%, list=5%, signal=22%
NAKAMURA_TUMOR_ZONE_PERIPHERAL_VS_CENTRAL_DN	NAKAMURA_TUMOR_ZONE_PERIPHERAL_VS_CENTRAL_DN		73	0.66928	1.19225	0.139434	0.489755	1	1854	tags=33%, list=11%, signal=37%
CREIGHTON_ENDOCRINE_THERAPY_RESISTANCE_1	CREIGHTON_ENDOCRINE_THERAPY_RESISTANCE_1		71	0.670158	1.19223	0.135816	0.48887	1	1782	tags=25%, list=11%, signal=28%
STEIN_ESRRA_TARGETS	STEIN_ESRRA_TARGETS		31	0.7392	1.19181	0.181589	0.489302	1	1300	tags=32%, list=8%, signal=35%
WAMUNYOKOLI_OVARIAN_CANCER_LMP_DN	WAMUNYOKOLI_OVARIAN_CANCER_LMP_DN		18	0.800379	1.19155	0.265789	0.489286	1	2514	tags=39%, list=15%, signal=46%
REACTOME_ECM_PROTEOGLYCANS	REACTOME_ECM_PROTEOGLYCANS		21	0.774404	1.19111	0.232376	0.489779	1	2514	tags=38%, list=15%, signal=45%
MANNE_COVID19_ICU_VS_HEALTHY_DONOR_PLATELETS_UP	MANNE_COVID19_ICU_VS_HEALTHY_DONOR_PLATELETS_UP		22	0.772052	1.19098	0.228162	0.489278	1	2375	tags=32%, list=15%, signal=37%
SENESE_HDAC3_TARGETS_UP	SENESE_HDAC3_TARGETS_UP		36	0.717552	1.19092	0.183353	0.488555	1	1565	tags=25%, list=10%, signal=28%
LOPEZ_MBD_TARGETS	LOPEZ_MBD_TARGETS		81	0.664855	1.19083	0.122056	0.48792	1	2407	tags=30%, list=15%, signal=35%
YAMAZAKI_TCEB3_TARGETS_DN	YAMAZAKI_TCEB3_TARGETS_DN		23	0.763952	1.19027	0.232349	0.488733	1	2133	tags=35%, list=13%, signal=40%
TSENG_IRS1_TARGETS_UP	TSENG_IRS1_TARGETS_UP		17	0.807369	1.18892	0.245796	0.492263	1	2522	tags=35%, list=16%, signal=42%
GEORGES_TARGETS_OF_MIR192_AND_MIR215	GEORGES_TARGETS_OF_MIR192_AND_MIR215		56	0.67912	1.18841	0.154639	0.493027	1	2051	tags=41%, list=13%, signal=47%
GAL_LEUKEMIC_STEM_CELL_UP	GAL_LEUKEMIC_STEM_CELL_UP		18	0.792102	1.18837	0.263302	0.492252	1	2864	tags=33%, list=18%, signal=40%
EBAUER_TARGETS_OF_PAX3_FOXO1_FUSION_UP	EBAUER_TARGETS_OF_PAX3_FOXO1_FUSION_UP		51	0.684895	1.18833	0.154462	0.491479	1	2514	tags=33%, list=15%, signal=39%
MEBARKI_HCC_PROGENITOR_WNT_DN	MEBARKI_HCC_PROGENITOR_WNT_DN		43	0.700034	1.18762	0.167637	0.492914	1	955	tags=23%, list=6%, signal=25%
BENPORATH_PRC2_TARGETS	BENPORATH_PRC2_TARGETS		315	0.628966	1.18752	0.0211055	0.492359	1	2648	tags=29%, list=16%, signal=34%
SMID_BREAST_CANCER_ERBB2_UP	SMID_BREAST_CANCER_ERBB2_UP		52	0.687918	1.1875	0.155172	0.491507	1	2021	tags=17%, list=12%, signal=20%
DAWSON_METHYLATED_IN_LYMPHOMA_TCL1	DAWSON_METHYLATED_IN_LYMPHOMA_TCL1		21	0.765764	1.18688	0.234908	0.492595	1	2638	tags=48%, list=16%, signal=57%
ZWANG_EGF_INTERVAL_UP	ZWANG_EGF_INTERVAL_UP		42	0.702956	1.18675	0.180539	0.492144	1	1840	tags=19%, list=11%, signal=21%
GAURNIER_PSMD4_TARGETS	GAURNIER_PSMD4_TARGETS		28	0.725538	1.18647	0.206468	0.492145	1	684	tags=18%, list=4%, signal=19%
DUTERTRE_ESTRADIOL_RESPONSE_6HR_UP	DUTERTRE_ESTRADIOL_RESPONSE_6HR_UP		24	0.767434	1.18643	0.217114	0.491405	1	1486	tags=42%, list=9%, signal=46%
REACTOME_SIGNALING_BY_INTERLEUKINS	REACTOME_SIGNALING_BY_INTERLEUKINS		102	0.646506	1.18622	0.123288	0.491159	1	1674	tags=17%, list=10%, signal=18%
MARKEY_RB1_ACUTE_LOF_DN	MARKEY_RB1_ACUTE_LOF_DN		51	0.681416	1.18573	0.167617	0.491829	1	1866	tags=27%, list=11%, signal=31%
REACTOME_DEVELOPMENTAL_BIOLOGY	REACTOME_DEVELOPMENTAL_BIOLOGY		362	0.624289	1.18519	0.028028	0.492698	1	1795	tags=16%, list=11%, signal=18%
YAGI_AML_WITH_T_8_21_TRANSLOCATION	YAGI_AML_WITH_T_8_21_TRANSLOCATION		58	0.672754	1.18509	0.168743	0.492091	1	1587	tags=24%, list=10%, signal=27%
GRAESSMANN_RESPONSE_TO_MC_AND_SERUM_DEPRIVATION_UP	GRAESSMANN_RESPONSE_TO_MC_AND_SERUM_DEPRIVATION_UP		43	0.691656	1.18492	0.20226	0.491733	1	1894	tags=26%, list=12%, signal=29%
WAMUNYOKOLI_OVARIAN_CANCER_LMP_UP	WAMUNYOKOLI_OVARIAN_CANCER_LMP_UP		31	0.720541	1.18429	0.202703	0.492873	1	1618	tags=35%, list=10%, signal=39%
SABATES_COLORECTAL_ADENOMA_DN	SABATES_COLORECTAL_ADENOMA_DN		153	0.633923	1.18363	0.0797101	0.494019	1	2529	tags=22%, list=16%, signal=25%
WP_SUDDEN_INFANT_DEATH_SYNDROME_SIDS_SUSCEPTIBILITY_PATHWAYS	WP_SUDDEN_INFANT_DEATH_SYNDROME_SIDS_SUSCEPTIBILITY_PATHWAYS		53	0.67754	1.18304	0.168385	0.494976	1	1489	tags=26%, list=9%, signal=29%
NABA_MATRISOME	NABA_MATRISOME		456	0.623209	1.18277	0.00800801	0.494939	1	1856	tags=18%, list=11%, signal=20%
SMID_BREAST_CANCER_RELAPSE_IN_PLEURA_DN	SMID_BREAST_CANCER_RELAPSE_IN_PLEURA_DN		18	0.792293	1.18219	0.286874	0.495808	1	242	tags=11%, list=1%, signal=11%
REACTOME_REPRODUCTION	REACTOME_REPRODUCTION		49	0.683248	1.18219	0.182984	0.494925	1	2173	tags=39%, list=13%, signal=45%
IGLESIAS_E2F_TARGETS_UP	IGLESIAS_E2F_TARGETS_UP		22	0.773216	1.18215	0.232824	0.494147	1	2521	tags=36%, list=16%, signal=43%
REACTOME_HCMV_EARLY_EVENTS	REACTOME_HCMV_EARLY_EVENTS		35	0.720201	1.18204	0.19421	0.493654	1	1249	tags=37%, list=8%, signal=40%
DELYS_THYROID_CANCER_DN	DELYS_THYROID_CANCER_DN		59	0.6684	1.18172	0.175258	0.493746	1	2514	tags=29%, list=15%, signal=34%
ENK_UV_RESPONSE_KERATINOCYTE_UP	ENK_UV_RESPONSE_KERATINOCYTE_UP		72	0.660277	1.18143	0.156114	0.493769	1	1866	tags=21%, list=11%, signal=23%
YOSHIMURA_MAPK8_TARGETS_UP	YOSHIMURA_MAPK8_TARGETS_UP		475	0.624177	1.18115	0.011	0.493764	1	2633	tags=23%, list=16%, signal=26%
KARLSSON_TGFB1_TARGETS_DN	KARLSSON_TGFB1_TARGETS_DN		18	0.800553	1.18096	0.260184	0.493442	1	2514	tags=44%, list=15%, signal=53%
CONCANNON_APOPTOSIS_BY_EPOXOMICIN_DN	CONCANNON_APOPTOSIS_BY_EPOXOMICIN_DN		25	0.74403	1.18031	0.222083	0.494558	1	2591	tags=52%, list=16%, signal=62%
SANSOM_APC_TARGETS_REQUIRE_MYC	SANSOM_APC_TARGETS_REQUIRE_MYC		18	0.790368	1.17984	0.270557	0.495188	1	1009	tags=33%, list=6%, signal=36%
MULLIGHAN_MLL_SIGNATURE_2_UP	MULLIGHAN_MLL_SIGNATURE_2_UP		52	0.684882	1.1798	0.176678	0.494444	1	1845	tags=25%, list=11%, signal=28%
DARWICHE_PAPILLOMA_RISK_HIGH_DN	DARWICHE_PAPILLOMA_RISK_HIGH_DN		39	0.706551	1.17972	0.204545	0.493841	1	2263	tags=28%, list=14%, signal=33%
ROVERSI_GLIOMA_COPY_NUMBER_DN	ROVERSI_GLIOMA_COPY_NUMBER_DN		16	0.807601	1.17958	0.27089	0.4934	1	1512	tags=44%, list=9%, signal=48%
HUTTMANN_B_CLL_POOR_SURVIVAL_UP	HUTTMANN_B_CLL_POOR_SURVIVAL_UP		49	0.685373	1.17941	0.178784	0.493044	1	2308	tags=20%, list=14%, signal=24%
SHEDDEN_LUNG_CANCER_GOOD_SURVIVAL_A4	SHEDDEN_LUNG_CANCER_GOOD_SURVIVAL_A4		30	0.734478	1.17913	0.228606	0.493055	1	1360	tags=20%, list=8%, signal=22%
LU_AGING_BRAIN_UP	LU_AGING_BRAIN_UP		29	0.724215	1.179	0.227331	0.49259	1	1547	tags=28%, list=10%, signal=30%
BLANCO_MELO_COVID19_SARS_COV_2_INFECTION_A594_ACE2_EXPRESSING_CELLS_UP	BLANCO_MELO_COVID19_SARS_COV_2_INFECTION_A594_ACE2_EXPRESSING_CELLS_UP		90	0.650959	1.1789	0.149413	0.492026	1	2701	tags=41%, list=17%, signal=49%
LEE_NEURAL_CREST_STEM_CELL_UP	LEE_NEURAL_CREST_STEM_CELL_UP		50	0.677177	1.17791	0.188591	0.4942	1	2864	tags=46%, list=18%, signal=56%
KONDO_EZH2_TARGETS	KONDO_EZH2_TARGETS		46	0.681615	1.17695	0.172535	0.49635	1	2728	tags=30%, list=17%, signal=36%
KAAB_HEART_ATRIUM_VS_VENTRICLE_UP	KAAB_HEART_ATRIUM_VS_VENTRICLE_UP		49	0.676031	1.17658	0.191562	0.496675	1	864	tags=27%, list=5%, signal=28%
REACTOME_MEIOTIC_SYNAPSIS	REACTOME_MEIOTIC_SYNAPSIS		22	0.749792	1.17657	0.259259	0.495826	1	1249	tags=41%, list=8%, signal=44%
JINESH_BLEBBISHIELD_TRANSFORMED_STEM_CELL_SPHERES_DN	JINESH_BLEBBISHIELD_TRANSFORMED_STEM_CELL_SPHERES_DN		65	0.661596	1.17625	0.172338	0.495878	1	2173	tags=31%, list=13%, signal=35%
BUYTAERT_PHOTODYNAMIC_THERAPY_STRESS_DN	BUYTAERT_PHOTODYNAMIC_THERAPY_STRESS_DN		23	0.760442	1.17543	0.224409	0.497487	1	2801	tags=57%, list=17%, signal=68%
WP_SYNAPTIC_VESICLE_PATHWAY	WP_SYNAPTIC_VESICLE_PATHWAY		18	0.785408	1.17509	0.265013	0.497679	1	1540	tags=39%, list=9%, signal=43%
GOZGIT_ESR1_TARGETS_UP	GOZGIT_ESR1_TARGETS_UP		36	0.701774	1.17504	0.223171	0.496991	1	2795	tags=44%, list=17%, signal=54%
RICKMAN_METASTASIS_DN	RICKMAN_METASTASIS_DN		40	0.695994	1.17428	0.208086	0.498467	1	1861	tags=33%, list=11%, signal=37%
CHIANG_LIVER_CANCER_SUBCLASS_POLYSOMY7_UP	CHIANG_LIVER_CANCER_SUBCLASS_POLYSOMY7_UP		22	0.746468	1.17403	0.254569	0.498331	1	1736	tags=27%, list=11%, signal=30%
REACTOME_POST_TRANSLATIONAL_PROTEIN_MODIFICATION	REACTOME_POST_TRANSLATIONAL_PROTEIN_MODIFICATION		226	0.627584	1.17398	0.0734406	0.497627	1	1872	tags=24%, list=12%, signal=27%
WP_GENES_INVOLVED_IN_MALE_INFERTILITY	WP_GENES_INVOLVED_IN_MALE_INFERTILITY		45	0.686712	1.17345	0.184149	0.498301	1	2691	tags=29%, list=17%, signal=35%
REACTOME_DNA_DOUBLE_STRAND_BREAK_RESPONSE	REACTOME_DNA_DOUBLE_STRAND_BREAK_RESPONSE		20	0.765532	1.17312	0.250667	0.498436	1	1911	tags=45%, list=12%, signal=51%
WP_COMMON_PATHWAYS_UNDERLYING_DRUG_ADDICTION	WP_COMMON_PATHWAYS_UNDERLYING_DRUG_ADDICTION		19	0.771923	1.17274	0.261438	0.498708	1	2718	tags=47%, list=17%, signal=57%
SCHAEFFER_PROSTATE_DEVELOPMENT_12HR_DN	SCHAEFFER_PROSTATE_DEVELOPMENT_12HR_DN		16	0.804454	1.17228	0.296346	0.499416	1	1441	tags=44%, list=9%, signal=48%
JINESH_BLEBBISHIELD_VS_LIVE_CONTROL_UP	JINESH_BLEBBISHIELD_VS_LIVE_CONTROL_UP		87	0.651482	1.17152	0.149254	0.500817	1	2483	tags=36%, list=15%, signal=42%
REACTOME_BILE_ACID_AND_BILE_SALT_METABOLISM	REACTOME_BILE_ACID_AND_BILE_SALT_METABOLISM		18	0.786548	1.1715	0.270718	0.500032	1	2056	tags=50%, list=13%, signal=57%
NIKOLSKY_BREAST_CANCER_17Q11_Q21_AMPLICON	NIKOLSKY_BREAST_CANCER_17Q11_Q21_AMPLICON		42	0.686392	1.17135	0.1972	0.499621	1	1636	tags=14%, list=10%, signal=16%
YAMASHITA_LIVER_CANCER_STEM_CELL_DN	YAMASHITA_LIVER_CANCER_STEM_CELL_DN		35	0.704514	1.171	0.221393	0.499784	1	1698	tags=17%, list=10%, signal=19%
SCHUETZ_BREAST_CANCER_DUCTAL_INVASIVE_UP	SCHUETZ_BREAST_CANCER_DUCTAL_INVASIVE_UP		57	0.670957	1.1709	0.176339	0.499193	1	1624	tags=21%, list=10%, signal=23%
OISHI_CHOLANGIOMA_STEM_CELL_LIKE_DN	OISHI_CHOLANGIOMA_STEM_CELL_LIKE_DN		52	0.679178	1.17085	0.18743	0.498504	1	1524	tags=33%, list=9%, signal=36%
KEGG_HYPERTROPHIC_CARDIOMYOPATHY_HCM	KEGG_HYPERTROPHIC_CARDIOMYOPATHY_HCM		25	0.734456	1.17083	0.238095	0.497722	1	1865	tags=28%, list=11%, signal=32%
HILLION_HMGA1_TARGETS	HILLION_HMGA1_TARGETS		16	0.796099	1.17	0.292969	0.499424	1	1716	tags=25%, list=11%, signal=28%
ZHOU_INFLAMMATORY_RESPONSE_FIMA_UP	ZHOU_INFLAMMATORY_RESPONSE_FIMA_UP		147	0.628903	1.16874	0.123316	0.502361	1	2268	tags=24%, list=14%, signal=28%
GAZDA_DIAMOND_BLACKFAN_ANEMIA_ERYTHROID_DN	GAZDA_DIAMOND_BLACKFAN_ANEMIA_ERYTHROID_DN		55	0.668609	1.16864	0.188787	0.501787	1	2594	tags=25%, list=16%, signal=30%
REACTOME_CARDIAC_CONDUCTION	REACTOME_CARDIAC_CONDUCTION		42	0.684423	1.16808	0.19759	0.502623	1	1120	tags=26%, list=7%, signal=28%
DURAND_STROMA_NS_UP	DURAND_STROMA_NS_UP		29	0.717453	1.16792	0.22549	0.50229	1	1331	tags=31%, list=8%, signal=34%
AMBROSINI_FLAVOPIRIDOL_TREATMENT_TP53	AMBROSINI_FLAVOPIRIDOL_TREATMENT_TP53		16	0.801193	1.16784	0.316285	0.501727	1	502	tags=31%, list=3%, signal=32%
REACTOME_FATTY_ACID_METABOLISM	REACTOME_FATTY_ACID_METABOLISM		37	0.700022	1.16769	0.216445	0.501332	1	1238	tags=11%, list=8%, signal=12%
MARSON_BOUND_BY_FOXP3_STIMULATED	MARSON_BOUND_BY_FOXP3_STIMULATED		102	0.641887	1.16752	0.157388	0.501038	1	2228	tags=25%, list=14%, signal=28%
WP_HEMATOPOIETIC_STEM_CELL_DIFFERENTIATION	WP_HEMATOPOIETIC_STEM_CELL_DIFFERENTIATION		18	0.775329	1.16681	0.27654	0.50239	1	1584	tags=39%, list=10%, signal=43%
WP_CALCIUM_REGULATION_IN_THE_CARDIAC_CELL	WP_CALCIUM_REGULATION_IN_THE_CARDIAC_CELL		42	0.686087	1.16649	0.206161	0.502565	1	2255	tags=33%, list=14%, signal=39%
VECCHI_GASTRIC_CANCER_EARLY_DN	VECCHI_GASTRIC_CANCER_EARLY_DN		154	0.622292	1.16586	0.116803	0.50355	1	2387	tags=23%, list=15%, signal=27%
FURUKAWA_DUSP6_TARGETS_PCI35_UP	FURUKAWA_DUSP6_TARGETS_PCI35_UP		22	0.755445	1.1656	0.252874	0.503498	1	2734	tags=27%, list=17%, signal=33%
REACTOME_PHOSPHOLIPID_METABOLISM	REACTOME_PHOSPHOLIPID_METABOLISM		30	0.714933	1.16541	0.22716	0.503263	1	2166	tags=23%, list=13%, signal=27%
REACTOME_CHEMOKINE_RECEPTORS_BIND_CHEMOKINES	REACTOME_CHEMOKINE_RECEPTORS_BIND_CHEMOKINES		26	0.734932	1.16475	0.251269	0.504255	1	684	tags=15%, list=4%, signal=16%
REACTOME_DNA_DOUBLE_STRAND_BREAK_REPAIR	REACTOME_DNA_DOUBLE_STRAND_BREAK_REPAIR		20	0.765532	1.16434	0.269179	0.504599	1	1911	tags=45%, list=12%, signal=51%
PASQUALUCCI_LYMPHOMA_BY_GC_STAGE_UP	PASQUALUCCI_LYMPHOMA_BY_GC_STAGE_UP		24	0.72741	1.16378	0.247776	0.505472	1	1251	tags=33%, list=8%, signal=36%
CREIGHTON_ENDOCRINE_THERAPY_RESISTANCE_5	CREIGHTON_ENDOCRINE_THERAPY_RESISTANCE_5		43	0.679983	1.16369	0.217799	0.504889	1	2483	tags=35%, list=15%, signal=41%
REACTOME_ION_CHANNEL_TRANSPORT	REACTOME_ION_CHANNEL_TRANSPORT		60	0.663455	1.16333	0.206583	0.505154	1	1704	tags=22%, list=10%, signal=24%
REACTOME_NONHOMOLOGOUS_END_JOINING_NHEJ	REACTOME_NONHOMOLOGOUS_END_JOINING_NHEJ		18	0.768448	1.1627	0.289509	0.506099	1	1911	tags=50%, list=12%, signal=57%
ALTEMEIER_RESPONSE_TO_LPS_WITH_MECHANICAL_VENTILATION	ALTEMEIER_RESPONSE_TO_LPS_WITH_MECHANICAL_VENTILATION		31	0.722284	1.16263	0.219363	0.505457	1	1611	tags=19%, list=10%, signal=21%
MARTORIATI_MDM4_TARGETS_NEUROEPITHELIUM_UP	MARTORIATI_MDM4_TARGETS_NEUROEPITHELIUM_UP		21	0.759156	1.16213	0.272843	0.50619	1	1048	tags=24%, list=6%, signal=25%
REACTOME_METABOLISM_OF_VITAMINS_AND_COFACTORS	REACTOME_METABOLISM_OF_VITAMINS_AND_COFACTORS		36	0.695347	1.16206	0.204433	0.50556	1	1734	tags=25%, list=11%, signal=28%
REACTOME_CLASS_B_2_SECRETIN_FAMILY_RECEPTORS	REACTOME_CLASS_B_2_SECRETIN_FAMILY_RECEPTORS		49	0.666841	1.1618	0.208191	0.505514	1	1879	tags=31%, list=12%, signal=35%
BLANCO_MELO_COVID19_SARS_COV_2_LOW_MOI_INFECTION_A594_ACE2_EXPRESSING_CELLS_UP	BLANCO_MELO_COVID19_SARS_COV_2_LOW_MOI_INFECTION_A594_ACE2_EXPRESSING_CELLS_UP		38	0.692671	1.16177	0.229017	0.504788	1	2202	tags=32%, list=14%, signal=36%
FARMER_BREAST_CANCER_CLUSTER_1	FARMER_BREAST_CANCER_CLUSTER_1		24	0.741264	1.16169	0.253181	0.504234	1	2375	tags=13%, list=15%, signal=15%
MIKKELSEN_ES_ICP_WITH_H3K27ME3	MIKKELSEN_ES_ICP_WITH_H3K27ME3		27	0.722463	1.16156	0.274611	0.503771	1	2284	tags=33%, list=14%, signal=39%
LIM_MAMMARY_LUMINAL_PROGENITOR_UP	LIM_MAMMARY_LUMINAL_PROGENITOR_UP		25	0.733306	1.16156	0.240811	0.502974	1	1546	tags=16%, list=10%, signal=18%
WP_NUCLEAR_RECEPTORS_METAPATHWAY	WP_NUCLEAR_RECEPTORS_METAPATHWAY		92	0.638487	1.16149	0.16153	0.502357	1	1748	tags=17%, list=11%, signal=19%
KEGG_NEUROACTIVE_LIGAND_RECEPTOR_INTERACTION	KEGG_NEUROACTIVE_LIGAND_RECEPTOR_INTERACTION		175	0.624532	1.16141	0.107472	0.501748	1	1716	tags=20%, list=11%, signal=22%
RAY_TUMORIGENESIS_BY_ERBB2_CDC25A_UP	RAY_TUMORIGENESIS_BY_ERBB2_CDC25A_UP		55	0.65785	1.1608	0.188356	0.5028	1	1854	tags=24%, list=11%, signal=27%
GAVIN_FOXP3_TARGETS_CLUSTER_P7	GAVIN_FOXP3_TARGETS_CLUSTER_P7		16	0.786959	1.16022	0.323925	0.503626	1	2418	tags=31%, list=15%, signal=37%
SMID_BREAST_CANCER_RELAPSE_IN_BONE_UP	SMID_BREAST_CANCER_RELAPSE_IN_BONE_UP		33	0.702622	1.16001	0.216646	0.503483	1	2816	tags=18%, list=17%, signal=22%
KIM_WT1_TARGETS_UP	KIM_WT1_TARGETS_UP		24	0.739734	1.15972	0.263625	0.503486	1	2633	tags=58%, list=16%, signal=70%
REACTOME_M_PHASE	REACTOME_M_PHASE		35	0.698548	1.15962	0.243437	0.502957	1	1911	tags=40%, list=12%, signal=45%
LINDGREN_BLADDER_CANCER_CLUSTER_1_DN	LINDGREN_BLADDER_CANCER_CLUSTER_1_DN		31	0.710038	1.15957	0.254068	0.50231	1	1855	tags=32%, list=11%, signal=36%
REACTOME_ION_HOMEOSTASIS	REACTOME_ION_HOMEOSTASIS		16	0.793986	1.15952	0.338798	0.501633	1	1120	tags=31%, list=7%, signal=34%
REACTOME_SIGNALING_BY_RHO_GTPASES_MIRO_GTPASES_AND_RHOBTB3	REACTOME_SIGNALING_BY_RHO_GTPASES_MIRO_GTPASES_AND_RHOBTB3		81	0.64487	1.15945	0.156757	0.501062	1	1587	tags=31%, list=10%, signal=34%
WP_ALLOGRAFT_REJECTION	WP_ALLOGRAFT_REJECTION		38	0.688309	1.15908	0.225301	0.501345	1	1069	tags=8%, list=7%, signal=8%
WANG_LMO4_TARGETS_DN	WANG_LMO4_TARGETS_DN		20	0.760145	1.15905	0.280105	0.500643	1	790	tags=25%, list=5%, signal=26%
XU_GH1_AUTOCRINE_TARGETS_UP	XU_GH1_AUTOCRINE_TARGETS_UP		51	0.660226	1.15794	0.213394	0.502995	1	2100	tags=29%, list=13%, signal=34%
REACTOME_MUSCLE_CONTRACTION	REACTOME_MUSCLE_CONTRACTION		63	0.648859	1.15753	0.199774	0.503337	1	1120	tags=21%, list=7%, signal=22%
BLALOCK_ALZHEIMERS_DISEASE_DN	BLALOCK_ALZHEIMERS_DISEASE_DN		125	0.626994	1.15736	0.155462	0.503077	1	1887	tags=29%, list=12%, signal=32%
RODWELL_AGING_KIDNEY_DN	RODWELL_AGING_KIDNEY_DN		25	0.73103	1.15662	0.259021	0.504396	1	1879	tags=28%, list=12%, signal=32%
CASORELLI_ACUTE_PROMYELOCYTIC_LEUKEMIA_UP	CASORELLI_ACUTE_PROMYELOCYTIC_LEUKEMIA_UP		29	0.708891	1.1566	0.23995	0.503683	1	1693	tags=24%, list=10%, signal=27%
DIAZ_CHRONIC_MEYLOGENOUS_LEUKEMIA_UP	DIAZ_CHRONIC_MEYLOGENOUS_LEUKEMIA_UP		33	0.702864	1.15556	0.242236	0.50585	1	1528	tags=27%, list=9%, signal=30%
CHANDRAN_METASTASIS_UP	CHANDRAN_METASTASIS_UP		21	0.748085	1.15463	0.279221	0.507628	1	1511	tags=24%, list=9%, signal=26%
GAVIN_FOXP3_TARGETS_CLUSTER_P2	GAVIN_FOXP3_TARGETS_CLUSTER_P2		21	0.753437	1.15444	0.282636	0.507409	1	1477	tags=29%, list=9%, signal=31%
REACTOME_GENERATION_OF_SECOND_MESSENGER_MOLECULES	REACTOME_GENERATION_OF_SECOND_MESSENGER_MOLECULES		23	0.743631	1.15296	0.266839	0.51106	1	2136	tags=17%, list=13%, signal=20%
REACTOME_METABOLISM_OF_WATER_SOLUBLE_VITAMINS_AND_COFACTORS	REACTOME_METABOLISM_OF_WATER_SOLUBLE_VITAMINS_AND_COFACTORS		18	0.765707	1.15276	0.261559	0.510783	1	1008	tags=28%, list=6%, signal=30%
MIKKELSEN_IPS_ICP_WITH_H3K4ME3_AND_H327ME3	MIKKELSEN_IPS_ICP_WITH_H3K4ME3_AND_H327ME3		57	0.655259	1.15216	0.225	0.511723	1	2153	tags=28%, list=13%, signal=32%
SHEDDEN_LUNG_CANCER_GOOD_SURVIVAL_A12	SHEDDEN_LUNG_CANCER_GOOD_SURVIVAL_A12		117	0.62744	1.15202	0.153115	0.511365	1	2325	tags=20%, list=14%, signal=23%
MARTENS_BOUND_BY_PML_RARA_FUSION	MARTENS_BOUND_BY_PML_RARA_FUSION		54	0.65745	1.15196	0.215576	0.510765	1	1924	tags=31%, list=12%, signal=36%
MARTENS_TRETINOIN_RESPONSE_DN	MARTENS_TRETINOIN_RESPONSE_DN		55	0.654102	1.15184	0.200456	0.510329	1	2161	tags=31%, list=13%, signal=36%
PLASARI_TGFB1_TARGETS_10HR_UP	PLASARI_TGFB1_TARGETS_10HR_UP		40	0.67982	1.15154	0.238434	0.510411	1	1708	tags=33%, list=11%, signal=36%
ROPERO_HDAC2_TARGETS	ROPERO_HDAC2_TARGETS		22	0.749724	1.15132	0.28366	0.510311	1	1624	tags=18%, list=10%, signal=20%
WIERENGA_STAT5A_TARGETS_DN	WIERENGA_STAT5A_TARGETS_DN		38	0.687101	1.15122	0.229091	0.509766	1	1011	tags=13%, list=6%, signal=14%
REACTOME_VOLTAGE_GATED_POTASSIUM_CHANNELS	REACTOME_VOLTAGE_GATED_POTASSIUM_CHANNELS		22	0.748611	1.15103	0.268734	0.509495	1	2404	tags=36%, list=15%, signal=43%
REACTOME_HOMOLOGY_DIRECTED_REPAIR	REACTOME_HOMOLOGY_DIRECTED_REPAIR		18	0.768448	1.15077	0.300268	0.509429	1	1911	tags=50%, list=12%, signal=57%
KOYAMA_SEMA3B_TARGETS_DN	KOYAMA_SEMA3B_TARGETS_DN		40	0.686652	1.15046	0.236257	0.509557	1	1546	tags=35%, list=10%, signal=39%
REACTOME_PEPTIDE_LIGAND_BINDING_RECEPTORS	REACTOME_PEPTIDE_LIGAND_BINDING_RECEPTORS		108	0.631194	1.15039	0.169671	0.508957	1	1649	tags=12%, list=10%, signal=13%
TAKEDA_TARGETS_OF_NUP98_HOXA9_FUSION_8D_DN	TAKEDA_TARGETS_OF_NUP98_HOXA9_FUSION_8D_DN		73	0.638657	1.15009	0.217054	0.508995	1	1673	tags=23%, list=10%, signal=26%
LIM_MAMMARY_LUMINAL_MATURE_DN	LIM_MAMMARY_LUMINAL_MATURE_DN		17	0.78598	1.15009	0.319236	0.508219	1	1331	tags=41%, list=8%, signal=45%
LU_IL4_SIGNALING	LU_IL4_SIGNALING		19	0.763982	1.1499	0.310153	0.507909	1	864	tags=26%, list=5%, signal=28%
REACTOME_O_LINKED_GLYCOSYLATION_OF_MUCINS	REACTOME_O_LINKED_GLYCOSYLATION_OF_MUCINS		25	0.719986	1.14912	0.269861	0.509243	1	2489	tags=20%, list=15%, signal=24%
GRAHAM_CML_DIVIDING_VS_NORMAL_QUIESCENT_DN	GRAHAM_CML_DIVIDING_VS_NORMAL_QUIESCENT_DN		19	0.759716	1.14893	0.299078	0.508994	1	1249	tags=42%, list=8%, signal=46%
KEGG_ANTIGEN_PROCESSING_AND_PRESENTATION	KEGG_ANTIGEN_PROCESSING_AND_PRESENTATION		36	0.690505	1.14785	0.248485	0.511193	1	2260	tags=14%, list=14%, signal=16%
RHEIN_ALL_GLUCOCORTICOID_THERAPY_UP	RHEIN_ALL_GLUCOCORTICOID_THERAPY_UP		18	0.766839	1.1478	0.295812	0.510539	1	758	tags=11%, list=5%, signal=12%
LINDGREN_BLADDER_CANCER_CLUSTER_3_DN	LINDGREN_BLADDER_CANCER_CLUSTER_3_DN		15	0.791686	1.14768	0.345794	0.510208	1	2460	tags=47%, list=15%, signal=55%
PEREZ_TP53_AND_TP63_TARGETS	PEREZ_TP53_AND_TP63_TARGETS		49	0.667709	1.14766	0.203468	0.509488	1	2452	tags=45%, list=15%, signal=53%
GRESHOCK_CANCER_COPY_NUMBER_UP	GRESHOCK_CANCER_COPY_NUMBER_UP		48	0.668363	1.14669	0.236659	0.511442	1	1500	tags=33%, list=9%, signal=37%
REACTOME_RHO_GTPASE_CYCLE	REACTOME_RHO_GTPASE_CYCLE		38	0.675766	1.14663	0.224664	0.51087	1	2660	tags=42%, list=16%, signal=50%
CHICAS_RB1_TARGETS_SENESCENT	CHICAS_RB1_TARGETS_SENESCENT		44	0.667221	1.1461	0.237826	0.511606	1	1951	tags=27%, list=12%, signal=31%
WANG_RESPONSE_TO_GSK3_INHIBITOR_SB216763_UP	WANG_RESPONSE_TO_GSK3_INHIBITOR_SB216763_UP		54	0.661476	1.14555	0.217241	0.51234	1	1872	tags=31%, list=12%, signal=35%
SHEPARD_CRASH_AND_BURN_MUTANT_DN	SHEPARD_CRASH_AND_BURN_MUTANT_DN		47	0.668164	1.1453	0.247362	0.512273	1	2354	tags=26%, list=14%, signal=30%
REACTOME_PROCESSING_OF_DNA_DOUBLE_STRAND_BREAK_ENDS	REACTOME_PROCESSING_OF_DNA_DOUBLE_STRAND_BREAK_ENDS		18	0.768448	1.14517	0.310616	0.511869	1	1911	tags=50%, list=12%, signal=57%
RAY_TUMORIGENESIS_BY_ERBB2_CDC25A_DN	RAY_TUMORIGENESIS_BY_ERBB2_CDC25A_DN		37	0.688347	1.14492	0.238663	0.511888	1	2387	tags=27%, list=15%, signal=32%
SENGUPTA_NASOPHARYNGEAL_CARCINOMA_DN	SENGUPTA_NASOPHARYNGEAL_CARCINOMA_DN		134	0.616811	1.14463	0.157625	0.511957	1	1745	tags=19%, list=11%, signal=22%
RICKMAN_TUMOR_DIFFERENTIATED_WELL_VS_POORLY_DN	RICKMAN_TUMOR_DIFFERENTIATED_WELL_VS_POORLY_DN		55	0.652651	1.14424	0.217949	0.512343	1	2527	tags=29%, list=16%, signal=34%
HELLER_HDAC_TARGETS_SILENCED_BY_METHYLATION_DN	HELLER_HDAC_TARGETS_SILENCED_BY_METHYLATION_DN		33	0.69324	1.14402	0.247874	0.512185	1	912	tags=18%, list=6%, signal=19%
ZHOU_INFLAMMATORY_RESPONSE_LIVE_UP	ZHOU_INFLAMMATORY_RESPONSE_LIVE_UP		115	0.614462	1.14391	0.178533	0.511726	1	2021	tags=23%, list=12%, signal=27%
RICKMAN_TUMOR_DIFFERENTIATED_WELL_VS_POORLY_UP	RICKMAN_TUMOR_DIFFERENTIATED_WELL_VS_POORLY_UP		16	0.772174	1.14331	0.320375	0.512652	1	1418	tags=44%, list=9%, signal=48%
MIKKELSEN_MEF_ICP_WITH_H3K27ME3	MIKKELSEN_MEF_ICP_WITH_H3K27ME3		109	0.625424	1.1423	0.183351	0.514824	1	2325	tags=20%, list=14%, signal=23%
REACTOME_POTASSIUM_CHANNELS	REACTOME_POTASSIUM_CHANNELS		47	0.651404	1.14227	0.240093	0.514143	1	2404	tags=36%, list=15%, signal=42%
SANSOM_APC_TARGETS_DN	SANSOM_APC_TARGETS_DN		96	0.625783	1.14152	0.173913	0.515615	1	1662	tags=21%, list=10%, signal=23%
MCBRYAN_PUBERTAL_TGFB1_TARGETS_UP	MCBRYAN_PUBERTAL_TGFB1_TARGETS_UP		16	0.770393	1.14151	0.329333	0.514858	1	2728	tags=50%, list=17%, signal=60%
VILLANUEVA_LIVER_CANCER_KRT19_UP	VILLANUEVA_LIVER_CANCER_KRT19_UP		17	0.772491	1.1415	0.316354	0.514134	1	1497	tags=12%, list=9%, signal=13%
REACTOME_SUMOYLATION	REACTOME_SUMOYLATION		20	0.750031	1.14141	0.303685	0.513641	1	1390	tags=35%, list=9%, signal=38%
JINESH_BLEBBISHIELD_TRANSFORMED_STEM_CELL_SPHERES_UP	JINESH_BLEBBISHIELD_TRANSFORMED_STEM_CELL_SPHERES_UP		30	0.70428	1.14123	0.262195	0.513383	1	1854	tags=27%, list=11%, signal=30%
WINTER_HYPOXIA_METAGENE	WINTER_HYPOXIA_METAGENE		27	0.710234	1.13992	0.263556	0.51629	1	1748	tags=30%, list=11%, signal=33%
CHENG_IMPRINTED_BY_ESTRADIOL	CHENG_IMPRINTED_BY_ESTRADIOL		24	0.722333	1.13903	0.278668	0.517845	1	1623	tags=33%, list=10%, signal=37%
MIKKELSEN_MEF_LCP_WITH_H3K27ME3	MIKKELSEN_MEF_LCP_WITH_H3K27ME3		35	0.688101	1.13848	0.263345	0.518539	1	2811	tags=31%, list=17%, signal=38%
WP_PHOSPHODIESTERASES_IN_NEURONAL_FUNCTION	WP_PHOSPHODIESTERASES_IN_NEURONAL_FUNCTION		24	0.728544	1.13833	0.285161	0.518277	1	2943	tags=54%, list=18%, signal=66%
RICKMAN_HEAD_AND_NECK_CANCER_A	RICKMAN_HEAD_AND_NECK_CANCER_A		43	0.667809	1.13822	0.262544	0.51781	1	2197	tags=28%, list=14%, signal=32%
SMID_BREAST_CANCER_LUMINAL_B_UP	SMID_BREAST_CANCER_LUMINAL_B_UP		46	0.662423	1.13751	0.24478	0.518948	1	2292	tags=24%, list=14%, signal=28%
BLALOCK_ALZHEIMERS_DISEASE_UP	BLALOCK_ALZHEIMERS_DISEASE_UP		186	0.603168	1.13749	0.138384	0.518236	1	2568	tags=25%, list=16%, signal=30%
BROWNE_HCMV_INFECTION_48HR_DN	BROWNE_HCMV_INFECTION_48HR_DN		94	0.622971	1.13747	0.205376	0.517543	1	2529	tags=27%, list=16%, signal=31%
ONKEN_UVEAL_MELANOMA_DN	ONKEN_UVEAL_MELANOMA_DN		36	0.677944	1.13746	0.23747	0.516835	1	1870	tags=36%, list=12%, signal=41%
CERVERA_SDHB_TARGETS_2	CERVERA_SDHB_TARGETS_2		30	0.691121	1.13722	0.26005	0.516773	1	2483	tags=40%, list=15%, signal=47%
BLANCO_MELO_MERS_COV_INFECTION_MCR5_CELLS_UP	BLANCO_MELO_MERS_COV_INFECTION_MCR5_CELLS_UP		87	0.628246	1.13718	0.207343	0.516146	1	1856	tags=32%, list=11%, signal=36%
RATTENBACHER_BOUND_BY_CELF1	RATTENBACHER_BOUND_BY_CELF1		89	0.630151	1.13581	0.224622	0.519353	1	2173	tags=24%, list=13%, signal=27%
MUELLER_PLURINET	MUELLER_PLURINET		20	0.745927	1.13557	0.295189	0.519272	1	724	tags=25%, list=4%, signal=26%
TAKEDA_TARGETS_OF_NUP98_HOXA9_FUSION_16D_UP	TAKEDA_TARGETS_OF_NUP98_HOXA9_FUSION_16D_UP		61	0.642152	1.13516	0.242356	0.519645	1	2660	tags=28%, list=16%, signal=33%
REACTOME_ARACHIDONIC_ACID_METABOLISM	REACTOME_ARACHIDONIC_ACID_METABOLISM		27	0.711077	1.13501	0.291407	0.519329	1	1238	tags=7%, list=8%, signal=8%
PLASARI_TGFB1_SIGNALING_VIA_NFIC_10HR_UP	PLASARI_TGFB1_SIGNALING_VIA_NFIC_10HR_UP		15	0.790062	1.13484	0.355586	0.519046	1	1524	tags=27%, list=9%, signal=29%
PLASARI_TGFB1_SIGNALING_VIA_NFIC_1HR_DN	PLASARI_TGFB1_SIGNALING_VIA_NFIC_1HR_DN		16	0.771925	1.13468	0.326057	0.518734	1	1048	tags=44%, list=6%, signal=47%
ACEVEDO_METHYLATED_IN_LIVER_CANCER_DN	ACEVEDO_METHYLATED_IN_LIVER_CANCER_DN		378	0.597215	1.13393	0.0590591	0.52002	1	2077	tags=15%, list=13%, signal=17%
BOSCO_TH1_CYTOTOXIC_MODULE	BOSCO_TH1_CYTOTOXIC_MODULE		48	0.653636	1.1339	0.253209	0.519351	1	2365	tags=27%, list=15%, signal=32%
OHGUCHI_LIVER_HNF4A_TARGETS_UP	OHGUCHI_LIVER_HNF4A_TARGETS_UP		19	0.746075	1.1335	0.32199	0.519784	1	1256	tags=26%, list=8%, signal=28%
TAKEDA_TARGETS_OF_NUP98_HOXA9_FUSION_10D_DN	TAKEDA_TARGETS_OF_NUP98_HOXA9_FUSION_10D_DN		59	0.640059	1.13341	0.231788	0.519267	1	2207	tags=25%, list=14%, signal=29%
MEBARKI_HCC_PROGENITOR_FZD8CRD_UP	MEBARKI_HCC_PROGENITOR_FZD8CRD_UP		75	0.631975	1.1334	0.218302	0.518561	1	2255	tags=33%, list=14%, signal=39%
HERNANDEZ_MITOTIC_ARREST_BY_DOCETAXEL_2_UP	HERNANDEZ_MITOTIC_ARREST_BY_DOCETAXEL_2_UP		15	0.781721	1.13116	0.34903	0.524085	1	2207	tags=33%, list=14%, signal=39%
MARTORIATI_MDM4_TARGETS_FETAL_LIVER_UP	MARTORIATI_MDM4_TARGETS_FETAL_LIVER_UP		22	0.728588	1.13105	0.299346	0.523662	1	1048	tags=14%, list=6%, signal=15%
WP_REGULATORY_CIRCUITS_OF_THE_STAT3_SIGNALING_PATHWAY	WP_REGULATORY_CIRCUITS_OF_THE_STAT3_SIGNALING_PATHWAY		20	0.735481	1.13068	0.324433	0.523944	1	757	tags=20%, list=5%, signal=21%
REACTOME_PROTEIN_PROTEIN_INTERACTIONS_AT_SYNAPSES	REACTOME_PROTEIN_PROTEIN_INTERACTIONS_AT_SYNAPSES		31	0.697028	1.12971	0.293973	0.525985	1	2549	tags=55%, list=16%, signal=65%
COLDREN_GEFITINIB_RESISTANCE_DN	COLDREN_GEFITINIB_RESISTANCE_DN		64	0.635286	1.12936	0.234694	0.526228	1	1683	tags=23%, list=10%, signal=26%
ANDERSEN_CHOLANGIOCARCINOMA_CLASS2	ANDERSEN_CHOLANGIOCARCINOMA_CLASS2		62	0.64473	1.12928	0.242492	0.525725	1	1429	tags=26%, list=9%, signal=28%
REACTOME_HEMOSTASIS	REACTOME_HEMOSTASIS		199	0.598723	1.1291	0.157042	0.525504	1	2718	tags=21%, list=17%, signal=25%
NUYTTEN_EZH2_TARGETS_DN	NUYTTEN_EZH2_TARGETS_DN		47	0.654115	1.12891	0.25	0.525196	1	2226	tags=34%, list=14%, signal=39%
REACTOME_CHROMATIN_MODIFYING_ENZYMES	REACTOME_CHROMATIN_MODIFYING_ENZYMES		37	0.678806	1.12789	0.278169	0.527307	1	1249	tags=35%, list=8%, signal=38%
WP_ENDOCHONDRAL_OSSIFICATION	WP_ENDOCHONDRAL_OSSIFICATION		16	0.762617	1.1277	0.333803	0.527133	1	1664	tags=38%, list=10%, signal=42%
DARWICHE_PAPILLOMA_PROGRESSION_RISK	DARWICHE_PAPILLOMA_PROGRESSION_RISK		25	0.713057	1.12765	0.300629	0.526521	1	1739	tags=24%, list=11%, signal=27%
RIZKI_TUMOR_INVASIVENESS_3D_UP	RIZKI_TUMOR_INVASIVENESS_3D_UP		36	0.678485	1.1274	0.269278	0.526506	1	1349	tags=14%, list=8%, signal=15%
REACTOME_CYTOKINE_SIGNALING_IN_IMMUNE_SYSTEM	REACTOME_CYTOKINE_SIGNALING_IN_IMMUNE_SYSTEM		156	0.609758	1.12667	0.18107	0.52779	1	1674	tags=15%, list=10%, signal=17%
WP_DEVELOPMENT_OF_URETERIC_COLLECTION_SYSTEM	WP_DEVELOPMENT_OF_URETERIC_COLLECTION_SYSTEM		15	0.781302	1.12534	0.373444	0.530911	1	1241	tags=40%, list=8%, signal=43%
LEE_NEURAL_CREST_STEM_CELL_DN	LEE_NEURAL_CREST_STEM_CELL_DN		35	0.670783	1.12515	0.270171	0.530661	1	2527	tags=29%, list=16%, signal=34%
REACTOME_NERVOUS_SYSTEM_DEVELOPMENT	REACTOME_NERVOUS_SYSTEM_DEVELOPMENT		91	0.613471	1.12322	0.240821	0.53528	1	2638	tags=33%, list=16%, signal=39%
MIDORIKAWA_AMPLIFIED_IN_LIVER_CANCER	MIDORIKAWA_AMPLIFIED_IN_LIVER_CANCER		15	0.771716	1.12318	0.358799	0.534647	1	1513	tags=33%, list=9%, signal=37%
KYNG_DNA_DAMAGE_BY_GAMMA_RADIATION	KYNG_DNA_DAMAGE_BY_GAMMA_RADIATION		17	0.762682	1.12293	0.343015	0.534693	1	1866	tags=18%, list=11%, signal=20%
REACTOME_SLC_MEDIATED_TRANSMEMBRANE_TRANSPORT	REACTOME_SLC_MEDIATED_TRANSMEMBRANE_TRANSPORT		89	0.622315	1.1226	0.22438	0.534901	1	2268	tags=19%, list=14%, signal=22%
REACTOME_GLYCEROPHOSPHOLIPID_BIOSYNTHESIS	REACTOME_GLYCEROPHOSPHOLIPID_BIOSYNTHESIS		23	0.716031	1.12225	0.29751	0.53504	1	615	tags=17%, list=4%, signal=18%
SENESE_HDAC1_TARGETS_UP	SENESE_HDAC1_TARGETS_UP		33	0.680185	1.12141	0.291202	0.536741	1	1484	tags=30%, list=9%, signal=33%
PID_NFAT_TFPATHWAY	PID_NFAT_TFPATHWAY		16	0.762042	1.12136	0.352708	0.536128	1	2207	tags=19%, list=14%, signal=22%
GAUSSMANN_MLL_AF4_FUSION_TARGETS_F_UP	GAUSSMANN_MLL_AF4_FUSION_TARGETS_F_UP		26	0.708406	1.12107	0.302354	0.536212	1	2633	tags=46%, list=16%, signal=55%
CHARAFE_BREAST_CANCER_LUMINAL_VS_MESENCHYMAL_UP	CHARAFE_BREAST_CANCER_LUMINAL_VS_MESENCHYMAL_UP		100	0.615403	1.12048	0.237146	0.537063	1	1881	tags=31%, list=12%, signal=35%
ACEVEDO_LIVER_TUMOR_VS_NORMAL_ADJACENT_TISSUE_DN	ACEVEDO_LIVER_TUMOR_VS_NORMAL_ADJACENT_TISSUE_DN		52	0.6446	1.12046	0.276301	0.5364	1	2124	tags=23%, list=13%, signal=26%
PANGAS_TUMOR_SUPPRESSION_BY_SMAD1_AND_SMAD5_UP	PANGAS_TUMOR_SUPPRESSION_BY_SMAD1_AND_SMAD5_UP		24	0.716648	1.12036	0.315723	0.535958	1	2526	tags=29%, list=16%, signal=34%
LIU_PROSTATE_CANCER_UP	LIU_PROSTATE_CANCER_UP		15	0.780895	1.12013	0.381868	0.535859	1	1240	tags=33%, list=8%, signal=36%
SCHLOSSER_SERUM_RESPONSE_UP	SCHLOSSER_SERUM_RESPONSE_UP		19	0.726444	1.11936	0.316206	0.537275	1	2308	tags=32%, list=14%, signal=37%
PASQUALUCCI_LYMPHOMA_BY_GC_STAGE_DN	PASQUALUCCI_LYMPHOMA_BY_GC_STAGE_DN		27	0.693442	1.11863	0.312422	0.53853	1	2378	tags=30%, list=15%, signal=35%
REACTOME_FORMATION_OF_THE_CORNIFIED_ENVELOPE	REACTOME_FORMATION_OF_THE_CORNIFIED_ENVELOPE		101	0.60638	1.11833	0.237433	0.538648	1	2527	tags=8%, list=16%, signal=9%
SHETH_LIVER_CANCER_VS_TXNIP_LOSS_PAM2	SHETH_LIVER_CANCER_VS_TXNIP_LOSS_PAM2		27	0.697772	1.11801	0.308767	0.538828	1	2173	tags=30%, list=13%, signal=34%
HOLLERN_EMT_BREAST_TUMOR_UP	HOLLERN_EMT_BREAST_TUMOR_UP		19	0.742098	1.11791	0.346257	0.538372	1	2636	tags=37%, list=16%, signal=44%
BAELDE_DIABETIC_NEPHROPATHY_DN	BAELDE_DIABETIC_NEPHROPATHY_DN		32	0.682051	1.1175	0.286067	0.538783	1	2404	tags=41%, list=15%, signal=48%
KEGG_CALCIUM_SIGNALING_PATHWAY	KEGG_CALCIUM_SIGNALING_PATHWAY		71	0.619712	1.11683	0.224756	0.539874	1	2943	tags=34%, list=18%, signal=41%
HOELZEL_NF1_TARGETS_DN	HOELZEL_NF1_TARGETS_DN		29	0.690437	1.11667	0.300725	0.539614	1	2634	tags=48%, list=16%, signal=58%
BUYTAERT_PHOTODYNAMIC_THERAPY_STRESS_UP	BUYTAERT_PHOTODYNAMIC_THERAPY_STRESS_UP		27	0.69457	1.11624	0.302205	0.540123	1	2473	tags=37%, list=15%, signal=44%
KEGG_NATURAL_KILLER_CELL_MEDIATED_CYTOTOXICITY	KEGG_NATURAL_KILLER_CELL_MEDIATED_CYTOTOXICITY		54	0.6456	1.11585	0.285391	0.540536	1	1668	tags=17%, list=10%, signal=19%
MANNE_COVID19_COMBINED_COHORT_VS_HEALTHY_DONOR_PLATELETS_DN	MANNE_COVID19_COMBINED_COHORT_VS_HEALTHY_DONOR_PLATELETS_DN		61	0.629175	1.11572	0.290034	0.540178	1	2521	tags=25%, list=16%, signal=29%
REACTOME_TRP_CHANNELS	REACTOME_TRP_CHANNELS		16	0.766444	1.11552	0.35809	0.54005	1	1704	tags=25%, list=10%, signal=28%
COATES_MACROPHAGE_M1_VS_M2_DN	COATES_MACROPHAGE_M1_VS_M2_DN		20	0.723612	1.11504	0.323646	0.540602	1	1837	tags=25%, list=11%, signal=28%
KIM_LIVER_CANCER_POOR_SURVIVAL_DN	KIM_LIVER_CANCER_POOR_SURVIVAL_DN		19	0.740533	1.1146	0.337679	0.541024	1	1575	tags=21%, list=10%, signal=23%
CERVERA_SDHB_TARGETS_1_UP	CERVERA_SDHB_TARGETS_1_UP		33	0.676641	1.11426	0.310469	0.541304	1	2689	tags=42%, list=17%, signal=51%
NIKOLSKY_BREAST_CANCER_11Q12_Q14_AMPLICON	NIKOLSKY_BREAST_CANCER_11Q12_Q14_AMPLICON		31	0.684585	1.11404	0.293765	0.541159	1	1217	tags=23%, list=7%, signal=24%
WP_GENES_CONTROLLING_NEPHROGENESIS	WP_GENES_CONTROLLING_NEPHROGENESIS		19	0.744342	1.11395	0.333333	0.540686	1	1300	tags=42%, list=8%, signal=46%
YAGI_AML_WITH_INV_16_TRANSLOCATION	YAGI_AML_WITH_INV_16_TRANSLOCATION		61	0.628392	1.11393	0.26087	0.540012	1	1486	tags=25%, list=9%, signal=27%
BROWN_MYELOID_CELL_DEVELOPMENT_UP	BROWN_MYELOID_CELL_DEVELOPMENT_UP		50	0.643328	1.11367	0.259091	0.539995	1	1596	tags=10%, list=10%, signal=11%
YANG_BCL3_TARGETS_UP	YANG_BCL3_TARGETS_UP		59	0.62941	1.11203	0.287946	0.543876	1	2521	tags=32%, list=16%, signal=38%
OSWALD_HEMATOPOIETIC_STEM_CELL_IN_COLLAGEN_GEL_UP	OSWALD_HEMATOPOIETIC_STEM_CELL_IN_COLLAGEN_GEL_UP		35	0.668987	1.11172	0.31629	0.544078	1	1870	tags=20%, list=12%, signal=23%
WIERENGA_STAT5A_TARGETS_UP	WIERENGA_STAT5A_TARGETS_UP		30	0.693442	1.11171	0.311414	0.543366	1	1870	tags=17%, list=12%, signal=19%
WP_FOCAL_ADHESION	WP_FOCAL_ADHESION		28	0.681335	1.11165	0.311414	0.542833	1	2284	tags=39%, list=14%, signal=46%
REACTOME_CELL_CYCLE	REACTOME_CELL_CYCLE		48	0.644702	1.1115	0.276376	0.542543	1	2173	tags=40%, list=13%, signal=46%
OSADA_ASCL1_TARGETS_UP	OSADA_ASCL1_TARGETS_UP		20	0.727033	1.11046	0.342604	0.54481	1	1715	tags=40%, list=11%, signal=45%
PANGAS_TUMOR_SUPPRESSION_BY_SMAD1_AND_SMAD5_DN	PANGAS_TUMOR_SUPPRESSION_BY_SMAD1_AND_SMAD5_DN		21	0.722821	1.11008	0.335501	0.545145	1	1698	tags=48%, list=10%, signal=53%
BOQUEST_STEM_CELL_CULTURED_VS_FRESH_UP	BOQUEST_STEM_CELL_CULTURED_VS_FRESH_UP		72	0.624676	1.10987	0.263676	0.545053	1	2527	tags=33%, list=16%, signal=39%
BENPORATH_ES_1	BENPORATH_ES_1		54	0.632449	1.10932	0.277778	0.545923	1	2036	tags=24%, list=13%, signal=27%
DUNNE_TARGETS_OF_AML1_MTG8_FUSION_UP	DUNNE_TARGETS_OF_AML1_MTG8_FUSION_UP		18	0.74308	1.10918	0.355526	0.545633	1	1238	tags=17%, list=8%, signal=18%
PROVENZANI_METASTASIS_DN	PROVENZANI_METASTASIS_DN		17	0.748162	1.10908	0.362595	0.545237	1	1584	tags=29%, list=10%, signal=33%
FIGUEROA_AML_METHYLATION_CLUSTER_4_UP	FIGUEROA_AML_METHYLATION_CLUSTER_4_UP		16	0.745857	1.10677	0.363758	0.550839	1	2481	tags=25%, list=15%, signal=29%
MATSUDA_NATURAL_KILLER_DIFFERENTIATION	MATSUDA_NATURAL_KILLER_DIFFERENTIATION		89	0.616121	1.10664	0.255663	0.550478	1	2638	tags=26%, list=16%, signal=31%
WP_ENDOCHONDRAL_OSSIFICATION_WITH_SKELETAL_DYSPLASIAS	WP_ENDOCHONDRAL_OSSIFICATION_WITH_SKELETAL_DYSPLASIAS		16	0.762617	1.10652	0.376344	0.550051	1	1664	tags=38%, list=10%, signal=42%
WINTER_HYPOXIA_DN	WINTER_HYPOXIA_DN		16	0.765241	1.10645	0.367072	0.54951	1	1662	tags=25%, list=10%, signal=28%
ISSAEVA_MLL2_TARGETS	ISSAEVA_MLL2_TARGETS		16	0.752334	1.10554	0.358974	0.551267	1	2568	tags=56%, list=16%, signal=67%
SENESE_HDAC1_TARGETS_DN	SENESE_HDAC1_TARGETS_DN		31	0.670397	1.10513	0.308598	0.551732	1	2521	tags=52%, list=16%, signal=61%
BLANCO_MELO_HUMAN_PARAINFLUENZA_VIRUS_3_INFECTION_A594_CELLS_DN	BLANCO_MELO_HUMAN_PARAINFLUENZA_VIRUS_3_INFECTION_A594_CELLS_DN		41	0.648576	1.10503	0.30241	0.551253	1	2516	tags=37%, list=15%, signal=43%
DOANE_RESPONSE_TO_ANDROGEN_UP	DOANE_RESPONSE_TO_ANDROGEN_UP		38	0.649689	1.10356	0.322657	0.554599	1	1448	tags=24%, list=9%, signal=26%
REACTOME_UB_SPECIFIC_PROCESSING_PROTEASES	REACTOME_UB_SPECIFIC_PROCESSING_PROTEASES		41	0.650354	1.10305	0.320423	0.555227	1	1872	tags=29%, list=12%, signal=33%
IVANOVA_HEMATOPOIESIS_EARLY_PROGENITOR	IVANOVA_HEMATOPOIESIS_EARLY_PROGENITOR		41	0.651884	1.10276	0.294393	0.555319	1	1924	tags=24%, list=12%, signal=28%
RIGGI_EWING_SARCOMA_PROGENITOR_UP	RIGGI_EWING_SARCOMA_PROGENITOR_UP		115	0.597101	1.10264	0.255839	0.554951	1	2521	tags=40%, list=16%, signal=47%
REACTOME_INNATE_IMMUNE_SYSTEM	REACTOME_INNATE_IMMUNE_SYSTEM		344	0.581739	1.10212	0.150301	0.555662	1	1698	tags=11%, list=10%, signal=12%
SANSOM_APC_TARGETS_UP	SANSOM_APC_TARGETS_UP		21	0.725419	1.10175	0.347938	0.55595	1	502	tags=14%, list=3%, signal=15%
JAZAG_TGFB1_SIGNALING_VIA_SMAD4_DN	JAZAG_TGFB1_SIGNALING_VIA_SMAD4_DN		16	0.752364	1.10157	0.365385	0.555765	1	2136	tags=38%, list=13%, signal=43%
NIKOLSKY_MUTATED_AND_AMPLIFIED_IN_BREAST_CANCER	NIKOLSKY_MUTATED_AND_AMPLIFIED_IN_BREAST_CANCER		16	0.749412	1.10118	0.383562	0.556087	1	48	tags=6%, list=0%, signal=6%
MEISSNER_NPC_HCP_WITH_H3_UNMETHYLATED	MEISSNER_NPC_HCP_WITH_H3_UNMETHYLATED		179	0.586016	1.10058	0.220425	0.557022	1	2405	tags=24%, list=15%, signal=28%
POOLA_INVASIVE_BREAST_CANCER_UP	POOLA_INVASIVE_BREAST_CANCER_UP		99	0.604909	1.09963	0.277895	0.558956	1	1951	tags=15%, list=12%, signal=17%
LIU_SOX4_TARGETS_UP	LIU_SOX4_TARGETS_UP		18	0.731803	1.09963	0.359521	0.558247	1	1332	tags=28%, list=8%, signal=30%
REACTOME_MAPK_FAMILY_SIGNALING_CASCADES	REACTOME_MAPK_FAMILY_SIGNALING_CASCADES		64	0.615195	1.09944	0.300786	0.558033	1	2718	tags=34%, list=17%, signal=41%
LEIN_NEURON_MARKERS	LEIN_NEURON_MARKERS		23	0.704488	1.09841	0.334187	0.560182	1	1868	tags=43%, list=11%, signal=49%
FISCHER_DIRECT_P53_TARGETS_META_ANALYSIS	FISCHER_DIRECT_P53_TARGETS_META_ANALYSIS		28	0.685599	1.09841	0.323383	0.559465	1	1547	tags=32%, list=10%, signal=35%
DOUGLAS_BMI1_TARGETS_UP	DOUGLAS_BMI1_TARGETS_UP		56	0.623762	1.09787	0.297454	0.560209	1	1617	tags=25%, list=10%, signal=28%
REACTOME_TRANSMISSION_ACROSS_CHEMICAL_SYNAPSES	REACTOME_TRANSMISSION_ACROSS_CHEMICAL_SYNAPSES		94	0.608283	1.09778	0.277005	0.559761	1	1879	tags=27%, list=12%, signal=30%
MATZUK_SPERMATOZOA	MATZUK_SPERMATOZOA		29	0.682998	1.09685	0.331671	0.561514	1	2627	tags=21%, list=16%, signal=25%
REACTOME_VESICLE_MEDIATED_TRANSPORT	REACTOME_VESICLE_MEDIATED_TRANSPORT		126	0.598446	1.09645	0.260417	0.561882	1	2215	tags=18%, list=14%, signal=21%
NABA_ECM_REGULATORS	NABA_ECM_REGULATORS		93	0.601006	1.09578	0.278794	0.563056	1	2047	tags=17%, list=13%, signal=20%
MOOTHA_HUMAN_MITODB_6_2002	MOOTHA_HUMAN_MITODB_6_2002		27	0.687022	1.09475	0.336671	0.565248	1	1812	tags=22%, list=11%, signal=25%
RODRIGUES_THYROID_CARCINOMA_POORLY_DIFFERENTIATED_DN	RODRIGUES_THYROID_CARCINOMA_POORLY_DIFFERENTIATED_DN		50	0.636516	1.09472	0.315429	0.564591	1	2619	tags=42%, list=16%, signal=50%
KRIEG_HYPOXIA_NOT_VIA_KDM3A	KRIEG_HYPOXIA_NOT_VIA_KDM3A		39	0.650041	1.09436	0.325581	0.564879	1	1748	tags=33%, list=11%, signal=37%
DURCHDEWALD_SKIN_CARCINOGENESIS_UP	DURCHDEWALD_SKIN_CARCINOGENESIS_UP		26	0.686072	1.09392	0.332056	0.565342	1	2811	tags=23%, list=17%, signal=28%
DAVICIONI_MOLECULAR_ARMS_VS_ERMS_UP	DAVICIONI_MOLECULAR_ARMS_VS_ERMS_UP		47	0.633043	1.09315	0.31713	0.566745	1	2404	tags=47%, list=15%, signal=55%
MARTORIATI_MDM4_TARGETS_FETAL_LIVER_DN	MARTORIATI_MDM4_TARGETS_FETAL_LIVER_DN		48	0.633204	1.09307	0.328018	0.566229	1	2627	tags=38%, list=16%, signal=45%
DARWICHE_PAPILLOMA_RISK_HIGH_UP	DARWICHE_PAPILLOMA_RISK_HIGH_UP		38	0.647684	1.09301	0.340528	0.565673	1	2367	tags=24%, list=15%, signal=28%
VECCHI_GASTRIC_CANCER_ADVANCED_VS_EARLY_DN	VECCHI_GASTRIC_CANCER_ADVANCED_VS_EARLY_DN		51	0.629431	1.09285	0.32448	0.565414	1	2516	tags=18%, list=15%, signal=21%
BONOME_OVARIAN_CANCER_SURVIVAL_SUBOPTIMAL_DEBULKING	BONOME_OVARIAN_CANCER_SURVIVAL_SUBOPTIMAL_DEBULKING		61	0.617984	1.09247	0.31278	0.565723	1	2529	tags=33%, list=16%, signal=39%
REACTOME_REGULATION_OF_INSULIN_LIKE_GROWTH_FACTOR_IGF_TRANSPORT_AND_UPTAKE_BY_INSULIN_LIKE_GROWTH_FACTOR_BINDING_PROTEINS_IGFBPS	REACTOME_REGULATION_OF_INSULIN_LIKE_GROWTH_FACTOR_IGF_TRANSPORT_AND_UPTAKE_BY_INSULIN_LIKE_GROWTH_FACTOR_BINDING_PROTEINS_IGFBPS		40	0.643643	1.09184	0.341951	0.566863	1	2627	tags=30%, list=16%, signal=36%
REACTOME_SENSORY_PERCEPTION	REACTOME_SENSORY_PERCEPTION		391	0.579022	1.09086	0.157	0.568864	1	2148	tags=12%, list=13%, signal=14%
IZADPANAH_STEM_CELL_ADIPOSE_VS_BONE_DN	IZADPANAH_STEM_CELL_ADIPOSE_VS_BONE_DN		19	0.71881	1.09015	0.361323	0.570058	1	1331	tags=26%, list=8%, signal=29%
FORTSCHEGGER_PHF8_TARGETS_UP	FORTSCHEGGER_PHF8_TARGETS_UP		27	0.67833	1.09014	0.349754	0.569363	1	2179	tags=30%, list=13%, signal=34%
RIGGINS_TAMOXIFEN_RESISTANCE_DN	RIGGINS_TAMOXIFEN_RESISTANCE_DN		26	0.682819	1.08979	0.346154	0.569669	1	2527	tags=35%, list=16%, signal=41%
WP_HAIR_FOLLICLE_DEVELOPMENT_CYTODIFFERENTIATION_PART_3_OF_3	WP_HAIR_FOLLICLE_DEVELOPMENT_CYTODIFFERENTIATION_PART_3_OF_3		37	0.650724	1.08926	0.349112	0.570422	1	2521	tags=19%, list=16%, signal=22%
LEE_LIVER_CANCER_MYC_E2F1_DN	LEE_LIVER_CANCER_MYC_E2F1_DN		26	0.673892	1.08705	0.35249	0.57579	1	1693	tags=12%, list=10%, signal=13%
PUJANA_CHEK2_PCC_NETWORK	PUJANA_CHEK2_PCC_NETWORK		33	0.662067	1.08693	0.355769	0.575434	1	1221	tags=18%, list=8%, signal=20%
IVANOVA_HEMATOPOIESIS_LATE_PROGENITOR	IVANOVA_HEMATOPOIESIS_LATE_PROGENITOR		63	0.622613	1.08619	0.325477	0.576819	1	1837	tags=14%, list=11%, signal=16%
KRIGE_RESPONSE_TO_TOSEDOSTAT_24HR_UP	KRIGE_RESPONSE_TO_TOSEDOSTAT_24HR_UP		51	0.62008	1.08567	0.344509	0.577544	1	2601	tags=29%, list=16%, signal=35%
SMID_BREAST_CANCER_LUMINAL_A_UP	SMID_BREAST_CANCER_LUMINAL_A_UP		39	0.645132	1.0854	0.353428	0.57761	1	1782	tags=26%, list=11%, signal=29%
FIGUEROA_AML_METHYLATION_CLUSTER_6_UP	FIGUEROA_AML_METHYLATION_CLUSTER_6_UP		18	0.720901	1.08461	0.384314	0.579015	1	2481	tags=28%, list=15%, signal=33%
KIM_GASTRIC_CANCER_CHEMOSENSITIVITY	KIM_GASTRIC_CANCER_CHEMOSENSITIVITY		16	0.739115	1.08445	0.39031	0.578785	1	732	tags=19%, list=5%, signal=20%
WP_LNCRNA_INVOLVEMENT_IN_CANONICAL_WNT_SIGNALING_AND_COLORECTAL_CANCER	WP_LNCRNA_INVOLVEMENT_IN_CANONICAL_WNT_SIGNALING_AND_COLORECTAL_CANCER		31	0.65933	1.08431	0.334568	0.578464	1	1165	tags=32%, list=7%, signal=35%
YAUCH_HEDGEHOG_SIGNALING_PARACRINE_UP	YAUCH_HEDGEHOG_SIGNALING_PARACRINE_UP		57	0.617812	1.08424	0.325714	0.577902	1	2634	tags=28%, list=16%, signal=33%
JAATINEN_HEMATOPOIETIC_STEM_CELL_UP	JAATINEN_HEMATOPOIETIC_STEM_CELL_UP		33	0.657864	1.08238	0.34188	0.582422	1	1559	tags=33%, list=10%, signal=37%
KIM_MYCN_AMPLIFICATION_TARGETS_UP	KIM_MYCN_AMPLIFICATION_TARGETS_UP		16	0.737499	1.0822	0.41129	0.58226	1	2425	tags=44%, list=15%, signal=51%
POMEROY_MEDULLOBLASTOMA_DESMOPLASIC_VS_CLASSIC_UP	POMEROY_MEDULLOBLASTOMA_DESMOPLASIC_VS_CLASSIC_UP		15	0.743805	1.08097	0.400838	0.584956	1	1866	tags=33%, list=11%, signal=38%
DARWICHE_SQUAMOUS_CELL_CARCINOMA_DN	DARWICHE_SQUAMOUS_CELL_CARCINOMA_DN		45	0.635701	1.08096	0.376319	0.584258	1	2263	tags=27%, list=14%, signal=31%
BRUINS_UVC_RESPONSE_EARLY_LATE	BRUINS_UVC_RESPONSE_EARLY_LATE		25	0.692585	1.07964	0.373891	0.587192	1	2728	tags=36%, list=17%, signal=43%
ASTON_MAJOR_DEPRESSIVE_DISORDER_DN	ASTON_MAJOR_DEPRESSIVE_DISORDER_DN		30	0.661768	1.07926	0.357317	0.587455	1	1568	tags=33%, list=10%, signal=37%
SCHAEFFER_PROSTATE_DEVELOPMENT_48HR_UP	SCHAEFFER_PROSTATE_DEVELOPMENT_48HR_UP		116	0.584143	1.07918	0.303665	0.586971	1	1698	tags=18%, list=10%, signal=20%
WP_SELENIUM_MICRONUTRIENT_NETWORK	WP_SELENIUM_MICRONUTRIENT_NETWORK		31	0.650384	1.07877	0.359137	0.587352	1	1238	tags=13%, list=8%, signal=14%
REACTOME_SIGNALING_BY_RECEPTOR_TYROSINE_KINASES	REACTOME_SIGNALING_BY_RECEPTOR_TYROSINE_KINASES		93	0.592611	1.07858	0.332265	0.58718	1	2718	tags=33%, list=17%, signal=40%
DOANE_BREAST_CANCER_ESR1_DN	DOANE_BREAST_CANCER_ESR1_DN		20	0.708548	1.07822	0.367816	0.587473	1	1951	tags=30%, list=12%, signal=34%
MATZUK_SPERMATOCYTE	MATZUK_SPERMATOCYTE		15	0.73931	1.07802	0.398329	0.587297	1	155	tags=13%, list=1%, signal=13%
HOSHIDA_LIVER_CANCER_SURVIVAL_DN	HOSHIDA_LIVER_CANCER_SURVIVAL_DN		23	0.686765	1.07748	0.371465	0.588164	1	2100	tags=22%, list=13%, signal=25%
RIGGI_EWING_SARCOMA_PROGENITOR_DN	RIGGI_EWING_SARCOMA_PROGENITOR_DN		39	0.641331	1.07699	0.353286	0.588687	1	1582	tags=46%, list=10%, signal=51%
ONDER_CDH1_TARGETS_2_DN	ONDER_CDH1_TARGETS_2_DN		138	0.584904	1.07664	0.291022	0.588955	1	2591	tags=30%, list=16%, signal=35%
REACTOME_DISORDERS_OF_TRANSMEMBRANE_TRANSPORTERS	REACTOME_DISORDERS_OF_TRANSMEMBRANE_TRANSPORTERS		41	0.640283	1.07623	0.363636	0.589387	1	1674	tags=22%, list=10%, signal=24%
DOUGLAS_BMI1_TARGETS_DN	DOUGLAS_BMI1_TARGETS_DN		22	0.693877	1.07558	0.369251	0.590368	1	2693	tags=55%, list=17%, signal=65%
MCBRYAN_PUBERTAL_BREAST_4_5WK_DN	MCBRYAN_PUBERTAL_BREAST_4_5WK_DN		25	0.675912	1.07545	0.39	0.590014	1	1008	tags=24%, list=6%, signal=26%
KEGG_HEMATOPOIETIC_CELL_LINEAGE	KEGG_HEMATOPOIETIC_CELL_LINEAGE		39	0.642735	1.07434	0.353774	0.592317	1	832	tags=13%, list=5%, signal=13%
LIU_VAV3_PROSTATE_CARCINOGENESIS_UP	LIU_VAV3_PROSTATE_CARCINOGENESIS_UP		27	0.670103	1.07413	0.37707	0.592201	1	1570	tags=22%, list=10%, signal=25%
LEIN_CEREBELLUM_MARKERS	LEIN_CEREBELLUM_MARKERS		21	0.698104	1.0741	0.385214	0.591563	1	2422	tags=38%, list=15%, signal=45%
WP_OXYSTEROLS_DERIVED_FROM_CHOLESTEROL	WP_OXYSTEROLS_DERIVED_FROM_CHOLESTEROL		20	0.703638	1.07405	0.367532	0.590977	1	1734	tags=25%, list=11%, signal=28%
FLECHNER_BIOPSY_KIDNEY_TRANSPLANT_OK_VS_DONOR_UP	FLECHNER_BIOPSY_KIDNEY_TRANSPLANT_OK_VS_DONOR_UP		42	0.635045	1.07323	0.350694	0.592542	1	2207	tags=21%, list=14%, signal=25%
RICKMAN_METASTASIS_UP	RICKMAN_METASTASIS_UP		15	0.729226	1.07309	0.398045	0.592199	1	1868	tags=47%, list=11%, signal=53%
CERIBELLI_PROMOTERS_INACTIVE_AND_BOUND_BY_NFY	CERIBELLI_PROMOTERS_INACTIVE_AND_BOUND_BY_NFY		20	0.705538	1.07284	0.392761	0.592204	1	1416	tags=20%, list=9%, signal=22%
LEIN_PONS_MARKERS	LEIN_PONS_MARKERS		19	0.706504	1.07243	0.381201	0.592693	1	1870	tags=32%, list=12%, signal=36%
RUIZ_TNC_TARGETS_UP	RUIZ_TNC_TARGETS_UP		17	0.726197	1.07221	0.407602	0.592522	1	1850	tags=41%, list=11%, signal=46%
HOQUE_METHYLATED_IN_CANCER	HOQUE_METHYLATED_IN_CANCER		18	0.704428	1.07201	0.401035	0.592359	1	1438	tags=28%, list=9%, signal=30%
REACTOME_MEMBRANE_TRAFFICKING	REACTOME_MEMBRANE_TRAFFICKING		63	0.605147	1.07165	0.355705	0.592675	1	2693	tags=37%, list=17%, signal=44%
WP_NRF2_PATHWAY	WP_NRF2_PATHWAY		48	0.626113	1.07042	0.352874	0.595314	1	1748	tags=15%, list=11%, signal=16%
CHIANG_LIVER_CANCER_SUBCLASS_CTNNB1_UP	CHIANG_LIVER_CANCER_SUBCLASS_CTNNB1_UP		47	0.621969	1.07037	0.351225	0.594758	1	2205	tags=26%, list=14%, signal=29%
TANAKA_METHYLATED_IN_ESOPHAGEAL_CARCINOMA	TANAKA_METHYLATED_IN_ESOPHAGEAL_CARCINOMA		38	0.633206	1.07034	0.364072	0.594128	1	2446	tags=16%, list=15%, signal=19%
TONKS_TARGETS_OF_RUNX1_RUNX1T1_FUSION_HSC_UP	TONKS_TARGETS_OF_RUNX1_RUNX1T1_FUSION_HSC_UP		21	0.683974	1.07028	0.375479	0.593595	1	2070	tags=33%, list=13%, signal=38%
KEGG_AXON_GUIDANCE	KEGG_AXON_GUIDANCE		20	0.696232	1.07018	0.367801	0.593166	1	2638	tags=55%, list=16%, signal=66%
LENAOUR_DENDRITIC_CELL_MATURATION_UP	LENAOUR_DENDRITIC_CELL_MATURATION_UP		31	0.652379	1.06954	0.355082	0.59425	1	1870	tags=23%, list=12%, signal=25%
REACTOME_CELL_CYCLE_CHECKPOINTS	REACTOME_CELL_CYCLE_CHECKPOINTS		21	0.700956	1.06904	0.399235	0.594919	1	1911	tags=48%, list=12%, signal=54%
BENPORATH_SOX2_TARGETS	BENPORATH_SOX2_TARGETS		48	0.618607	1.0687	0.349882	0.595164	1	2728	tags=35%, list=17%, signal=42%
FERREIRA_EWINGS_SARCOMA_UNSTABLE_VS_STABLE_DN	FERREIRA_EWINGS_SARCOMA_UNSTABLE_VS_STABLE_DN		15	0.727104	1.06817	0.406036	0.595919	1	2026	tags=33%, list=12%, signal=38%
ROESSLER_LIVER_CANCER_METASTASIS_UP	ROESSLER_LIVER_CANCER_METASTASIS_UP		16	0.716237	1.06815	0.413245	0.595272	1	1734	tags=19%, list=11%, signal=21%
ZHANG_RESPONSE_TO_IKK_INHIBITOR_AND_TNF_UP	ZHANG_RESPONSE_TO_IKK_INHIBITOR_AND_TNF_UP		38	0.640904	1.06774	0.372802	0.595711	1	2568	tags=39%, list=16%, signal=47%
REACTOME_DISEASES_OF_SIGNAL_TRANSDUCTION_BY_GROWTH_FACTOR_RECEPTORS_AND_SECOND_MESSENGERS	REACTOME_DISEASES_OF_SIGNAL_TRANSDUCTION_BY_GROWTH_FACTOR_RECEPTORS_AND_SECOND_MESSENGERS		52	0.618397	1.06697	0.381166	0.597099	1	2693	tags=38%, list=17%, signal=46%
REACTOME_RHO_GTPASE_EFFECTORS	REACTOME_RHO_GTPASE_EFFECTORS		47	0.616851	1.06693	0.359818	0.596498	1	2136	tags=34%, list=13%, signal=39%
TONKS_TARGETS_OF_RUNX1_RUNX1T1_FUSION_ERYTHROCYTE_UP	TONKS_TARGETS_OF_RUNX1_RUNX1T1_FUSION_ERYTHROCYTE_UP		35	0.645749	1.06679	0.37799	0.596169	1	863	tags=23%, list=5%, signal=24%
REACTOME_INTRACELLULAR_SIGNALING_BY_SECOND_MESSENGERS	REACTOME_INTRACELLULAR_SIGNALING_BY_SECOND_MESSENGERS		44	0.623377	1.06657	0.373239	0.596028	1	2718	tags=41%, list=17%, signal=49%
HANN_RESISTANCE_TO_BCL2_INHIBITOR_UP	HANN_RESISTANCE_TO_BCL2_INHIBITOR_UP		15	0.734282	1.06561	0.425648	0.597975	1	1565	tags=33%, list=10%, signal=37%
BLUM_RESPONSE_TO_SALIRASIB_DN	BLUM_RESPONSE_TO_SALIRASIB_DN		17	0.718731	1.0653	0.425648	0.598112	1	1951	tags=59%, list=12%, signal=67%
KINSEY_TARGETS_OF_EWSR1_FLII_FUSION_UP	KINSEY_TARGETS_OF_EWSR1_FLII_FUSION_UP		93	0.58332	1.06525	0.348663	0.597538	1	1413	tags=20%, list=9%, signal=22%
STARK_PREFRONTAL_CORTEX_22Q11_DELETION_UP	STARK_PREFRONTAL_CORTEX_22Q11_DELETION_UP		34	0.643512	1.06513	0.378213	0.597205	1	1577	tags=38%, list=10%, signal=42%
WALLACE_PROSTATE_CANCER_RACE_UP	WALLACE_PROSTATE_CANCER_RACE_UP		103	0.576514	1.06497	0.357067	0.596932	1	1870	tags=17%, list=12%, signal=20%
KRIGE_RESPONSE_TO_TOSEDOSTAT_6HR_UP	KRIGE_RESPONSE_TO_TOSEDOSTAT_6HR_UP		53	0.617722	1.06471	0.368966	0.596912	1	1646	tags=21%, list=10%, signal=23%
REACTOME_NEUREXINS_AND_NEUROLIGINS	REACTOME_NEUREXINS_AND_NEUROLIGINS		20	0.700242	1.06389	0.406536	0.598423	1	2549	tags=55%, list=16%, signal=65%
XU_GH1_EXOGENOUS_TARGETS_DN	XU_GH1_EXOGENOUS_TARGETS_DN		32	0.638426	1.06338	0.390547	0.599149	1	1718	tags=25%, list=11%, signal=28%
REACTOME_DEUBIQUITINATION	REACTOME_DEUBIQUITINATION		45	0.623598	1.06252	0.38676	0.60084	1	1872	tags=29%, list=12%, signal=33%
LASTOWSKA_NEUROBLASTOMA_COPY_NUMBER_DN	LASTOWSKA_NEUROBLASTOMA_COPY_NUMBER_DN		27	0.658667	1.06224	0.382353	0.600871	1	2537	tags=41%, list=16%, signal=48%
SENESE_HDAC3_TARGETS_DN	SENESE_HDAC3_TARGETS_DN		57	0.606722	1.06181	0.377401	0.601394	1	1868	tags=35%, list=11%, signal=40%
PARENT_MTOR_SIGNALING_UP	PARENT_MTOR_SIGNALING_UP		47	0.611082	1.0617	0.367463	0.601013	1	827	tags=15%, list=5%, signal=16%
ONDER_CDH1_TARGETS_1_DN	ONDER_CDH1_TARGETS_1_DN		29	0.652438	1.06149	0.364648	0.600901	1	2093	tags=21%, list=13%, signal=24%
WNT_SIGNALING	WNT_SIGNALING		22	0.686398	1.06069	0.416984	0.602335	1	1165	tags=27%, list=7%, signal=29%
RIGGINS_TAMOXIFEN_RESISTANCE_UP	RIGGINS_TAMOXIFEN_RESISTANCE_UP		16	0.722302	1.06042	0.425134	0.60239	1	1534	tags=31%, list=9%, signal=34%
MIYAGAWA_TARGETS_OF_EWSR1_ETS_FUSIONS_DN	MIYAGAWA_TARGETS_OF_EWSR1_ETS_FUSIONS_DN		34	0.646141	1.06028	0.394383	0.602089	1	1805	tags=41%, list=11%, signal=46%
IWANAGA_CARCINOGENESIS_BY_KRAS_PTEN_DN	IWANAGA_CARCINOGENESIS_BY_KRAS_PTEN_DN		86	0.5837	1.05914	0.375	0.604479	1	1715	tags=21%, list=11%, signal=23%
PYEON_CANCER_HEAD_AND_NECK_VS_CERVICAL_DN	PYEON_CANCER_HEAD_AND_NECK_VS_CERVICAL_DN		19	0.690703	1.05899	0.387435	0.604196	1	67	tags=5%, list=0%, signal=5%
KEGG_RETINOL_METABOLISM	KEGG_RETINOL_METABOLISM		40	0.626474	1.05841	0.388824	0.605106	1	1523	tags=8%, list=9%, signal=8%
YAGI_AML_WITH_T_9_11_TRANSLOCATION	YAGI_AML_WITH_T_9_11_TRANSLOCATION		21	0.68989	1.05841	0.418206	0.604421	1	2837	tags=48%, list=17%, signal=58%
OSMAN_BLADDER_CANCER_DN	OSMAN_BLADDER_CANCER_DN		24	0.676482	1.05739	0.388175	0.606466	1	2452	tags=29%, list=15%, signal=34%
SATO_SILENCED_BY_METHYLATION_IN_PANCREATIC_CANCER_1	SATO_SILENCED_BY_METHYLATION_IN_PANCREATIC_CANCER_1		117	0.570087	1.05731	0.375924	0.605981	1	2325	tags=18%, list=14%, signal=21%
ZWANG_CLASS_3_TRANSIENTLY_INDUCED_BY_EGF	ZWANG_CLASS_3_TRANSIENTLY_INDUCED_BY_EGF		22	0.680838	1.05713	0.405371	0.605768	1	2093	tags=36%, list=13%, signal=42%
BOQUEST_STEM_CELL_UP	BOQUEST_STEM_CELL_UP		67	0.595572	1.0571	0.37738	0.605154	1	2514	tags=30%, list=15%, signal=35%
KEGG_TOLL_LIKE_RECEPTOR_SIGNALING_PATHWAY	KEGG_TOLL_LIKE_RECEPTOR_SIGNALING_PATHWAY		25	0.665261	1.057	0.411985	0.60471	1	972	tags=16%, list=6%, signal=17%
REACTOME_INITIAL_TRIGGERING_OF_COMPLEMENT	REACTOME_INITIAL_TRIGGERING_OF_COMPLEMENT		65	0.605126	1.05677	0.395062	0.604648	1	1698	tags=6%, list=10%, signal=7%
REACTOME_G2_M_CHECKPOINTS	REACTOME_G2_M_CHECKPOINTS		20	0.700964	1.05613	0.40367	0.605662	1	1911	tags=50%, list=12%, signal=57%
WP_TOLLLIKE_RECEPTOR_SIGNALING_PATHWAY	WP_TOLLLIKE_RECEPTOR_SIGNALING_PATHWAY		25	0.665261	1.05572	0.407162	0.606059	1	972	tags=16%, list=6%, signal=17%
HOSHIDA_LIVER_CANCER_SUBCLASS_S1	HOSHIDA_LIVER_CANCER_SUBCLASS_S1		34	0.63228	1.05537	0.394768	0.606286	1	1238	tags=21%, list=8%, signal=22%
WP_NONGENOMIC_ACTIONS_OF_125_DIHYDROXYVITAMIN_D3	WP_NONGENOMIC_ACTIONS_OF_125_DIHYDROXYVITAMIN_D3		15	0.715868	1.05463	0.426389	0.60753	1	2951	tags=20%, list=18%, signal=24%
ALCALAY_AML_BY_NPM1_LOCALIZATION_UP	ALCALAY_AML_BY_NPM1_LOCALIZATION_UP		19	0.690869	1.0543	0.405298	0.60769	1	1850	tags=42%, list=11%, signal=47%
KEGG_ECM_RECEPTOR_INTERACTION	KEGG_ECM_RECEPTOR_INTERACTION		17	0.712099	1.05382	0.412256	0.608305	1	557	tags=24%, list=3%, signal=24%
KAAB_HEART_ATRIUM_VS_VENTRICLE_DN	KAAB_HEART_ATRIUM_VS_VENTRICLE_DN		33	0.641123	1.05347	0.401649	0.60848	1	1716	tags=33%, list=11%, signal=37%
CREIGHTON_ENDOCRINE_THERAPY_RESISTANCE_2	CREIGHTON_ENDOCRINE_THERAPY_RESISTANCE_2		78	0.59005	1.05327	0.401323	0.608282	1	1739	tags=24%, list=11%, signal=27%
BILD_HRAS_ONCOGENIC_SIGNATURE	BILD_HRAS_ONCOGENIC_SIGNATURE		32	0.636205	1.0532	0.4	0.607794	1	1836	tags=34%, list=11%, signal=39%
WP_FOCAL_ADHESIONPI3KAKTMTORSIGNALING_PATHWAY	WP_FOCAL_ADHESIONPI3KAKTMTORSIGNALING_PATHWAY		67	0.586479	1.05313	0.380202	0.60731	1	1887	tags=28%, list=12%, signal=32%
THUM_SYSTOLIC_HEART_FAILURE_UP	THUM_SYSTOLIC_HEART_FAILURE_UP		62	0.599307	1.05284	0.400222	0.607406	1	2638	tags=18%, list=16%, signal=21%
DURCHDEWALD_SKIN_CARCINOGENESIS_DN	DURCHDEWALD_SKIN_CARCINOGENESIS_DN		31	0.635982	1.05252	0.392683	0.607599	1	1866	tags=19%, list=11%, signal=22%
CREIGHTON_ENDOCRINE_THERAPY_RESISTANCE_4	CREIGHTON_ENDOCRINE_THERAPY_RESISTANCE_4		51	0.607713	1.05249	0.381443	0.607007	1	1836	tags=24%, list=11%, signal=26%
KEGG_LEISHMANIA_INFECTION	KEGG_LEISHMANIA_INFECTION		25	0.665166	1.05224	0.430203	0.606992	1	0	tags=4%, list=0%, signal=4%
BASAKI_YBX1_TARGETS_DN	BASAKI_YBX1_TARGETS_DN		35	0.634765	1.05119	0.388005	0.609027	1	1476	tags=26%, list=9%, signal=28%
PASINI_SUZ12_TARGETS_DN	PASINI_SUZ12_TARGETS_DN		31	0.645317	1.05056	0.407635	0.610096	1	2527	tags=48%, list=16%, signal=57%
DAVICIONI_TARGETS_OF_PAX_FOXO1_FUSIONS_UP	DAVICIONI_TARGETS_OF_PAX_FOXO1_FUSIONS_UP		21	0.682176	1.05047	0.411168	0.609677	1	1664	tags=48%, list=10%, signal=53%
MEBARKI_HCC_PROGENITOR_WNT_UP	MEBARKI_HCC_PROGENITOR_WNT_UP		54	0.602359	1.04919	0.408627	0.612436	1	2521	tags=39%, list=16%, signal=46%
MEISSNER_BRAIN_HCP_WITH_H3K4ME2_AND_H3K27ME3	MEISSNER_BRAIN_HCP_WITH_H3K4ME2_AND_H3K27ME3		33	0.633802	1.04885	0.410012	0.612668	1	1624	tags=24%, list=10%, signal=27%
REACTOME_INTERLEUKIN_10_SIGNALING	REACTOME_INTERLEUKIN_10_SIGNALING		16	0.711708	1.04848	0.433557	0.612966	1	285	tags=13%, list=2%, signal=13%
KEGG_GAP_JUNCTION	KEGG_GAP_JUNCTION		24	0.6678	1.04809	0.419562	0.61334	1	2718	tags=33%, list=17%, signal=40%
BIDUS_METASTASIS_DN	BIDUS_METASTASIS_DN		17	0.710203	1.04803	0.455863	0.612789	1	1539	tags=35%, list=9%, signal=39%
BOSCO_ALLERGEN_INDUCED_TH2_ASSOCIATED_MODULE	BOSCO_ALLERGEN_INDUCED_TH2_ASSOCIATED_MODULE		41	0.620586	1.04775	0.401198	0.612849	1	1870	tags=37%, list=12%, signal=41%
KEGG_MELANOGENESIS	KEGG_MELANOGENESIS		31	0.643089	1.04753	0.400248	0.612712	1	1022	tags=23%, list=6%, signal=24%
OSWALD_HEMATOPOIETIC_STEM_CELL_IN_COLLAGEN_GEL_DN	OSWALD_HEMATOPOIETIC_STEM_CELL_IN_COLLAGEN_GEL_DN		32	0.636987	1.04699	0.414724	0.613525	1	1365	tags=19%, list=8%, signal=20%
RAO_BOUND_BY_SALL4	RAO_BOUND_BY_SALL4		43	0.611823	1.04666	0.396919	0.613702	1	2166	tags=21%, list=13%, signal=24%
CHARAFE_BREAST_CANCER_LUMINAL_VS_BASAL_DN	CHARAFE_BREAST_CANCER_LUMINAL_VS_BASAL_DN		44	0.603726	1.04643	0.39422	0.613679	1	2452	tags=36%, list=15%, signal=43%
MIKKELSEN_MCV6_LCP_WITH_H3K27ME3	MIKKELSEN_MCV6_LCP_WITH_H3K27ME3		17	0.700447	1.04604	0.419312	0.614008	1	474	tags=12%, list=3%, signal=12%
SHEPARD_BMYB_MORPHOLINO_DN	SHEPARD_BMYB_MORPHOLINO_DN		47	0.608844	1.04569	0.421429	0.614295	1	2407	tags=26%, list=15%, signal=30%
FLORIO_HUMAN_NEOCORTEX	FLORIO_HUMAN_NEOCORTEX		31	0.642944	1.04566	0.398742	0.613698	1	1522	tags=16%, list=9%, signal=18%
STARK_PREFRONTAL_CORTEX_22Q11_DELETION_DN	STARK_PREFRONTAL_CORTEX_22Q11_DELETION_DN		15	0.716128	1.04548	0.431081	0.613459	1	1565	tags=27%, list=10%, signal=29%
BROWNE_HCMV_INFECTION_4HR_DN	BROWNE_HCMV_INFECTION_4HR_DN		30	0.637071	1.04512	0.398487	0.613695	1	1502	tags=23%, list=9%, signal=26%
MCBRYAN_PUBERTAL_BREAST_6_7WK_UP	MCBRYAN_PUBERTAL_BREAST_6_7WK_UP		25	0.656108	1.04496	0.406365	0.613413	1	625	tags=16%, list=4%, signal=17%
REN_ALVEOLAR_RHABDOMYOSARCOMA_UP	REN_ALVEOLAR_RHABDOMYOSARCOMA_UP		28	0.647021	1.04495	0.42236	0.612758	1	1951	tags=29%, list=12%, signal=32%
WP_22Q112_COPY_NUMBER_VARIATION_SYNDROME	WP_22Q112_COPY_NUMBER_VARIATION_SYNDROME		31	0.636927	1.04474	0.405439	0.612629	1	1523	tags=29%, list=9%, signal=32%
WP_PROXIMAL_TUBULE_TRANSPORT	WP_PROXIMAL_TUBULE_TRANSPORT		20	0.690196	1.04456	0.43342	0.612449	1	1425	tags=25%, list=9%, signal=27%
REACTOME_G2_M_DNA_DAMAGE_CHECKPOINT	REACTOME_G2_M_DNA_DAMAGE_CHECKPOINT		19	0.691092	1.04444	0.41457	0.612101	1	1911	tags=47%, list=12%, signal=54%
NUYTTEN_NIPP1_TARGETS_UP	NUYTTEN_NIPP1_TARGETS_UP		71	0.585726	1.04435	0.395143	0.611669	1	2728	tags=44%, list=17%, signal=52%
BENPORATH_OCT4_TARGETS	BENPORATH_OCT4_TARGETS		29	0.646742	1.04428	0.422392	0.611199	1	2728	tags=38%, list=17%, signal=46%
BLANCO_MELO_BETA_INTERFERON_TREATED_BRONCHIAL_EPITHELIAL_CELLS_DN	BLANCO_MELO_BETA_INTERFERON_TREATED_BRONCHIAL_EPITHELIAL_CELLS_DN		71	0.588082	1.04375	0.401087	0.611896	1	1429	tags=14%, list=9%, signal=15%
SCHUETZ_BREAST_CANCER_DUCTAL_INVASIVE_DN	SCHUETZ_BREAST_CANCER_DUCTAL_INVASIVE_DN		20	0.685374	1.04359	0.435006	0.611655	1	2292	tags=60%, list=14%, signal=70%
KOINUMA_TARGETS_OF_SMAD2_OR_SMAD3	KOINUMA_TARGETS_OF_SMAD2_OR_SMAD3		63	0.586973	1.04333	0.389391	0.611711	1	1866	tags=30%, list=11%, signal=34%
WANG_LMO4_TARGETS_UP	WANG_LMO4_TARGETS_UP		33	0.636432	1.04244	0.416178	0.613342	1	2239	tags=27%, list=14%, signal=32%
KIM_WT1_TARGETS_8HR_DN	KIM_WT1_TARGETS_8HR_DN		20	0.672899	1.04242	0.438144	0.612736	1	1128	tags=10%, list=7%, signal=11%
YOSHIMURA_MAPK8_TARGETS_DN	YOSHIMURA_MAPK8_TARGETS_DN		43	0.608537	1.04201	0.402613	0.613116	1	2693	tags=35%, list=17%, signal=42%
LIM_MAMMARY_STEM_CELL_UP	LIM_MAMMARY_STEM_CELL_UP		82	0.576639	1.04159	0.410618	0.613553	1	2568	tags=40%, list=16%, signal=48%
GRYDER_PAX3FOXO1_ENHANCERS_IN_TADS	GRYDER_PAX3FOXO1_ENHANCERS_IN_TADS		73	0.579466	1.04121	0.412804	0.61384	1	1850	tags=32%, list=11%, signal=35%
AZARE_NEOPLASTIC_TRANSFORMATION_BY_STAT3_UP	AZARE_NEOPLASTIC_TRANSFORMATION_BY_STAT3_UP		22	0.671684	1.04115	0.423858	0.613319	1	2093	tags=41%, list=13%, signal=47%
BLANCO_MELO_COVID19_SARS_COV_2_INFECTION_A594_ACE2_EXPRESSING_CELLS_RUXOLITINIB_UP	BLANCO_MELO_COVID19_SARS_COV_2_INFECTION_A594_ACE2_EXPRESSING_CELLS_RUXOLITINIB_UP		82	0.571003	1.03915	0.408751	0.617898	1	2577	tags=33%, list=16%, signal=39%
DEBIASI_APOPTOSIS_BY_REOVIRUS_INFECTION_UP	DEBIASI_APOPTOSIS_BY_REOVIRUS_INFECTION_UP		19	0.688418	1.03865	0.440367	0.618551	1	2539	tags=47%, list=16%, signal=56%
REACTOME_SLC_TRANSPORTER_DISORDERS	REACTOME_SLC_TRANSPORTER_DISORDERS		31	0.629252	1.0386	0.431227	0.617997	1	651	tags=13%, list=4%, signal=13%
WAMUNYOKOLI_OVARIAN_CANCER_GRADES_1_2_UP	WAMUNYOKOLI_OVARIAN_CANCER_GRADES_1_2_UP		23	0.661302	1.03846	0.440874	0.61767	1	1497	tags=30%, list=9%, signal=33%
IZADPANAH_STEM_CELL_ADIPOSE_VS_BONE_UP	IZADPANAH_STEM_CELL_ADIPOSE_VS_BONE_UP		15	0.718473	1.03805	0.47905	0.618042	1	2207	tags=53%, list=14%, signal=62%
SHEPARD_BMYB_MORPHOLINO_UP	SHEPARD_BMYB_MORPHOLINO_UP		24	0.665639	1.03801	0.440461	0.617452	1	2616	tags=33%, list=16%, signal=40%
KEGG_VEGF_SIGNALING_PATHWAY	KEGG_VEGF_SIGNALING_PATHWAY		16	0.709676	1.03767	0.447403	0.617624	1	835	tags=13%, list=5%, signal=13%
VANTVEER_BREAST_CANCER_ESR1_UP	VANTVEER_BREAST_CANCER_ESR1_UP		15	0.72509	1.03766	0.449376	0.616975	1	2292	tags=40%, list=14%, signal=47%
JOHNSTONE_PARVB_TARGETS_3_UP	JOHNSTONE_PARVB_TARGETS_3_UP		21	0.6796	1.03765	0.44183	0.616346	1	2864	tags=43%, list=18%, signal=52%
DARWICHE_PAPILLOMA_RISK_LOW_DN	DARWICHE_PAPILLOMA_RISK_LOW_DN		33	0.63184	1.03659	0.41226	0.618343	1	2811	tags=27%, list=17%, signal=33%
KEGG_TASTE_TRANSDUCTION	KEGG_TASTE_TRANSDUCTION		19	0.68876	1.035	0.453283	0.621828	1	2718	tags=21%, list=17%, signal=25%
ACEVEDO_LIVER_CANCER_WITH_H3K9ME3_UP	ACEVEDO_LIVER_CANCER_WITH_H3K9ME3_UP		60	0.587812	1.03484	0.429864	0.621598	1	1557	tags=15%, list=10%, signal=17%
KEGG_LEUKOCYTE_TRANSENDOTHELIAL_MIGRATION	KEGG_LEUKOCYTE_TRANSENDOTHELIAL_MIGRATION		26	0.648872	1.03335	0.439791	0.624716	1	1587	tags=31%, list=10%, signal=34%
REACTOME_SENSORY_PROCESSING_OF_SOUND	REACTOME_SENSORY_PROCESSING_OF_SOUND		23	0.667143	1.0333	0.428571	0.624199	1	1844	tags=35%, list=11%, signal=39%
WP_PEPTIDE_GPCRS	WP_PEPTIDE_GPCRS		39	0.613018	1.03295	0.422986	0.624482	1	2059	tags=13%, list=13%, signal=15%
REACTOME_CLASS_C_3_METABOTROPIC_GLUTAMATE_PHEROMONE_RECEPTORS	REACTOME_CLASS_C_3_METABOTROPIC_GLUTAMATE_PHEROMONE_RECEPTORS		21	0.680758	1.03237	0.44473	0.62524	1	2132	tags=29%, list=13%, signal=33%
REACTOME_NEUTROPHIL_DEGRANULATION	REACTOME_NEUTROPHIL_DEGRANULATION		115	0.562183	1.03216	0.413066	0.625151	1	1534	tags=12%, list=9%, signal=13%
ZHOU_INFLAMMATORY_RESPONSE_LPS_UP	ZHOU_INFLAMMATORY_RESPONSE_LPS_UP		118	0.561206	1.03159	0.42887	0.625919	1	2268	tags=21%, list=14%, signal=24%
WP_EPITHELIAL_TO_MESENCHYMAL_TRANSITION_IN_COLORECTAL_CANCER	WP_EPITHELIAL_TO_MESENCHYMAL_TRANSITION_IN_COLORECTAL_CANCER		33	0.630225	1.03064	0.446281	0.6276	1	1326	tags=27%, list=8%, signal=30%
WP_TCELL_ANTIGEN_RECEPTOR_TCR_SIGNALING_PATHWAY	WP_TCELL_ANTIGEN_RECEPTOR_TCR_SIGNALING_PATHWAY		22	0.662846	1.0306	0.448232	0.627035	1	1870	tags=27%, list=12%, signal=31%
WANG_BARRETTS_ESOPHAGUS_UP	WANG_BARRETTS_ESOPHAGUS_UP		16	0.693082	1.03045	0.457418	0.626709	1	746	tags=13%, list=5%, signal=13%
CAMPS_COLON_CANCER_COPY_NUMBER_DN	CAMPS_COLON_CANCER_COPY_NUMBER_DN		33	0.624997	1.02936	0.432173	0.628869	1	1399	tags=6%, list=9%, signal=7%
QI_PLASMACYTOMA_UP	QI_PLASMACYTOMA_UP		67	0.571385	1.02763	0.426519	0.632663	1	2422	tags=25%, list=15%, signal=30%
WANG_SMARCE1_TARGETS_DN	WANG_SMARCE1_TARGETS_DN		36	0.615872	1.02712	0.446172	0.633282	1	1376	tags=25%, list=8%, signal=27%
KORKOLA_YOLK_SAC_TUMOR	KORKOLA_YOLK_SAC_TUMOR		20	0.672109	1.02541	0.437173	0.636914	1	2728	tags=35%, list=17%, signal=42%
KRIGE_RESPONSE_TO_TOSEDOSTAT_6HR_DN	KRIGE_RESPONSE_TO_TOSEDOSTAT_6HR_DN		64	0.581285	1.02484	0.448276	0.63769	1	2537	tags=36%, list=16%, signal=42%
MCCABE_BOUND_BY_HOXC6	MCCABE_BOUND_BY_HOXC6		133	0.551862	1.02363	0.450469	0.640252	1	2514	tags=23%, list=15%, signal=27%
NAKAYAMA_SOFT_TISSUE_TUMORS_PCA1_DN	NAKAYAMA_SOFT_TISSUE_TUMORS_PCA1_DN		38	0.611402	1.02332	0.466667	0.640361	1	1951	tags=26%, list=12%, signal=30%
NABA_CORE_MATRISOME	NABA_CORE_MATRISOME		99	0.561814	1.02308	0.453863	0.640288	1	2521	tags=21%, list=16%, signal=25%
ZHENG_GLIOBLASTOMA_PLASTICITY_UP	ZHENG_GLIOBLASTOMA_PLASTICITY_UP		37	0.611629	1.0227	0.457213	0.640591	1	2263	tags=35%, list=14%, signal=41%
HELLER_SILENCED_BY_METHYLATION_UP	HELLER_SILENCED_BY_METHYLATION_UP		71	0.570965	1.02208	0.454036	0.641506	1	2690	tags=17%, list=17%, signal=20%
SMID_BREAST_CANCER_RELAPSE_IN_BRAIN_DN	SMID_BREAST_CANCER_RELAPSE_IN_BRAIN_DN		18	0.684555	1.02155	0.453083	0.642217	1	1165	tags=33%, list=7%, signal=36%
REACTOME_NEUROTRANSMITTER_RECEPTORS_AND_POSTSYNAPTIC_SIGNAL_TRANSMISSION	REACTOME_NEUROTRANSMITTER_RECEPTORS_AND_POSTSYNAPTIC_SIGNAL_TRANSMISSION		72	0.570896	1.02121	0.435841	0.642388	1	2549	tags=29%, list=16%, signal=34%
WP_RAS_SIGNALING	WP_RAS_SIGNALING		39	0.608646	1.02091	0.456057	0.642443	1	2420	tags=31%, list=15%, signal=36%
SHEDDEN_LUNG_CANCER_POOR_SURVIVAL_A6	SHEDDEN_LUNG_CANCER_POOR_SURVIVAL_A6		26	0.637461	1.02015	0.474407	0.643683	1	1174	tags=35%, list=7%, signal=37%
HELLER_HDAC_TARGETS_DN	HELLER_HDAC_TARGETS_DN		45	0.594515	1.0199	0.439858	0.643618	1	912	tags=16%, list=6%, signal=16%
BLANCO_MELO_RESPIRATORY_SYNCYTIAL_VIRUS_INFECTION_A594_CELLS_UP	BLANCO_MELO_RESPIRATORY_SYNCYTIAL_VIRUS_INFECTION_A594_CELLS_UP		51	0.585025	1.01682	0.455798	0.650767	1	2534	tags=37%, list=16%, signal=44%
MIKKELSEN_MEF_ICP_WITH_H3K4ME3_AND_H3K27ME3	MIKKELSEN_MEF_ICP_WITH_H3K4ME3_AND_H3K27ME3		20	0.666102	1.01615	0.479798	0.651828	1	2097	tags=35%, list=13%, signal=40%
VANLOO_SP3_TARGETS_DN	VANLOO_SP3_TARGETS_DN		15	0.701118	1.01467	0.512996	0.654872	1	2166	tags=20%, list=13%, signal=23%
VECCHI_GASTRIC_CANCER_ADVANCED_VS_EARLY_UP	VECCHI_GASTRIC_CANCER_ADVANCED_VS_EARLY_UP		39	0.606309	1.01462	0.44523	0.654303	1	912	tags=31%, list=6%, signal=33%
NIKOLSKY_BREAST_CANCER_16P13_AMPLICON	NIKOLSKY_BREAST_CANCER_16P13_AMPLICON		23	0.646817	1.01415	0.47526	0.654838	1	1854	tags=17%, list=11%, signal=20%
REACTOME_REGULATION_OF_IFNA_SIGNALING	REACTOME_REGULATION_OF_IFNA_SIGNALING		15	0.695181	1.01368	0.476987	0.655285	1	2260	tags=27%, list=14%, signal=31%
MARKEY_RB1_CHRONIC_LOF_UP	MARKEY_RB1_CHRONIC_LOF_UP		15	0.700408	1.01146	0.492435	0.660242	1	1565	tags=27%, list=10%, signal=29%
LIN_SILENCED_BY_TUMOR_MICROENVIRONMENT	LIN_SILENCED_BY_TUMOR_MICROENVIRONMENT		33	0.610031	1.0112	0.466346	0.660212	1	1486	tags=18%, list=9%, signal=20%
CROMER_TUMORIGENESIS_DN	CROMER_TUMORIGENESIS_DN		18	0.680548	1.01078	0.47185	0.660622	1	1486	tags=17%, list=9%, signal=18%
REACTOME_ANTIGEN_PROCESSING_UBIQUITINATION_PROTEASOME_DEGRADATION	REACTOME_ANTIGEN_PROCESSING_UBIQUITINATION_PROTEASOME_DEGRADATION		19	0.665303	1.01051	0.476864	0.66059	1	1674	tags=21%, list=10%, signal=23%
MIKKELSEN_ES_HCP_WITH_H3_UNMETHYLATED	MIKKELSEN_ES_HCP_WITH_H3_UNMETHYLATED		38	0.600558	1.01004	0.486027	0.661048	1	1704	tags=24%, list=10%, signal=26%
LU_EZH2_TARGETS_DN	LU_EZH2_TARGETS_DN		27	0.629549	1.00964	0.472325	0.661304	1	2585	tags=30%, list=16%, signal=35%
ZWANG_EGF_INTERVAL_DN	ZWANG_EGF_INTERVAL_DN		40	0.592466	1.00863	0.443925	0.663192	1	2455	tags=23%, list=15%, signal=26%
WP_NCRNAS_INVOLVED_IN_WNT_SIGNALING_IN_HEPATOCELLULAR_CARCINOMA	WP_NCRNAS_INVOLVED_IN_WNT_SIGNALING_IN_HEPATOCELLULAR_CARCINOMA		29	0.621323	1.00841	0.469865	0.663012	1	1165	tags=28%, list=7%, signal=30%
KUMAR_PATHOGEN_LOAD_BY_MACROPHAGES	KUMAR_PATHOGEN_LOAD_BY_MACROPHAGES		69	0.564721	1.00786	0.479029	0.663694	1	2688	tags=20%, list=17%, signal=24%
RAMASWAMY_METASTASIS_DN	RAMASWAMY_METASTASIS_DN		16	0.683424	1.00769	0.488827	0.663452	1	2474	tags=31%, list=15%, signal=37%
WP_WNT_SIGNALING	WP_WNT_SIGNALING		34	0.60172	1.00721	0.457355	0.663948	1	1165	tags=26%, list=7%, signal=28%
NUYTTEN_EZH2_TARGETS_UP	NUYTTEN_EZH2_TARGETS_UP		87	0.551263	1.00651	0.476139	0.665011	1	1609	tags=26%, list=10%, signal=29%
LIANG_SILENCED_BY_METHYLATION_2	LIANG_SILENCED_BY_METHYLATION_2		18	0.668654	1.0065	0.484564	0.66435	1	233	tags=17%, list=1%, signal=17%
RUTELLA_RESPONSE_TO_HGF_VS_CSF2RB_AND_IL4_UP	RUTELLA_RESPONSE_TO_HGF_VS_CSF2RB_AND_IL4_UP		61	0.574063	1.00488	0.47561	0.667619	1	1596	tags=21%, list=10%, signal=24%
RAO_BOUND_BY_SALL4_ISOFORM_B	RAO_BOUND_BY_SALL4_ISOFORM_B		97	0.554952	1.00434	0.498934	0.668256	1	1623	tags=15%, list=10%, signal=17%
BLANCO_MELO_COVID19_SARS_COV_2_INFECTION_A594_CELLS_DN	BLANCO_MELO_COVID19_SARS_COV_2_INFECTION_A594_CELLS_DN		27	0.623844	1.00331	0.482976	0.670118	1	2268	tags=26%, list=14%, signal=30%
VART_KSHV_INFECTION_ANGIOGENIC_MARKERS_DN	VART_KSHV_INFECTION_ANGIOGENIC_MARKERS_DN		38	0.595217	1.00327	0.497608	0.669523	1	1748	tags=24%, list=11%, signal=26%
REACTOME_CLASS_I_MHC_MEDIATED_ANTIGEN_PROCESSING_PRESENTATION	REACTOME_CLASS_I_MHC_MEDIATED_ANTIGEN_PROCESSING_PRESENTATION		32	0.611341	1.00297	0.484262	0.669647	1	1674	tags=16%, list=10%, signal=17%
FIGUEROA_AML_METHYLATION_CLUSTER_6_DN	FIGUEROA_AML_METHYLATION_CLUSTER_6_DN		19	0.661325	1.00248	0.484564	0.670176	1	2297	tags=32%, list=14%, signal=37%
MIYAGAWA_TARGETS_OF_EWSR1_ETS_FUSIONS_UP	MIYAGAWA_TARGETS_OF_EWSR1_ETS_FUSIONS_UP		40	0.600466	1.00164	0.490654	0.671621	1	2483	tags=52%, list=15%, signal=62%
CORRE_MULTIPLE_MYELOMA_DN	CORRE_MULTIPLE_MYELOMA_DN		16	0.678833	1.00147	0.485636	0.671391	1	2354	tags=69%, list=14%, signal=80%
KIM_WT1_TARGETS_DN	KIM_WT1_TARGETS_DN		23	0.643064	1.00134	0.514175	0.671015	1	1924	tags=26%, list=12%, signal=30%
KRIGE_RESPONSE_TO_TOSEDOSTAT_24HR_DN	KRIGE_RESPONSE_TO_TOSEDOSTAT_24HR_DN		61	0.565596	1.00128	0.508552	0.670499	1	2537	tags=34%, list=16%, signal=41%
WP_HEART_DEVELOPMENT	WP_HEART_DEVELOPMENT		16	0.694326	1.00116	0.519205	0.6701	1	1585	tags=13%, list=10%, signal=14%
PID_IL12_2PATHWAY	PID_IL12_2PATHWAY		22	0.643132	1.00114	0.476501	0.669475	1	864	tags=14%, list=5%, signal=14%
REACTOME_PI3K_AKT_SIGNALING_IN_CANCER	REACTOME_PI3K_AKT_SIGNALING_IN_CANCER		32	0.607768	1.00086	0.481166	0.66947	1	2693	tags=38%, list=17%, signal=45%
THUM_SYSTOLIC_HEART_FAILURE_DN	THUM_SYSTOLIC_HEART_FAILURE_DN		25	0.630302	1.00072	0.461832	0.669117	1	2197	tags=40%, list=14%, signal=46%
ZHENG_BOUND_BY_FOXP3	ZHENG_BOUND_BY_FOXP3		81	0.551427	1.00024	0.488095	0.669652	1	1372	tags=17%, list=8%, signal=19%
FIGUEROA_AML_METHYLATION_CLUSTER_3_UP	FIGUEROA_AML_METHYLATION_CLUSTER_3_UP		23	0.631934	0.999378	0.48814	0.671154	1	2481	tags=30%, list=15%, signal=36%
REACTOME_NEGATIVE_REGULATION_OF_THE_PI3K_AKT_NETWORK	REACTOME_NEGATIVE_REGULATION_OF_THE_PI3K_AKT_NETWORK		32	0.607768	0.997475	0.495215	0.675262	1	2693	tags=38%, list=17%, signal=45%
GRUETZMANN_PANCREATIC_CANCER_UP	GRUETZMANN_PANCREATIC_CANCER_UP		42	0.589962	0.997469	0.49881	0.674601	1	1866	tags=33%, list=11%, signal=38%
WP_DOPAMINERGIC_NEUROGENESIS	WP_DOPAMINERGIC_NEUROGENESIS		16	0.690923	0.996593	0.527046	0.676114	1	1489	tags=31%, list=9%, signal=34%
LEE_TARGETS_OF_PTCH1_AND_SUFU_DN	LEE_TARGETS_OF_PTCH1_AND_SUFU_DN		28	0.628122	0.99615	0.505576	0.676494	1	1715	tags=36%, list=11%, signal=40%
CHIARADONNA_NEOPLASTIC_TRANSFORMATION_CDC25_UP	CHIARADONNA_NEOPLASTIC_TRANSFORMATION_CDC25_UP		21	0.640732	0.995963	0.497389	0.676248	1	2728	tags=33%, list=17%, signal=40%
BILD_MYC_ONCOGENIC_SIGNATURE	BILD_MYC_ONCOGENIC_SIGNATURE		18	0.666143	0.995417	0.515478	0.676877	1	2202	tags=44%, list=14%, signal=51%
HOELZEL_NF1_TARGETS_UP	HOELZEL_NF1_TARGETS_UP		28	0.617141	0.995139	0.498747	0.676878	1	2425	tags=36%, list=15%, signal=42%
STAEGE_EWING_FAMILY_TUMOR	STAEGE_EWING_FAMILY_TUMOR		17	0.666605	0.995019	0.505405	0.676537	1	2263	tags=35%, list=14%, signal=41%
REACTOME_TRANSPORT_OF_INORGANIC_CATIONS_ANIONS_AND_AMINO_ACIDS_OLIGOPEPTIDES	REACTOME_TRANSPORT_OF_INORGANIC_CATIONS_ANIONS_AND_AMINO_ACIDS_OLIGOPEPTIDES		40	0.589614	0.994849	0.47929	0.676291	1	1747	tags=23%, list=11%, signal=25%
KEGG_STEROID_HORMONE_BIOSYNTHESIS	KEGG_STEROID_HORMONE_BIOSYNTHESIS		35	0.597014	0.993812	0.512252	0.67805	1	2056	tags=14%, list=13%, signal=16%
WP_REGULATION_OF_TOLLLIKE_RECEPTOR_SIGNALING_PATHWAY	WP_REGULATION_OF_TOLLLIKE_RECEPTOR_SIGNALING_PATHWAY		32	0.609306	0.992941	0.516867	0.679453	1	1221	tags=16%, list=8%, signal=17%
REACTOME_STIMULI_SENSING_CHANNELS	REACTOME_STIMULI_SENSING_CHANNELS		43	0.587868	0.991914	0.509524	0.681405	1	1704	tags=19%, list=10%, signal=21%
KUROZUMI_RESPONSE_TO_ONCOCYTIC_VIRUS	KUROZUMI_RESPONSE_TO_ONCOCYTIC_VIRUS		20	0.643016	0.991773	0.492268	0.681079	1	684	tags=20%, list=4%, signal=21%
WIELAND_UP_BY_HBV_INFECTION	WIELAND_UP_BY_HBV_INFECTION		22	0.644171	0.991239	0.526775	0.68173	1	1870	tags=9%, list=12%, signal=10%
SHETH_LIVER_CANCER_VS_TXNIP_LOSS_PAM5	SHETH_LIVER_CANCER_VS_TXNIP_LOSS_PAM5		35	0.598568	0.991177	0.504142	0.681209	1	2672	tags=37%, list=16%, signal=44%
KEGG_VASCULAR_SMOOTH_MUSCLE_CONTRACTION	KEGG_VASCULAR_SMOOTH_MUSCLE_CONTRACTION		36	0.586401	0.989569	0.499388	0.684499	1	563	tags=11%, list=3%, signal=11%
WP_VITAMIN_DSENSITIVE_CALCIUM_SIGNALING_IN_DEPRESSION	WP_VITAMIN_DSENSITIVE_CALCIUM_SIGNALING_IN_DEPRESSION		15	0.687406	0.989486	0.552668	0.684039	1	542	tags=20%, list=3%, signal=21%
BLANCO_MELO_COVID19_SARS_COV_2_INFECTION_CALU3_CELLS_UP	BLANCO_MELO_COVID19_SARS_COV_2_INFECTION_CALU3_CELLS_UP		78	0.549567	0.989301	0.528634	0.683832	1	2534	tags=29%, list=16%, signal=35%
KEGG_PPAR_SIGNALING_PATHWAY	KEGG_PPAR_SIGNALING_PATHWAY		22	0.634834	0.988049	0.495553	0.686244	1	1487	tags=18%, list=9%, signal=20%
DEURIG_T_CELL_PROLYMPHOCYTIC_LEUKEMIA_UP	DEURIG_T_CELL_PROLYMPHOCYTIC_LEUKEMIA_UP		59	0.563169	0.987659	0.526608	0.686507	1	2594	tags=37%, list=16%, signal=44%
RUTELLA_RESPONSE_TO_CSF2RB_AND_IL4_DN	RUTELLA_RESPONSE_TO_CSF2RB_AND_IL4_DN		51	0.564181	0.985308	0.516055	0.691373	1	1596	tags=22%, list=10%, signal=24%
BLANCO_MELO_HUMAN_PARAINFLUENZA_VIRUS_3_INFECTION_A594_CELLS_UP	BLANCO_MELO_HUMAN_PARAINFLUENZA_VIRUS_3_INFECTION_A594_CELLS_UP		33	0.596227	0.983528	0.527431	0.694859	1	2660	tags=42%, list=16%, signal=51%
REACTOME_OLFACTORY_SIGNALING_PATHWAY	REACTOME_OLFACTORY_SIGNALING_PATHWAY		329	0.519851	0.983472	0.571572	0.694297	1	2148	tags=9%, list=13%, signal=11%
REACTOME_CONSTITUTIVE_SIGNALING_BY_ABERRANT_PI3K_IN_CANCER	REACTOME_CONSTITUTIVE_SIGNALING_BY_ABERRANT_PI3K_IN_CANCER		32	0.607768	0.982744	0.530637	0.695357	1	2693	tags=38%, list=17%, signal=45%
KYNG_DNA_DAMAGE_UP	KYNG_DNA_DAMAGE_UP		37	0.594316	0.981983	0.529063	0.696435	1	1866	tags=22%, list=11%, signal=24%
WP_PPAR_SIGNALING_PATHWAY	WP_PPAR_SIGNALING_PATHWAY		21	0.63484	0.981597	0.501263	0.696664	1	1487	tags=19%, list=9%, signal=21%
SATO_SILENCED_BY_DEACETYLATION_IN_PANCREATIC_CANCER	SATO_SILENCED_BY_DEACETYLATION_IN_PANCREATIC_CANCER		15	0.677246	0.980317	0.522996	0.699078	1	2202	tags=33%, list=14%, signal=39%
DIAZ_CHRONIC_MEYLOGENOUS_LEUKEMIA_DN	DIAZ_CHRONIC_MEYLOGENOUS_LEUKEMIA_DN		34	0.600376	0.98	0.517689	0.699176	1	1693	tags=15%, list=10%, signal=16%
KEGG_HUNTINGTONS_DISEASE	KEGG_HUNTINGTONS_DISEASE		16	0.661245	0.979644	0.537634	0.699338	1	1048	tags=19%, list=6%, signal=20%
REACTOME_EXTRACELLULAR_MATRIX_ORGANIZATION	REACTOME_EXTRACELLULAR_MATRIX_ORGANIZATION		70	0.551763	0.979482	0.541295	0.699018	1	2020	tags=20%, list=12%, signal=23%
REACTOME_FACTORS_INVOLVED_IN_MEGAKARYOCYTE_DEVELOPMENT_AND_PLATELET_PRODUCTION	REACTOME_FACTORS_INVOLVED_IN_MEGAKARYOCYTE_DEVELOPMENT_AND_PLATELET_PRODUCTION		40	0.581602	0.979058	0.539016	0.699388	1	2456	tags=33%, list=15%, signal=38%
JAEGER_METASTASIS_DN	JAEGER_METASTASIS_DN		121	0.533171	0.978969	0.561845	0.698935	1	2527	tags=23%, list=16%, signal=27%
ZHENG_IL22_SIGNALING_UP	ZHENG_IL22_SIGNALING_UP		28	0.603473	0.978474	0.506716	0.699453	1	1663	tags=29%, list=10%, signal=32%
RICKMAN_HEAD_AND_NECK_CANCER_C	RICKMAN_HEAD_AND_NECK_CANCER_C		54	0.566703	0.978377	0.539773	0.699015	1	1783	tags=15%, list=11%, signal=17%
MOHANKUMAR_HOXA1_TARGETS_DN	MOHANKUMAR_HOXA1_TARGETS_DN		55	0.56198	0.978316	0.532258	0.698477	1	2536	tags=27%, list=16%, signal=32%
MCBRYAN_PUBERTAL_TGFB1_TARGETS_DN	MCBRYAN_PUBERTAL_TGFB1_TARGETS_DN		15	0.674527	0.978088	0.539295	0.69831	1	561	tags=13%, list=3%, signal=14%
GREGORY_SYNTHETIC_LETHAL_WITH_IMATINIB	GREGORY_SYNTHETIC_LETHAL_WITH_IMATINIB		23	0.619094	0.97795	0.518424	0.69794	1	2667	tags=35%, list=16%, signal=42%
REACTOME_BETA_CATENIN_INDEPENDENT_WNT_SIGNALING	REACTOME_BETA_CATENIN_INDEPENDENT_WNT_SIGNALING		15	0.679038	0.97789	0.561111	0.69743	1	1879	tags=47%, list=12%, signal=53%
ZWANG_DOWN_BY_2ND_EGF_PULSE	ZWANG_DOWN_BY_2ND_EGF_PULSE		47	0.566787	0.976427	0.526919	0.70021	1	3019	tags=23%, list=19%, signal=29%
SENESE_HDAC2_TARGETS_DN	SENESE_HDAC2_TARGETS_DN		38	0.581858	0.976202	0.516588	0.700078	1	2452	tags=39%, list=15%, signal=46%
REACTOME_FCERI_MEDIATED_MAPK_ACTIVATION	REACTOME_FCERI_MEDIATED_MAPK_ACTIVATION		56	0.567645	0.975973	0.558621	0.69991	1	1528	tags=5%, list=9%, signal=6%
REACTOME_BINDING_AND_UPTAKE_OF_LIGANDS_BY_SCAVENGER_RECEPTORS	REACTOME_BINDING_AND_UPTAKE_OF_LIGANDS_BY_SCAVENGER_RECEPTORS		64	0.549298	0.975027	0.542825	0.70145	1	2627	tags=6%, list=16%, signal=7%
REACTOME_METABOLISM_OF_FAT_SOLUBLE_VITAMINS	REACTOME_METABOLISM_OF_FAT_SOLUBLE_VITAMINS		17	0.663243	0.974624	0.541724	0.701703	1	1734	tags=24%, list=11%, signal=26%
ODONNELL_TFRC_TARGETS_DN	ODONNELL_TFRC_TARGETS_DN		17	0.650598	0.970798	0.537517	0.710051	1	2405	tags=24%, list=15%, signal=28%
COLINA_TARGETS_OF_4EBP1_AND_4EBP2	COLINA_TARGETS_OF_4EBP1_AND_4EBP2		38	0.582096	0.969914	0.543298	0.711488	1	1738	tags=24%, list=11%, signal=26%
KEGG_DRUG_METABOLISM_OTHER_ENZYMES	KEGG_DRUG_METABOLISM_OTHER_ENZYMES		28	0.605348	0.969577	0.551072	0.711645	1	461	tags=7%, list=3%, signal=7%
KEGG_PATHWAYS_IN_CANCER	KEGG_PATHWAYS_IN_CANCER		56	0.552814	0.969007	0.560538	0.712248	1	1241	tags=16%, list=8%, signal=17%
WP_MYOMETRIAL_RELAXATION_AND_CONTRACTION_PATHWAYS	WP_MYOMETRIAL_RELAXATION_AND_CONTRACTION_PATHWAYS		34	0.589474	0.968508	0.522755	0.71273	1	2521	tags=38%, list=16%, signal=45%
RUTELLA_RESPONSE_TO_HGF_DN	RUTELLA_RESPONSE_TO_HGF_DN		42	0.573816	0.968332	0.543757	0.712469	1	1870	tags=26%, list=12%, signal=30%
KEGG_MAPK_SIGNALING_PATHWAY	KEGG_MAPK_SIGNALING_PATHWAY		62	0.54399	0.968255	0.544233	0.711967	1	2718	tags=24%, list=17%, signal=29%
REACTOME_NEUROTRANSMITTER_RELEASE_CYCLE	REACTOME_NEUROTRANSMITTER_RELEASE_CYCLE		18	0.643495	0.96802	0.531629	0.711799	1	1540	tags=22%, list=9%, signal=25%
REACTOME_PLATELET_HOMEOSTASIS	REACTOME_PLATELET_HOMEOSTASIS		21	0.627009	0.967611	0.549148	0.712132	1	2153	tags=43%, list=13%, signal=49%
WANG_RESPONSE_TO_GSK3_INHIBITOR_SB216763_DN	WANG_RESPONSE_TO_GSK3_INHIBITOR_SB216763_DN		36	0.575632	0.965991	0.546366	0.715275	1	2539	tags=39%, list=16%, signal=46%
DARWICHE_SKIN_TUMOR_PROMOTER_DN	DARWICHE_SKIN_TUMOR_PROMOTER_DN		45	0.563854	0.965897	0.550234	0.714822	1	1476	tags=16%, list=9%, signal=17%
KEGG_VIRAL_MYOCARDITIS	KEGG_VIRAL_MYOCARDITIS		26	0.600445	0.965358	0.545568	0.715395	1	1865	tags=12%, list=11%, signal=13%
MEBARKI_HCC_PROGENITOR_WNT_UP_BLOCKED_BY_FZD8CRD	MEBARKI_HCC_PROGENITOR_WNT_UP_BLOCKED_BY_FZD8CRD		35	0.582509	0.964578	0.539299	0.716536	1	2521	tags=40%, list=16%, signal=47%
HOOI_ST7_TARGETS_DN	HOOI_ST7_TARGETS_DN		17	0.650216	0.964549	0.548638	0.715928	1	2521	tags=59%, list=16%, signal=70%
KEGG_FOCAL_ADHESION	KEGG_FOCAL_ADHESION		28	0.603781	0.963994	0.553325	0.716465	1	2284	tags=32%, list=14%, signal=37%
WP_BRAINDERIVED_NEUROTROPHIC_FACTOR_BDNF_SIGNALING_PATHWAY	WP_BRAINDERIVED_NEUROTROPHIC_FACTOR_BDNF_SIGNALING_PATHWAY		22	0.619353	0.96337	0.555556	0.717231	1	2420	tags=55%, list=15%, signal=64%
MANNE_COVID19_NONICU_VS_HEALTHY_DONOR_PLATELETS_DN	MANNE_COVID19_NONICU_VS_HEALTHY_DONOR_PLATELETS_DN		58	0.546999	0.962542	0.567627	0.718423	1	2418	tags=19%, list=15%, signal=22%
WU_CELL_MIGRATION	WU_CELL_MIGRATION		33	0.57618	0.962427	0.557945	0.71801	1	1584	tags=27%, list=10%, signal=30%
MCBRYAN_PUBERTAL_BREAST_3_4WK_UP	MCBRYAN_PUBERTAL_BREAST_3_4WK_UP		57	0.550849	0.962109	0.563842	0.718056	1	2798	tags=25%, list=17%, signal=30%
GINESTIER_BREAST_CANCER_ZNF217_AMPLIFIED_DN	GINESTIER_BREAST_CANCER_ZNF217_AMPLIFIED_DN		22	0.614155	0.96145	0.559692	0.718859	1	2549	tags=41%, list=16%, signal=48%
WP_THERMOGENESIS	WP_THERMOGENESIS		17	0.646438	0.961427	0.544966	0.718245	1	518	tags=18%, list=3%, signal=18%
WP_ECTODERM_DIFFERENTIATION	WP_ECTODERM_DIFFERENTIATION		28	0.598933	0.960094	0.553729	0.720643	1	1241	tags=21%, list=8%, signal=23%
MEISSNER_NPC_HCP_WITH_H3K27ME3	MEISSNER_NPC_HCP_WITH_H3K27ME3		46	0.561278	0.959711	0.560465	0.720845	1	505	tags=7%, list=3%, signal=7%
WP_HUMAN_COMPLEMENT_SYSTEM	WP_HUMAN_COMPLEMENT_SYSTEM		39	0.567254	0.958971	0.569048	0.72185	1	1698	tags=15%, list=10%, signal=17%
LEE_LIVER_CANCER_CIPROFIBRATE_DN	LEE_LIVER_CANCER_CIPROFIBRATE_DN		32	0.579641	0.958843	0.560701	0.721432	1	1693	tags=19%, list=10%, signal=21%
TARTE_PLASMA_CELL_VS_PLASMABLAST_UP	TARTE_PLASMA_CELL_VS_PLASMABLAST_UP		123	0.517374	0.958349	0.602881	0.721885	1	1999	tags=13%, list=12%, signal=15%
WP_NEURAL_CREST_DIFFERENTIATION	WP_NEURAL_CREST_DIFFERENTIATION		38	0.570518	0.956803	0.565993	0.724636	1	2447	tags=18%, list=15%, signal=22%
WP_WNT_SIGNALING_PATHWAY_AND_PLURIPOTENCY	WP_WNT_SIGNALING_PATHWAY_AND_PLURIPOTENCY		23	0.607193	0.956496	0.558442	0.724705	1	1887	tags=30%, list=12%, signal=34%
FOSTER_TOLERANT_MACROPHAGE_DN	FOSTER_TOLERANT_MACROPHAGE_DN		39	0.572278	0.956205	0.566667	0.724644	1	2809	tags=36%, list=17%, signal=43%
WP_SLEEP_REGULATION	WP_SLEEP_REGULATION		18	0.634681	0.955359	0.553619	0.725868	1	1489	tags=17%, list=9%, signal=18%
WP_VITAMIN_D_RECEPTOR_PATHWAY	WP_VITAMIN_D_RECEPTOR_PATHWAY		66	0.53824	0.955101	0.595133	0.725763	1	1683	tags=17%, list=10%, signal=19%
WP_ANGIOPOIETIN_LIKE_PROTEIN_8_REGULATORY_PATHWAY	WP_ANGIOPOIETIN_LIKE_PROTEIN_8_REGULATORY_PATHWAY		16	0.661759	0.954579	0.581989	0.72621	1	1474	tags=31%, list=9%, signal=34%
WANG_TUMOR_INVASIVENESS_UP	WANG_TUMOR_INVASIVENESS_UP		17	0.644335	0.953446	0.572789	0.727994	1	1866	tags=29%, list=11%, signal=33%
DOANE_RESPONSE_TO_ANDROGEN_DN	DOANE_RESPONSE_TO_ANDROGEN_DN		26	0.597179	0.951988	0.571059	0.730538	1	2527	tags=38%, list=16%, signal=45%
SENESE_HDAC1_AND_HDAC2_TARGETS_DN	SENESE_HDAC1_AND_HDAC2_TARGETS_DN		44	0.559305	0.951923	0.579439	0.729981	1	2521	tags=41%, list=16%, signal=48%
MARTORIATI_MDM4_TARGETS_NEUROEPITHELIUM_DN	MARTORIATI_MDM4_TARGETS_NEUROEPITHELIUM_DN		65	0.536233	0.951906	0.592841	0.729338	1	2263	tags=28%, list=14%, signal=32%
MOOTHA_MITOCHONDRIA	MOOTHA_MITOCHONDRIA		29	0.586186	0.95177	0.570567	0.728961	1	2101	tags=21%, list=13%, signal=24%
REACTOME_INTERFERON_SIGNALING	REACTOME_INTERFERON_SIGNALING		40	0.56129	0.949939	0.568235	0.732313	1	2375	tags=18%, list=15%, signal=20%
LIEN_BREAST_CARCINOMA_METAPLASTIC_VS_DUCTAL_DN	LIEN_BREAST_CARCINOMA_METAPLASTIC_VS_DUCTAL_DN		34	0.566448	0.949796	0.579853	0.731935	1	1854	tags=18%, list=11%, signal=20%
WANG_CLIM2_TARGETS_UP	WANG_CLIM2_TARGETS_UP		30	0.580922	0.949729	0.563036	0.731406	1	2596	tags=37%, list=16%, signal=44%
REACTOME_ROLE_OF_LAT2_NTAL_LAB_ON_CALCIUM_MOBILIZATION	REACTOME_ROLE_OF_LAT2_NTAL_LAB_ON_CALCIUM_MOBILIZATION		53	0.547152	0.948583	0.612385	0.733257	1	1221	tags=4%, list=8%, signal=4%
MCMURRAY_TP53_HRAS_COOPERATION_RESPONSE_DN	MCMURRAY_TP53_HRAS_COOPERATION_RESPONSE_DN		18	0.633651	0.947311	0.573171	0.735472	1	989	tags=17%, list=6%, signal=18%
BENPORATH_NANOG_TARGETS	BENPORATH_NANOG_TARGETS		59	0.538336	0.946622	0.597285	0.736285	1	2799	tags=34%, list=17%, signal=41%
WP_MECP2_AND_ASSOCIATED_RETT_SYNDROME	WP_MECP2_AND_ASSOCIATED_RETT_SYNDROME		19	0.624808	0.946389	0.582798	0.736119	1	2633	tags=37%, list=16%, signal=44%
KEGG_OLFACTORY_TRANSDUCTION	KEGG_OLFACTORY_TRANSDUCTION		316	0.501856	0.945699	0.721722	0.736995	1	2148	tags=9%, list=13%, signal=11%
JINESH_BLEBBISHIELD_TO_IMMUNE_CELL_FUSION_PBSHMS_UP	JINESH_BLEBBISHIELD_TO_IMMUNE_CELL_FUSION_PBSHMS_UP		52	0.537879	0.945344	0.609339	0.737143	1	2523	tags=27%, list=16%, signal=32%
BROWNE_HCMV_INFECTION_6HR_DN	BROWNE_HCMV_INFECTION_6HR_DN		17	0.631231	0.945116	0.586721	0.736933	1	2527	tags=35%, list=16%, signal=42%
MARTIN_VIRAL_GPCR_SIGNALING_DN	MARTIN_VIRAL_GPCR_SIGNALING_DN		15	0.656672	0.944456	0.592798	0.737715	1	1498	tags=33%, list=9%, signal=37%
HELLER_SILENCED_BY_METHYLATION_DN	HELLER_SILENCED_BY_METHYLATION_DN		17	0.640498	0.944287	0.582279	0.737388	1	2785	tags=24%, list=17%, signal=28%
MAHAJAN_RESPONSE_TO_IL1A_UP	MAHAJAN_RESPONSE_TO_IL1A_UP		15	0.652079	0.942755	0.591212	0.740019	1	864	tags=20%, list=5%, signal=21%
VERHAAK_GLIOBLASTOMA_CLASSICAL	VERHAAK_GLIOBLASTOMA_CLASSICAL		17	0.629463	0.940827	0.576073	0.743615	1	2354	tags=41%, list=14%, signal=48%
MEBARKI_HCC_PROGENITOR_FZD8CRD_DN	MEBARKI_HCC_PROGENITOR_FZD8CRD_DN		173	0.504125	0.940414	0.68057	0.743841	1	1585	tags=15%, list=10%, signal=16%
NIKOLSKY_BREAST_CANCER_8Q12_Q22_AMPLICON	NIKOLSKY_BREAST_CANCER_8Q12_Q22_AMPLICON		26	0.589618	0.938667	0.578358	0.746966	1	1565	tags=19%, list=10%, signal=21%
KEGG_CELL_ADHESION_MOLECULES_CAMS	KEGG_CELL_ADHESION_MOLECULES_CAMS		45	0.544362	0.938215	0.61015	0.74723	1	2313	tags=24%, list=14%, signal=28%
NABA_ECM_GLYCOPROTEINS	NABA_ECM_GLYCOPROTEINS		69	0.529384	0.937899	0.631982	0.747277	1	2521	tags=20%, list=16%, signal=24%
NIKOLSKY_BREAST_CANCER_20Q12_Q13_AMPLICON	NIKOLSKY_BREAST_CANCER_20Q12_Q13_AMPLICON		47	0.54918	0.93782	0.598142	0.746761	1	2455	tags=17%, list=15%, signal=20%
HECKER_IFNB1_TARGETS	HECKER_IFNB1_TARGETS		33	0.570822	0.93758	0.599251	0.746556	1	2660	tags=33%, list=16%, signal=40%
PID_TCR_PATHWAY	PID_TCR_PATHWAY		18	0.617862	0.936382	0.575839	0.748486	1	2425	tags=22%, list=15%, signal=26%
REACTOME_FORMATION_OF_FIBRIN_CLOT_CLOTTING_CASCADE	REACTOME_FORMATION_OF_FIBRIN_CLOT_CLOTTING_CASCADE		19	0.618487	0.935336	0.590297	0.75007	1	1520	tags=11%, list=9%, signal=12%
REACTOME_CELL_SURFACE_INTERACTIONS_AT_THE_VASCULAR_WALL	REACTOME_CELL_SURFACE_INTERACTIONS_AT_THE_VASCULAR_WALL		95	0.509636	0.934807	0.63617	0.750523	1	1924	tags=7%, list=12%, signal=8%
GRYDER_PAX3FOXO1_TOP_ENHANCERS	GRYDER_PAX3FOXO1_TOP_ENHANCERS		27	0.581113	0.934148	0.573935	0.751272	1	1447	tags=30%, list=9%, signal=32%
LEE_AGING_NEOCORTEX_DN	LEE_AGING_NEOCORTEX_DN		21	0.606357	0.932945	0.586614	0.753175	1	2260	tags=19%, list=14%, signal=22%
KYNG_WERNER_SYNDROM_AND_NORMAL_AGING_DN	KYNG_WERNER_SYNDROM_AND_NORMAL_AGING_DN		19	0.605666	0.932092	0.575716	0.754294	1	1534	tags=16%, list=9%, signal=17%
WP_IL18_SIGNALING_PATHWAY	WP_IL18_SIGNALING_PATHWAY		48	0.54195	0.931428	0.615826	0.755006	1	2228	tags=21%, list=14%, signal=24%
KUNINGER_IGF1_VS_PDGFB_TARGETS_UP	KUNINGER_IGF1_VS_PDGFB_TARGETS_UP		33	0.560011	0.931247	0.590692	0.754683	1	2251	tags=24%, list=14%, signal=28%
MUELLER_METHYLATED_IN_GLIOBLASTOMA	MUELLER_METHYLATED_IN_GLIOBLASTOMA		20	0.603783	0.931181	0.594352	0.75415	1	233	tags=10%, list=1%, signal=10%
ONO_AML1_TARGETS_DN	ONO_AML1_TARGETS_DN		17	0.629417	0.930729	0.577389	0.754386	1	2021	tags=18%, list=12%, signal=20%
CHIANG_LIVER_CANCER_SUBCLASS_CTNNB1_DN	CHIANG_LIVER_CANCER_SUBCLASS_CTNNB1_DN		48	0.544791	0.928724	0.611751	0.757812	1	1747	tags=29%, list=11%, signal=33%
BONOME_OVARIAN_CANCER_SURVIVAL_OPTIMAL_DEBULKING	BONOME_OVARIAN_CANCER_SURVIVAL_OPTIMAL_DEBULKING		27	0.579179	0.926847	0.615578	0.761222	1	2205	tags=41%, list=14%, signal=47%
WP_MAPK_SIGNALING_PATHWAY	WP_MAPK_SIGNALING_PATHWAY		51	0.532203	0.926598	0.622685	0.761027	1	2718	tags=27%, list=17%, signal=33%
GARY_CD5_TARGETS_UP	GARY_CD5_TARGETS_UP		32	0.562392	0.926254	0.610909	0.761042	1	2387	tags=31%, list=15%, signal=37%
CAIRO_LIVER_DEVELOPMENT_UP	CAIRO_LIVER_DEVELOPMENT_UP		27	0.579036	0.926023	0.620076	0.760822	1	2521	tags=30%, list=16%, signal=35%
BASAKI_YBX1_TARGETS_UP	BASAKI_YBX1_TARGETS_UP		16	0.635263	0.925789	0.609986	0.760664	1	1631	tags=44%, list=10%, signal=49%
IVANOVA_HEMATOPOIESIS_MATURE_CELL	IVANOVA_HEMATOPOIESIS_MATURE_CELL		36	0.555768	0.924531	0.615202	0.762574	1	1534	tags=22%, list=9%, signal=24%
RODWELL_AGING_KIDNEY_UP	RODWELL_AGING_KIDNEY_UP		100	0.502949	0.923744	0.680761	0.76355	1	2644	tags=23%, list=16%, signal=27%
KEGG_ENDOCYTOSIS	KEGG_ENDOCYTOSIS		23	0.592189	0.922638	0.603093	0.765119	1	2693	tags=39%, list=17%, signal=47%
SASAKI_ADULT_T_CELL_LEUKEMIA	SASAKI_ADULT_T_CELL_LEUKEMIA		17	0.620232	0.921563	0.630582	0.766641	1	782	tags=29%, list=5%, signal=31%
REACTOME_INTEGRATION_OF_ENERGY_METABOLISM	REACTOME_INTEGRATION_OF_ENERGY_METABOLISM		22	0.588563	0.921302	0.617268	0.766459	1	1879	tags=32%, list=12%, signal=36%
MONNIER_POSTRADIATION_TUMOR_ESCAPE_DN	MONNIER_POSTRADIATION_TUMOR_ESCAPE_DN		19	0.612236	0.920835	0.626168	0.766755	1	1840	tags=21%, list=11%, signal=24%
RICKMAN_TUMOR_DIFFERENTIATED_WELL_VS_MODERATELY_DN	RICKMAN_TUMOR_DIFFERENTIATED_WELL_VS_MODERATELY_DN		36	0.545423	0.920095	0.637441	0.767644	1	1643	tags=17%, list=10%, signal=19%
BASSO_CD40_SIGNALING_UP	BASSO_CD40_SIGNALING_UP		23	0.593728	0.918297	0.624051	0.770662	1	1870	tags=22%, list=12%, signal=25%
MIKKELSEN_IPS_ICP_WITH_H3K27ME3	MIKKELSEN_IPS_ICP_WITH_H3K27ME3		28	0.574816	0.918006	0.622386	0.770586	1	2097	tags=18%, list=13%, signal=20%
TONKS_TARGETS_OF_RUNX1_RUNX1T1_FUSION_MONOCYTE_DN	TONKS_TARGETS_OF_RUNX1_RUNX1T1_FUSION_MONOCYTE_DN		16	0.618119	0.917679	0.642077	0.770569	1	1095	tags=6%, list=7%, signal=7%
DAVICIONI_MOLECULAR_ARMS_VS_ERMS_DN	DAVICIONI_MOLECULAR_ARMS_VS_ERMS_DN		24	0.576079	0.915515	0.597452	0.774328	1	2367	tags=46%, list=15%, signal=54%
REACTOME_C_TYPE_LECTIN_RECEPTORS_CLRS	REACTOME_C_TYPE_LECTIN_RECEPTORS_CLRS		24	0.579751	0.914756	0.616858	0.775202	1	2136	tags=21%, list=13%, signal=24%
BOQUEST_STEM_CELL_DN	BOQUEST_STEM_CELL_DN		16	0.622037	0.914729	0.608871	0.774573	1	2374	tags=38%, list=15%, signal=44%
KIM_ALL_DISORDERS_CALB1_CORR_DN	KIM_ALL_DISORDERS_CALB1_CORR_DN		17	0.620766	0.914246	0.628798	0.77491	1	571	tags=12%, list=4%, signal=12%
FULCHER_INFLAMMATORY_RESPONSE_LECTIN_VS_LPS_DN	FULCHER_INFLAMMATORY_RESPONSE_LECTIN_VS_LPS_DN		69	0.514963	0.913701	0.671756	0.775344	1	2492	tags=26%, list=15%, signal=31%
TAKEDA_TARGETS_OF_NUP98_HOXA9_FUSION_16D_DN	TAKEDA_TARGETS_OF_NUP98_HOXA9_FUSION_16D_DN		36	0.549822	0.912699	0.635036	0.776691	1	2820	tags=33%, list=17%, signal=40%
ACEVEDO_LIVER_CANCER_UP	ACEVEDO_LIVER_CANCER_UP		47	0.526944	0.912475	0.647332	0.776455	1	1609	tags=21%, list=10%, signal=24%
CHANDRAN_METASTASIS_DN	CHANDRAN_METASTASIS_DN		65	0.513159	0.911335	0.653378	0.778083	1	2536	tags=23%, list=16%, signal=27%
REACTOME_SENSORY_PROCESSING_OF_SOUND_BY_OUTER_HAIR_CELLS_OF_THE_COCHLEA	REACTOME_SENSORY_PROCESSING_OF_SOUND_BY_OUTER_HAIR_CELLS_OF_THE_COCHLEA		16	0.620525	0.909678	0.628726	0.780729	1	1488	tags=31%, list=9%, signal=34%
BROWNE_HCMV_INFECTION_18HR_UP	BROWNE_HCMV_INFECTION_18HR_UP		19	0.595795	0.909411	0.615085	0.780616	1	2597	tags=32%, list=16%, signal=38%
TAKEDA_TARGETS_OF_NUP98_HOXA9_FUSION_6HR_UP	TAKEDA_TARGETS_OF_NUP98_HOXA9_FUSION_6HR_UP		18	0.609397	0.908831	0.628121	0.781096	1	864	tags=17%, list=5%, signal=18%
REACTOME_FC_EPSILON_RECEPTOR_FCERI_SIGNALING	REACTOME_FC_EPSILON_RECEPTOR_FCERI_SIGNALING		58	0.512874	0.908077	0.658186	0.78194	1	1674	tags=7%, list=10%, signal=8%
WP_VITAMIN_A_AND_CAROTENOID_METABOLISM	WP_VITAMIN_A_AND_CAROTENOID_METABOLISM		17	0.616785	0.90805	0.644505	0.781306	1	1866	tags=24%, list=11%, signal=27%
KEGG_WNT_SIGNALING_PATHWAY	KEGG_WNT_SIGNALING_PATHWAY		37	0.54518	0.906962	0.656174	0.782805	1	1165	tags=19%, list=7%, signal=20%
SAFFORD_T_LYMPHOCYTE_ANERGY	SAFFORD_T_LYMPHOCYTE_ANERGY		22	0.589661	0.905628	0.637066	0.784823	1	442	tags=14%, list=3%, signal=14%
REACTOME_STRIATED_MUSCLE_CONTRACTION	REACTOME_STRIATED_MUSCLE_CONTRACTION		15	0.622463	0.904742	0.629681	0.78595	1	276	tags=7%, list=2%, signal=7%
GAUSSMANN_MLL_AF4_FUSION_TARGETS_A_DN	GAUSSMANN_MLL_AF4_FUSION_TARGETS_A_DN		21	0.588796	0.901862	0.640362	0.790768	1	1470	tags=24%, list=9%, signal=26%
WP_STRIATED_MUSCLE_CONTRACTION_PATHWAY	WP_STRIATED_MUSCLE_CONTRACTION_PATHWAY		15	0.622463	0.901803	0.644205	0.790184	1	276	tags=7%, list=2%, signal=7%
BLANCO_MELO_COVID19_BRONCHIAL_EPITHELIAL_CELLS_SARS_COV_2_INFECTION_UP	BLANCO_MELO_COVID19_BRONCHIAL_EPITHELIAL_CELLS_SARS_COV_2_INFECTION_UP		41	0.526508	0.901072	0.659251	0.790985	1	1618	tags=15%, list=10%, signal=16%
KEGG_BASAL_CELL_CARCINOMA	KEGG_BASAL_CELL_CARCINOMA		18	0.607157	0.900271	0.659269	0.79187	1	1241	tags=28%, list=8%, signal=30%
SHEPARD_CRASH_AND_BURN_MUTANT_UP	SHEPARD_CRASH_AND_BURN_MUTANT_UP		21	0.579378	0.899758	0.638045	0.792202	1	2648	tags=33%, list=16%, signal=40%
KIM_MYC_AMPLIFICATION_TARGETS_UP	KIM_MYC_AMPLIFICATION_TARGETS_UP		20	0.588216	0.899368	0.635638	0.792254	1	1783	tags=25%, list=11%, signal=28%
REACTOME_TNFR2_NON_CANONICAL_NF_KB_PATHWAY	REACTOME_TNFR2_NON_CANONICAL_NF_KB_PATHWAY		15	0.619074	0.899196	0.656121	0.791884	1	91	tags=13%, list=1%, signal=13%
SANSOM_WNT_PATHWAY_REQUIRE_MYC	SANSOM_WNT_PATHWAY_REQUIRE_MYC		17	0.608566	0.898831	0.634014	0.791893	1	941	tags=29%, list=6%, signal=31%
KEGG_ALDOSTERONE_REGULATED_SODIUM_REABSORPTION	KEGG_ALDOSTERONE_REGULATED_SODIUM_REABSORPTION		15	0.611447	0.898752	0.635246	0.791358	1	835	tags=27%, list=5%, signal=28%
KATSANOU_ELAVL1_TARGETS_UP	KATSANOU_ELAVL1_TARGETS_UP		38	0.533039	0.898631	0.664269	0.790922	1	2638	tags=32%, list=16%, signal=38%
FOSTER_TOLERANT_MACROPHAGE_UP	FOSTER_TOLERANT_MACROPHAGE_UP		31	0.551567	0.89681	0.662592	0.793706	1	1855	tags=13%, list=11%, signal=15%
DEURIG_T_CELL_PROLYMPHOCYTIC_LEUKEMIA_DN	DEURIG_T_CELL_PROLYMPHOCYTIC_LEUKEMIA_DN		48	0.516	0.89675	0.677494	0.79314	1	2301	tags=13%, list=14%, signal=15%
GAUSSMANN_MLL_AF4_FUSION_TARGETS_C_UP	GAUSSMANN_MLL_AF4_FUSION_TARGETS_C_UP		17	0.607982	0.896459	0.648541	0.792984	1	465	tags=18%, list=3%, signal=18%
BENPORATH_NOS_TARGETS	BENPORATH_NOS_TARGETS		20	0.594128	0.895671	0.642298	0.793722	1	2728	tags=30%, list=17%, signal=36%
HAHTOLA_SEZARY_SYNDROM_UP	HAHTOLA_SEZARY_SYNDROM_UP		21	0.578321	0.895384	0.66581	0.793571	1	1520	tags=19%, list=9%, signal=21%
REACTOME_GABA_RECEPTOR_ACTIVATION	REACTOME_GABA_RECEPTOR_ACTIVATION		25	0.562588	0.893642	0.645078	0.796248	1	1879	tags=32%, list=12%, signal=36%
REACTOME_ADAPTIVE_IMMUNE_SYSTEM	REACTOME_ADAPTIVE_IMMUNE_SYSTEM		207	0.473609	0.893485	0.79798	0.795856	1	2215	tags=11%, list=14%, signal=13%
SERVITJA_ISLET_HNF1A_TARGETS_DN	SERVITJA_ISLET_HNF1A_TARGETS_DN		46	0.52224	0.892152	0.694836	0.797744	1	2470	tags=26%, list=15%, signal=31%
PURBEY_TARGETS_OF_CTBP1_AND_SATB1_DN	PURBEY_TARGETS_OF_CTBP1_AND_SATB1_DN		22	0.57573	0.891601	0.659204	0.798124	1	1611	tags=14%, list=10%, signal=15%
REACTOME_INTEGRIN_CELL_SURFACE_INTERACTIONS	REACTOME_INTEGRIN_CELL_SURFACE_INTERACTIONS		19	0.582817	0.891357	0.657106	0.797902	1	1624	tags=26%, list=10%, signal=29%
RICKMAN_HEAD_AND_NECK_CANCER_B	RICKMAN_HEAD_AND_NECK_CANCER_B		31	0.54517	0.891293	0.673171	0.797319	1	1868	tags=23%, list=11%, signal=25%
COWLING_MYCN_TARGETS	COWLING_MYCN_TARGETS		17	0.600097	0.890859	0.626963	0.797511	1	2521	tags=65%, list=16%, signal=77%
BLALOCK_ALZHEIMERS_DISEASE_INCIPIENT_UP	BLALOCK_ALZHEIMERS_DISEASE_INCIPIENT_UP		48	0.52133	0.889954	0.702079	0.798533	1	2534	tags=21%, list=16%, signal=25%
DEBIASI_APOPTOSIS_BY_REOVIRUS_INFECTION_DN	DEBIASI_APOPTOSIS_BY_REOVIRUS_INFECTION_DN		17	0.598913	0.88599	0.664073	0.805161	1	1069	tags=29%, list=7%, signal=31%
REACTOME_IMMUNOREGULATORY_INTERACTIONS_BETWEEN_A_LYMPHOID_AND_A_NON_LYMPHOID_CELL	REACTOME_IMMUNOREGULATORY_INTERACTIONS_BETWEEN_A_LYMPHOID_AND_A_NON_LYMPHOID_CELL		124	0.482872	0.885812	0.767442	0.804842	1	1467	tags=6%, list=9%, signal=6%
REACTOME_REGULATION_OF_INSULIN_SECRETION	REACTOME_REGULATION_OF_INSULIN_SECRETION		18	0.589703	0.885548	0.681404	0.804657	1	1879	tags=33%, list=12%, signal=38%
SERVITJA_ISLET_HNF1A_TARGETS_UP	SERVITJA_ISLET_HNF1A_TARGETS_UP		46	0.510187	0.883038	0.690805	0.808709	1	1565	tags=20%, list=10%, signal=22%
REACTOME_PARASITE_INFECTION	REACTOME_PARASITE_INFECTION		61	0.50101	0.881623	0.726966	0.810555	1	1534	tags=5%, list=9%, signal=5%
WP_FRAGILE_X_SYNDROME	WP_FRAGILE_X_SYNDROME		18	0.592767	0.87903	0.672848	0.814754	1	2420	tags=39%, list=15%, signal=46%
SHEPARD_BMYB_TARGETS	SHEPARD_BMYB_TARGETS		17	0.593191	0.878083	0.695767	0.815803	1	2249	tags=35%, list=14%, signal=41%
REACTOME_ASPARAGINE_N_LINKED_GLYCOSYLATION	REACTOME_ASPARAGINE_N_LINKED_GLYCOSYLATION		31	0.535412	0.878068	0.694957	0.815137	1	1748	tags=19%, list=11%, signal=22%
VANTVEER_BREAST_CANCER_ESR1_DN	VANTVEER_BREAST_CANCER_ESR1_DN		36	0.527579	0.877873	0.686203	0.814805	1	1738	tags=28%, list=11%, signal=31%
MADAN_DPPA4_TARGETS	MADAN_DPPA4_TARGETS		27	0.549504	0.876721	0.684742	0.816186	1	2374	tags=11%, list=15%, signal=13%
REACTOME_COLLAGEN_DEGRADATION	REACTOME_COLLAGEN_DEGRADATION		17	0.592604	0.876501	0.686508	0.815901	1	884	tags=12%, list=5%, signal=12%
ACEVEDO_LIVER_TUMOR_VS_NORMAL_ADJACENT_TISSUE_UP	ACEVEDO_LIVER_TUMOR_VS_NORMAL_ADJACENT_TISSUE_UP		28	0.537392	0.874281	0.682957	0.819307	1	1520	tags=25%, list=9%, signal=28%
PEDRIOLI_MIR31_TARGETS_DN	PEDRIOLI_MIR31_TARGETS_DN		60	0.495298	0.873893	0.724444	0.819316	1	2374	tags=27%, list=15%, signal=31%
REACTOME_DEGRADATION_OF_THE_EXTRACELLULAR_MATRIX	REACTOME_DEGRADATION_OF_THE_EXTRACELLULAR_MATRIX		39	0.51956	0.872376	0.711217	0.821407	1	2020	tags=18%, list=12%, signal=20%
REACTOME_FCERI_MEDIATED_NF_KB_ACTIVATION	REACTOME_FCERI_MEDIATED_NF_KB_ACTIVATION		53	0.499322	0.872203	0.708381	0.821021	1	1674	tags=4%, list=10%, signal=4%
LEIN_OLIGODENDROCYTE_MARKERS	LEIN_OLIGODENDROCYTE_MARKERS		17	0.578951	0.871545	0.683311	0.821551	1	2490	tags=24%, list=15%, signal=28%
HOSHIDA_LIVER_CANCER_LATE_RECURRENCE_DN	HOSHIDA_LIVER_CANCER_LATE_RECURRENCE_DN		18	0.576783	0.87145	0.668919	0.82104	1	2549	tags=39%, list=16%, signal=46%
MCCLUNG_COCAIN_REWARD_4WK	MCCLUNG_COCAIN_REWARD_4WK		17	0.592963	0.871315	0.706117	0.820585	1	1951	tags=12%, list=12%, signal=13%
SCHAEFFER_PROSTATE_DEVELOPMENT_12HR_UP	SCHAEFFER_PROSTATE_DEVELOPMENT_12HR_UP		31	0.533166	0.870106	0.697561	0.822137	1	2207	tags=23%, list=14%, signal=26%
MANNE_COVID19_ICU_VS_HEALTHY_DONOR_PLATELETS_DN	MANNE_COVID19_ICU_VS_HEALTHY_DONOR_PLATELETS_DN		44	0.506966	0.868931	0.715429	0.823587	1	2539	tags=23%, list=16%, signal=27%
REACTOME_INTERFERON_GAMMA_SIGNALING	REACTOME_INTERFERON_GAMMA_SIGNALING		22	0.553767	0.868084	0.695929	0.824409	1	1584	tags=9%, list=10%, signal=10%
THEILGAARD_NEUTROPHIL_AT_SKIN_WOUND_DN	THEILGAARD_NEUTROPHIL_AT_SKIN_WOUND_DN		18	0.581566	0.867667	0.682353	0.824471	1	2483	tags=33%, list=15%, signal=39%
SPIELMAN_LYMPHOBLAST_EUROPEAN_VS_ASIAN_DN	SPIELMAN_LYMPHOBLAST_EUROPEAN_VS_ASIAN_DN		23	0.561612	0.866279	0.699871	0.826283	1	1221	tags=13%, list=8%, signal=14%
KAYO_AGING_MUSCLE_UP	KAYO_AGING_MUSCLE_UP		63	0.4859	0.865536	0.725028	0.826894	1	1870	tags=17%, list=12%, signal=20%
WP_RAS_AND_BRADYKININ_PATHWAYS_IN_COVID19	WP_RAS_AND_BRADYKININ_PATHWAYS_IN_COVID19		15	0.597197	0.865205	0.683578	0.826839	1	1477	tags=20%, list=9%, signal=22%
VANDESLUIS_COMMD1_TARGETS_GROUP_3_UP	VANDESLUIS_COMMD1_TARGETS_GROUP_3_UP		20	0.561386	0.864508	0.690013	0.827413	1	971	tags=15%, list=6%, signal=16%
KASLER_HDAC7_TARGETS_1_UP	KASLER_HDAC7_TARGETS_1_UP		25	0.547582	0.864026	0.710292	0.827537	1	2568	tags=16%, list=16%, signal=19%
JISON_SICKLE_CELL_DISEASE_UP	JISON_SICKLE_CELL_DISEASE_UP		23	0.549671	0.86336	0.675914	0.828019	1	2375	tags=13%, list=15%, signal=15%
WINZEN_DEGRADED_VIA_KHSRP	WINZEN_DEGRADED_VIA_KHSRP		16	0.582889	0.862522	0.695767	0.828745	1	1748	tags=31%, list=11%, signal=35%
MOOTHA_PGC	MOOTHA_PGC		23	0.555101	0.862006	0.710997	0.828928	1	2374	tags=22%, list=15%, signal=25%
IWANAGA_CARCINOGENESIS_BY_KRAS_UP	IWANAGA_CARCINOGENESIS_BY_KRAS_UP		31	0.521743	0.859741	0.699387	0.832206	1	1738	tags=26%, list=11%, signal=29%
REACTOME_COLLAGEN_CHAIN_TRIMERIZATION	REACTOME_COLLAGEN_CHAIN_TRIMERIZATION		16	0.584082	0.859712	0.699862	0.83156	1	1856	tags=19%, list=11%, signal=21%
LEI_MYB_TARGETS	LEI_MYB_TARGETS		37	0.507825	0.859552	0.731183	0.831134	1	2492	tags=22%, list=15%, signal=25%
MIKKELSEN_MCV6_ICP_WITH_H3K27ME3	MIKKELSEN_MCV6_ICP_WITH_H3K27ME3		42	0.509509	0.859113	0.749082	0.8312	1	1806	tags=14%, list=11%, signal=16%
DAVICIONI_TARGETS_OF_PAX_FOXO1_FUSIONS_DN	DAVICIONI_TARGETS_OF_PAX_FOXO1_FUSIONS_DN		22	0.552375	0.858167	0.700777	0.832115	1	1951	tags=23%, list=12%, signal=26%
WP_OSTEOBLAST_DIFFERENTIATION	WP_OSTEOBLAST_DIFFERENTIATION		35	0.514449	0.857965	0.736196	0.831817	1	1022	tags=17%, list=6%, signal=18%
REACTOME_TRANSPORT_TO_THE_GOLGI_AND_SUBSEQUENT_MODIFICATION	REACTOME_TRANSPORT_TO_THE_GOLGI_AND_SUBSEQUENT_MODIFICATION		23	0.551705	0.855598	0.709845	0.835191	1	1748	tags=26%, list=11%, signal=29%
VERHAAK_GLIOBLASTOMA_NEURAL	VERHAAK_GLIOBLASTOMA_NEURAL		27	0.531294	0.855319	0.720306	0.834948	1	2374	tags=19%, list=15%, signal=22%
KEGG_ALZHEIMERS_DISEASE	KEGG_ALZHEIMERS_DISEASE		21	0.563832	0.853117	0.703801	0.838036	1	1048	tags=24%, list=6%, signal=25%
VART_KSHV_INFECTION_ANGIOGENIC_MARKERS_UP	VART_KSHV_INFECTION_ANGIOGENIC_MARKERS_UP		37	0.509622	0.852841	0.737923	0.837837	1	955	tags=14%, list=6%, signal=14%
REACTOME_PD_1_SIGNALING	REACTOME_PD_1_SIGNALING		19	0.560963	0.852638	0.707285	0.837499	1	728	tags=5%, list=4%, signal=6%
PHONG_TNF_RESPONSE_VIA_P38_PARTIAL	PHONG_TNF_RESPONSE_VIA_P38_PARTIAL		20	0.560315	0.851157	0.703457	0.839379	1	1748	tags=30%, list=11%, signal=34%
XU_GH1_EXOGENOUS_TARGETS_UP	XU_GH1_EXOGENOUS_TARGETS_UP		25	0.53735	0.850832	0.72035	0.839236	1	3073	tags=28%, list=19%, signal=34%
NABA_COLLAGENS	NABA_COLLAGENS		16	0.584082	0.850798	0.727394	0.83859	1	1856	tags=19%, list=11%, signal=21%
ANDERSEN_CHOLANGIOCARCINOMA_CLASS1	ANDERSEN_CHOLANGIOCARCINOMA_CLASS1		19	0.566878	0.850758	0.718509	0.837951	1	2523	tags=32%, list=16%, signal=37%
LEIN_MIDBRAIN_MARKERS	LEIN_MIDBRAIN_MARKERS		26	0.54349	0.850238	0.742308	0.83811	1	1870	tags=19%, list=12%, signal=22%
TOYOTA_TARGETS_OF_MIR34B_AND_MIR34C	TOYOTA_TARGETS_OF_MIR34B_AND_MIR34C		20	0.558257	0.849727	0.720472	0.838288	1	1240	tags=35%, list=8%, signal=38%
REACTOME_CELL_CELL_COMMUNICATION	REACTOME_CELL_CELL_COMMUNICATION		32	0.523304	0.849289	0.721804	0.838308	1	2455	tags=28%, list=15%, signal=33%
MIKKELSEN_IPS_HCP_WITH_H3_UNMETHYLATED	MIKKELSEN_IPS_HCP_WITH_H3_UNMETHYLATED		42	0.4943	0.846969	0.758621	0.841465	1	1120	tags=17%, list=7%, signal=18%
WILCOX_RESPONSE_TO_PROGESTERONE_UP	WILCOX_RESPONSE_TO_PROGESTERONE_UP		23	0.542038	0.846869	0.713021	0.840933	1	1002	tags=17%, list=6%, signal=19%
RAO_BOUND_BY_SALL4_ISOFORM_A	RAO_BOUND_BY_SALL4_ISOFORM_A		55	0.488476	0.846337	0.767837	0.84116	1	2851	tags=20%, list=18%, signal=24%
DELACROIX_RAR_BOUND_ES	DELACROIX_RAR_BOUND_ES		86	0.467791	0.845538	0.808351	0.84175	1	1814	tags=19%, list=11%, signal=21%
WP_TYROBP_CAUSAL_NETWORK	WP_TYROBP_CAUSAL_NETWORK		16	0.574524	0.844267	0.72372	0.843172	1	2207	tags=31%, list=14%, signal=36%
KEGG_HEDGEHOG_SIGNALING_PATHWAY	KEGG_HEDGEHOG_SIGNALING_PATHWAY		22	0.550559	0.844137	0.751601	0.842701	1	1241	tags=23%, list=8%, signal=25%
RODWELL_AGING_KIDNEY_NO_BLOOD_UP	RODWELL_AGING_KIDNEY_NO_BLOOD_UP		43	0.49522	0.844098	0.774419	0.842084	1	2404	tags=26%, list=15%, signal=30%
BLANCO_MELO_RESPIRATORY_SYNCYTIAL_VIRUS_INFECTION_A594_CELLS_DN	BLANCO_MELO_RESPIRATORY_SYNCYTIAL_VIRUS_INFECTION_A594_CELLS_DN		50	0.491799	0.843745	0.782155	0.841992	1	2456	tags=24%, list=15%, signal=28%
YAMAZAKI_TCEB3_TARGETS_UP	YAMAZAKI_TCEB3_TARGETS_UP		16	0.57078	0.842903	0.735616	0.842778	1	1331	tags=13%, list=8%, signal=14%
DUAN_PRDM5_TARGETS	DUAN_PRDM5_TARGETS		21	0.549668	0.841807	0.729084	0.843917	1	1257	tags=38%, list=8%, signal=41%
YAGI_AML_FAB_MARKERS	YAGI_AML_FAB_MARKERS		20	0.554192	0.841781	0.734211	0.843265	1	1476	tags=25%, list=9%, signal=27%
HATADA_METHYLATED_IN_LUNG_CANCER_DN	HATADA_METHYLATED_IN_LUNG_CANCER_DN		20	0.554175	0.841489	0.722656	0.843029	1	1584	tags=10%, list=10%, signal=11%
DANG_REGULATED_BY_MYC_DN	DANG_REGULATED_BY_MYC_DN		29	0.518797	0.839858	0.741895	0.844994	1	1331	tags=24%, list=8%, signal=26%
REACTOME_SIGNALING_BY_NTRKS	REACTOME_SIGNALING_BY_NTRKS		19	0.553464	0.839566	0.744094	0.844785	1	2590	tags=26%, list=16%, signal=31%
KEGG_MELANOMA	KEGG_MELANOMA		18	0.551795	0.837797	0.720745	0.846906	1	2693	tags=28%, list=17%, signal=33%
TORCHIA_TARGETS_OF_EWSR1_FLI1_FUSION_UP	TORCHIA_TARGETS_OF_EWSR1_FLI1_FUSION_UP		38	0.493182	0.836085	0.776347	0.849028	1	2636	tags=24%, list=16%, signal=28%
WP_ADIPOGENESIS	WP_ADIPOGENESIS		32	0.502464	0.834448	0.768856	0.850942	1	1570	tags=22%, list=10%, signal=24%
HANN_RESISTANCE_TO_BCL2_INHIBITOR_DN	HANN_RESISTANCE_TO_BCL2_INHIBITOR_DN		15	0.57831	0.831882	0.724138	0.854412	1	205	tags=7%, list=1%, signal=7%
REACTOME_ACTIVATION_OF_NMDA_RECEPTORS_AND_POSTSYNAPTIC_EVENTS	REACTOME_ACTIVATION_OF_NMDA_RECEPTORS_AND_POSTSYNAPTIC_EVENTS		24	0.531794	0.83173	0.760814	0.853958	1	2718	tags=42%, list=17%, signal=50%
PID_CMYB_PATHWAY	PID_CMYB_PATHWAY		17	0.556973	0.828417	0.749326	0.858572	1	2207	tags=18%, list=14%, signal=20%
WP_PROSTAGLANDIN_SYNTHESIS_AND_REGULATION	WP_PROSTAGLANDIN_SYNTHESIS_AND_REGULATION		15	0.580229	0.827161	0.748261	0.859927	1	2056	tags=27%, list=13%, signal=31%
MEBARKI_HCC_PROGENITOR_WNT_UP_CTNNB1_DEPENDENT	MEBARKI_HCC_PROGENITOR_WNT_UP_CTNNB1_DEPENDENT		26	0.516463	0.826826	0.761665	0.859775	1	2047	tags=27%, list=13%, signal=31%
NEWMAN_ERCC6_TARGETS_DN	NEWMAN_ERCC6_TARGETS_DN		16	0.555053	0.825372	0.747573	0.861337	1	2633	tags=31%, list=16%, signal=37%
FIGUEROA_AML_METHYLATION_CLUSTER_7_UP	FIGUEROA_AML_METHYLATION_CLUSTER_7_UP		18	0.549603	0.824246	0.758893	0.862392	1	2481	tags=28%, list=15%, signal=33%
KEGG_REGULATION_OF_ACTIN_CYTOSKELETON	KEGG_REGULATION_OF_ACTIN_CYTOSKELETON		46	0.471462	0.823649	0.796318	0.862635	1	835	tags=13%, list=5%, signal=14%
AFFAR_YY1_TARGETS_DN	AFFAR_YY1_TARGETS_DN		66	0.465625	0.822482	0.820399	0.863746	1	1570	tags=14%, list=10%, signal=15%
GRAESSMANN_RESPONSE_TO_MC_AND_DOXORUBICIN_DN	GRAESSMANN_RESPONSE_TO_MC_AND_DOXORUBICIN_DN		20	0.545099	0.822286	0.726667	0.863344	1	2455	tags=35%, list=15%, signal=41%
GRYDER_PAX3FOXO1_ENHANCERS_KO_DOWN	GRYDER_PAX3FOXO1_ENHANCERS_KO_DOWN		41	0.481813	0.821787	0.786477	0.863382	1	2354	tags=29%, list=14%, signal=34%
BILD_E2F3_ONCOGENIC_SIGNATURE	BILD_E2F3_ONCOGENIC_SIGNATURE		24	0.516743	0.821706	0.766582	0.862818	1	386	tags=21%, list=2%, signal=21%
LU_EZH2_TARGETS_UP	LU_EZH2_TARGETS_UP		24	0.516907	0.819117	0.766067	0.866179	1	2523	tags=17%, list=16%, signal=20%
NAKAMURA_TUMOR_ZONE_PERIPHERAL_VS_CENTRAL_UP	NAKAMURA_TUMOR_ZONE_PERIPHERAL_VS_CENTRAL_UP		20	0.542729	0.817898	0.76716	0.86733	1	1809	tags=20%, list=11%, signal=22%
MIKKELSEN_MEF_HCP_WITH_H3_UNMETHYLATED	MIKKELSEN_MEF_HCP_WITH_H3_UNMETHYLATED		109	0.44691	0.816112	0.874598	0.869373	1	2173	tags=18%, list=13%, signal=21%
REACTOME_FCERI_MEDIATED_CA_2_MOBILIZATION	REACTOME_FCERI_MEDIATED_CA_2_MOBILIZATION		57	0.468737	0.814274	0.839633	0.87145	1	1528	tags=5%, list=9%, signal=6%
REACTOME_SIGNALING_BY_THE_B_CELL_RECEPTOR_BCR	REACTOME_SIGNALING_BY_THE_B_CELL_RECEPTOR_BCR		60	0.459691	0.813877	0.824503	0.871402	1	1855	tags=8%, list=11%, signal=9%
HUPER_BREAST_BASAL_VS_LUMINAL_UP	HUPER_BREAST_BASAL_VS_LUMINAL_UP		28	0.50931	0.813125	0.785	0.871857	1	2093	tags=14%, list=13%, signal=16%
REACTOME_CREATION_OF_C4_AND_C2_ACTIVATORS	REACTOME_CREATION_OF_C4_AND_C2_ACTIVATORS		62	0.462468	0.812632	0.824188	0.871918	1	2667	tags=5%, list=16%, signal=6%
WEBER_METHYLATED_ICP_IN_FIBROBLAST	WEBER_METHYLATED_ICP_IN_FIBROBLAST		16	0.549208	0.81102	0.742857	0.873659	1	1343	tags=19%, list=8%, signal=20%
ODONNELL_METASTASIS_UP	ODONNELL_METASTASIS_UP		23	0.51125	0.810333	0.774684	0.87399	1	2446	tags=26%, list=15%, signal=31%
REACTOME_PHASE_II_CONJUGATION_OF_COMPOUNDS	REACTOME_PHASE_II_CONJUGATION_OF_COMPOUNDS		41	0.483055	0.809763	0.829439	0.874146	1	854	tags=7%, list=5%, signal=8%
BRIDEAU_IMPRINTED_GENES	BRIDEAU_IMPRINTED_GENES		20	0.5224	0.808693	0.77321	0.875049	1	2933	tags=20%, list=18%, signal=24%
REACTOME_ORGANELLE_BIOGENESIS_AND_MAINTENANCE	REACTOME_ORGANELLE_BIOGENESIS_AND_MAINTENANCE		16	0.550015	0.80748	0.754902	0.876132	1	480	tags=19%, list=3%, signal=19%
PID_BETA_CATENIN_NUC_PATHWAY	PID_BETA_CATENIN_NUC_PATHWAY		16	0.548162	0.806672	0.767507	0.876581	1	42	tags=6%, list=0%, signal=6%
ONDER_CDH1_TARGETS_3_DN	ONDER_CDH1_TARGETS_3_DN		27	0.504539	0.806396	0.786885	0.876304	1	2093	tags=19%, list=13%, signal=21%
REACTOME_PLASMA_LIPOPROTEIN_ASSEMBLY_REMODELING_AND_CLEARANCE	REACTOME_PLASMA_LIPOPROTEIN_ASSEMBLY_REMODELING_AND_CLEARANCE		16	0.547831	0.80581	0.7625	0.876462	1	2718	tags=19%, list=17%, signal=22%
BLANCO_MELO_COVID19_BRONCHIAL_EPITHELIAL_CELLS_SARS_COV_2_INFECTION_DN	BLANCO_MELO_COVID19_BRONCHIAL_EPITHELIAL_CELLS_SARS_COV_2_INFECTION_DN		20	0.522321	0.801853	0.790155	0.881573	1	2528	tags=20%, list=16%, signal=24%
WP_CYTOSOLIC_DNASENSING_PATHWAY	WP_CYTOSOLIC_DNASENSING_PATHWAY		19	0.526417	0.800536	0.783544	0.882759	1	972	tags=16%, list=6%, signal=17%
FERRANDO_T_ALL_WITH_MLL_ENL_FUSION_UP	FERRANDO_T_ALL_WITH_MLL_ENL_FUSION_UP		16	0.546491	0.800274	0.776262	0.882473	1	1534	tags=25%, list=9%, signal=28%
WP_LUNG_FIBROSIS	WP_LUNG_FIBROSIS		21	0.517392	0.798048	0.792378	0.884962	1	2693	tags=24%, list=17%, signal=29%
FLECHNER_BIOPSY_KIDNEY_TRANSPLANT_REJECTED_VS_OK_UP	FLECHNER_BIOPSY_KIDNEY_TRANSPLANT_REJECTED_VS_OK_UP		33	0.487804	0.798019	0.8026	0.884303	1	1365	tags=12%, list=8%, signal=13%
REACTOME_GLUCAGON_TYPE_LIGAND_RECEPTORS	REACTOME_GLUCAGON_TYPE_LIGAND_RECEPTORS		16	0.541563	0.794943	0.788044	0.88807	1	1879	tags=25%, list=12%, signal=28%
KEGG_TYPE_II_DIABETES_MELLITUS	KEGG_TYPE_II_DIABETES_MELLITUS		15	0.549925	0.794894	0.771664	0.887442	1	1245	tags=33%, list=8%, signal=36%
KEGG_CYTOSOLIC_DNA_SENSING_PATHWAY	KEGG_CYTOSOLIC_DNA_SENSING_PATHWAY		19	0.526417	0.79415	0.795485	0.887782	1	972	tags=16%, list=6%, signal=17%
KEGG_DRUG_METABOLISM_CYTOCHROME_P450	KEGG_DRUG_METABOLISM_CYTOCHROME_P450		40	0.469754	0.793119	0.836493	0.888507	1	876	tags=5%, list=5%, signal=5%
REACTOME_ER_TO_GOLGI_ANTEROGRADE_TRANSPORT	REACTOME_ER_TO_GOLGI_ANTEROGRADE_TRANSPORT		15	0.550842	0.790019	0.802557	0.892221	1	1748	tags=27%, list=11%, signal=30%
WP_GPCRS_OTHER	WP_GPCRS_OTHER		51	0.458005	0.788881	0.853828	0.893149	1	1716	tags=18%, list=11%, signal=20%
WP_ESC_PLURIPOTENCY_PATHWAYS	WP_ESC_PLURIPOTENCY_PATHWAYS		35	0.469904	0.788588	0.832536	0.892875	1	1022	tags=17%, list=6%, signal=18%
KEGG_T_CELL_RECEPTOR_SIGNALING_PATHWAY	KEGG_T_CELL_RECEPTOR_SIGNALING_PATHWAY		29	0.486464	0.788052	0.827251	0.892944	1	2136	tags=14%, list=13%, signal=16%
DELACROIX_RARG_BOUND_MEF	DELACROIX_RARG_BOUND_MEF		36	0.473574	0.787685	0.84267	0.89278	1	2534	tags=31%, list=16%, signal=36%
BLANCO_MELO_BRONCHIAL_EPITHELIAL_CELLS_INFLUENZA_A_INFECTION_UP	BLANCO_MELO_BRONCHIAL_EPITHELIAL_CELLS_INFLUENZA_A_INFECTION_UP		20	0.511478	0.786963	0.791667	0.893084	1	2915	tags=40%, list=18%, signal=49%
NUYTTEN_NIPP1_TARGETS_DN	NUYTTEN_NIPP1_TARGETS_DN		66	0.444526	0.78516	0.880133	0.894948	1	1683	tags=17%, list=10%, signal=19%
ONDER_CDH1_TARGETS_2_UP	ONDER_CDH1_TARGETS_2_UP		19	0.51644	0.784847	0.804688	0.89467	1	2785	tags=58%, list=17%, signal=70%
JINESH_BLEBBISHIELD_VS_LIVE_CONTROL_DN	JINESH_BLEBBISHIELD_VS_LIVE_CONTROL_DN		49	0.450626	0.783714	0.858469	0.895534	1	2708	tags=29%, list=17%, signal=34%
REACTOME_DEFENSINS	REACTOME_DEFENSINS		48	0.453653	0.781562	0.857307	0.897766	1	2951	tags=2%, list=18%, signal=3%
PID_CD8_TCR_PATHWAY	PID_CD8_TCR_PATHWAY		18	0.51448	0.778721	0.80563	0.900895	1	2425	tags=17%, list=15%, signal=20%
HENDRICKS_SMARCA4_TARGETS_DN	HENDRICKS_SMARCA4_TARGETS_DN		15	0.53613	0.776249	0.807114	0.903493	1	2059	tags=13%, list=13%, signal=15%
IVANOVA_HEMATOPOIESIS_STEM_CELL	IVANOVA_HEMATOPOIESIS_STEM_CELL		35	0.468561	0.77612	0.842359	0.902948	1	2506	tags=26%, list=15%, signal=30%
XU_HGF_TARGETS_REPRESSED_BY_AKT1_DN	XU_HGF_TARGETS_REPRESSED_BY_AKT1_DN		32	0.469427	0.773398	0.840598	0.905828	1	2444	tags=16%, list=15%, signal=18%
REACTOME_RESPONSE_TO_ELEVATED_PLATELET_CYTOSOLIC_CA2	REACTOME_RESPONSE_TO_ELEVATED_PLATELET_CYTOSOLIC_CA2		23	0.490119	0.769069	0.829106	0.910823	1	1520	tags=13%, list=9%, signal=14%
PHONG_TNF_RESPONSE_NOT_VIA_P38	PHONG_TNF_RESPONSE_NOT_VIA_P38		17	0.516142	0.767936	0.83687	0.91166	1	2568	tags=41%, list=16%, signal=49%
INGRAM_SHH_TARGETS_UP	INGRAM_SHH_TARGETS_UP		22	0.488607	0.767503	0.829172	0.91151	1	2798	tags=36%, list=17%, signal=44%
REACTOME_INTERFERON_ALPHA_BETA_SIGNALING	REACTOME_INTERFERON_ALPHA_BETA_SIGNALING		21	0.49152	0.766753	0.842037	0.911793	1	2375	tags=24%, list=15%, signal=28%
WP_ALZHEIMERS_DISEASE	WP_ALZHEIMERS_DISEASE		36	0.456426	0.764692	0.855422	0.913798	1	2420	tags=19%, list=15%, signal=23%
REACTOME_ANTIGEN_ACTIVATES_B_CELL_RECEPTOR_BCR_LEADING_TO_GENERATION_OF_SECOND_MESSENGERS	REACTOME_ANTIGEN_ACTIVATES_B_CELL_RECEPTOR_BCR_LEADING_TO_GENERATION_OF_SECOND_MESSENGERS		58	0.431869	0.763444	0.902685	0.914664	1	1855	tags=7%, list=11%, signal=8%
REACTOME_REGULATION_OF_BETA_CELL_DEVELOPMENT	REACTOME_REGULATION_OF_BETA_CELL_DEVELOPMENT		20	0.501597	0.763099	0.829082	0.914385	1	2446	tags=15%, list=15%, signal=18%
REACTOME_FERTILIZATION	REACTOME_FERTILIZATION		16	0.52042	0.757979	0.839474	0.920322	1	2048	tags=25%, list=13%, signal=29%
ENGELMANN_CANCER_PROGENITORS_DN	ENGELMANN_CANCER_PROGENITORS_DN		16	0.515521	0.757002	0.821823	0.920789	1	2864	tags=38%, list=18%, signal=45%
TAKEDA_TARGETS_OF_NUP98_HOXA9_FUSION_10D_UP	TAKEDA_TARGETS_OF_NUP98_HOXA9_FUSION_10D_UP		55	0.435605	0.754573	0.910125	0.923191	1	2778	tags=29%, list=17%, signal=35%
PASINI_SUZ12_TARGETS_UP	PASINI_SUZ12_TARGETS_UP		28	0.458348	0.753234	0.87218	0.924181	1	2166	tags=14%, list=13%, signal=16%
KANG_IMMORTALIZED_BY_TERT_DN	KANG_IMMORTALIZED_BY_TERT_DN		31	0.461738	0.752467	0.861899	0.924402	1	1924	tags=23%, list=12%, signal=26%
HESS_TARGETS_OF_HOXA9_AND_MEIS1_DN	HESS_TARGETS_OF_HOXA9_AND_MEIS1_DN		24	0.476379	0.749989	0.873239	0.926726	1	2378	tags=25%, list=15%, signal=29%
KEGG_LONG_TERM_POTENTIATION	KEGG_LONG_TERM_POTENTIATION		19	0.491241	0.746339	0.855438	0.930564	1	2943	tags=42%, list=18%, signal=51%
WEBER_METHYLATED_HCP_IN_SPERM_DN	WEBER_METHYLATED_HCP_IN_SPERM_DN		15	0.51515	0.745696	0.845417	0.930635	1	531	tags=13%, list=3%, signal=14%
BLANCO_MELO_COVID19_SARS_COV_2_INFECTION_A594_ACE2_EXPRESSING_CELLS_RUXOLITINIB_DN	BLANCO_MELO_COVID19_SARS_COV_2_INFECTION_A594_ACE2_EXPRESSING_CELLS_RUXOLITINIB_DN		17	0.49974	0.743282	0.845443	0.932756	1	1614	tags=24%, list=10%, signal=26%
NIKOLSKY_BREAST_CANCER_17Q21_Q25_AMPLICON	NIKOLSKY_BREAST_CANCER_17Q21_Q25_AMPLICON		65	0.418771	0.743082	0.932071	0.932261	1	2374	tags=17%, list=15%, signal=20%
KOHOUTEK_CCNT2_TARGETS	KOHOUTEK_CCNT2_TARGETS		17	0.498289	0.741294	0.857881	0.933695	1	1501	tags=18%, list=9%, signal=19%
PID_IL4_2PATHWAY	PID_IL4_2PATHWAY		23	0.473497	0.741199	0.871009	0.933092	1	232	tags=4%, list=1%, signal=4%
ICHIBA_GRAFT_VERSUS_HOST_DISEASE_35D_UP	ICHIBA_GRAFT_VERSUS_HOST_DISEASE_35D_UP		49	0.428088	0.738891	0.934558	0.935101	1	1528	tags=6%, list=9%, signal=7%
MISSIAGLIA_REGULATED_BY_METHYLATION_UP	MISSIAGLIA_REGULATED_BY_METHYLATION_UP		17	0.492775	0.738139	0.869986	0.935278	1	953	tags=18%, list=6%, signal=19%
MIKKELSEN_MCV6_ICP_WITH_H3K4ME3_AND_H3K27ME3	MIKKELSEN_MCV6_ICP_WITH_H3K4ME3_AND_H3K27ME3		15	0.506	0.730793	0.857143	0.943156	1	1519	tags=13%, list=9%, signal=15%
GARY_CD5_TARGETS_DN	GARY_CD5_TARGETS_DN		16	0.499019	0.730111	0.865465	0.943263	1	1376	tags=19%, list=8%, signal=20%
WP_ENDODERM_DIFFERENTIATION	WP_ENDODERM_DIFFERENTIATION		32	0.440064	0.728916	0.90146	0.943859	1	2753	tags=19%, list=17%, signal=23%
REACTOME_COLLAGEN_FORMATION	REACTOME_COLLAGEN_FORMATION		21	0.471135	0.727966	0.902344	0.944228	1	1856	tags=19%, list=11%, signal=21%
REACTOME_APOPTOSIS	REACTOME_APOPTOSIS		15	0.501545	0.727654	0.835694	0.943878	1	2527	tags=40%, list=16%, signal=47%
PEDRIOLI_MIR31_TARGETS_UP	PEDRIOLI_MIR31_TARGETS_UP		55	0.414288	0.723781	0.947132	0.947611	1	2415	tags=15%, list=15%, signal=17%
WP_HIPPOMERLIN_SIGNALING_DYSREGULATION	WP_HIPPOMERLIN_SIGNALING_DYSREGULATION		29	0.449204	0.723376	0.90566	0.947324	1	2447	tags=34%, list=15%, signal=41%
WP_VEGFAVEGFR2_SIGNALING_PATHWAY	WP_VEGFAVEGFR2_SIGNALING_PATHWAY		21	0.469836	0.722131	0.898113	0.947983	1	1782	tags=19%, list=11%, signal=21%
FIGUEROA_AML_METHYLATION_CLUSTER_5_DN	FIGUEROA_AML_METHYLATION_CLUSTER_5_DN		20	0.478236	0.721777	0.900937	0.947664	1	2444	tags=25%, list=15%, signal=29%
CHANG_IMMORTALIZED_BY_HPV31_DN	CHANG_IMMORTALIZED_BY_HPV31_DN		20	0.473352	0.720107	0.890212	0.948773	1	2577	tags=20%, list=16%, signal=24%
WU_SILENCED_BY_METHYLATION_IN_BLADDER_CANCER	WU_SILENCED_BY_METHYLATION_IN_BLADDER_CANCER		16	0.487555	0.718906	0.873315	0.949403	1	1412	tags=13%, list=9%, signal=14%
REACTOME_ANTIMICROBIAL_PEPTIDES	REACTOME_ANTIMICROBIAL_PEPTIDES		85	0.3976	0.717485	0.960997	0.950239	1	1201	tags=1%, list=7%, signal=1%
TAKEDA_TARGETS_OF_NUP98_HOXA9_FUSION_3D_UP	TAKEDA_TARGETS_OF_NUP98_HOXA9_FUSION_3D_UP		33	0.436508	0.716977	0.928571	0.950028	1	2660	tags=27%, list=16%, signal=33%
GAVIN_FOXP3_TARGETS_CLUSTER_P3	GAVIN_FOXP3_TARGETS_CLUSTER_P3		29	0.436946	0.713639	0.938257	0.952972	1	1805	tags=17%, list=11%, signal=19%
KEGG_MATURITY_ONSET_DIABETES_OF_THE_YOUNG	KEGG_MATURITY_ONSET_DIABETES_OF_THE_YOUNG		15	0.485905	0.708559	0.868965	0.957644	1	134	tags=7%, list=1%, signal=7%
REACTOME_PROGRAMMED_CELL_DEATH	REACTOME_PROGRAMMED_CELL_DEATH		18	0.475334	0.708253	0.901351	0.957212	1	2527	tags=39%, list=16%, signal=46%
REACTOME_COLLAGEN_BIOSYNTHESIS_AND_MODIFYING_ENZYMES	REACTOME_COLLAGEN_BIOSYNTHESIS_AND_MODIFYING_ENZYMES		19	0.471149	0.706157	0.909561	0.958761	1	1856	tags=21%, list=11%, signal=24%
WP_INTERACTIONS_BETWEEN_IMMUNE_CELLS_AND_MICRORNAS_IN_TUMOR_MICROENVIRONMENT	WP_INTERACTIONS_BETWEEN_IMMUNE_CELLS_AND_MICRORNAS_IN_TUMOR_MICROENVIRONMENT		17	0.479063	0.704272	0.898123	0.959955	1	757	tags=6%, list=5%, signal=6%
WP_VITAMIN_B12_METABOLISM	WP_VITAMIN_B12_METABOLISM		21	0.458775	0.702005	0.901186	0.961585	1	508	tags=5%, list=3%, signal=5%
WP_DNA_DAMAGE_RESPONSE_ONLY_ATM_DEPENDENT	WP_DNA_DAMAGE_RESPONSE_ONLY_ATM_DEPENDENT		15	0.479325	0.699727	0.897365	0.963215	1	1022	tags=27%, list=6%, signal=28%
MEBARKI_HCC_PROGENITOR_WNT_UP_CTNNB1_DEPENDENT_BLOCKED_BY_FZD8CRD	MEBARKI_HCC_PROGENITOR_WNT_UP_CTNNB1_DEPENDENT_BLOCKED_BY_FZD8CRD		16	0.476416	0.697892	0.897681	0.964301	1	826	tags=19%, list=5%, signal=20%
LEE_RECENT_THYMIC_EMIGRANT	LEE_RECENT_THYMIC_EMIGRANT		21	0.447429	0.69683	0.92228	0.964675	1	2375	tags=24%, list=15%, signal=28%
BYSTRYKH_HEMATOPOIESIS_STEM_CELL_QTL_CIS	BYSTRYKH_HEMATOPOIESIS_STEM_CELL_QTL_CIS		16	0.471559	0.696483	0.901809	0.964261	1	1520	tags=13%, list=9%, signal=14%
HOFFMANN_SMALL_PRE_BII_TO_IMMATURE_B_LYMPHOCYTE_UP	HOFFMANN_SMALL_PRE_BII_TO_IMMATURE_B_LYMPHOCYTE_UP		17	0.468985	0.694666	0.885333	0.965252	1	1870	tags=12%, list=12%, signal=13%
WP_NOCGMPPKG_MEDIATED_NEUROPROTECTION	WP_NOCGMPPKG_MEDIATED_NEUROPROTECTION		17	0.467948	0.69138	0.903694	0.967651	1	542	tags=18%, list=3%, signal=18%
KEGG_METABOLISM_OF_XENOBIOTICS_BY_CYTOCHROME_P450	KEGG_METABOLISM_OF_XENOBIOTICS_BY_CYTOCHROME_P450		40	0.407112	0.683804	0.966587	0.973765	1	2056	tags=8%, list=13%, signal=9%
GOBERT_OLIGODENDROCYTE_DIFFERENTIATION_UP	GOBERT_OLIGODENDROCYTE_DIFFERENTIATION_UP		16	0.464201	0.683655	0.911647	0.973144	1	2170	tags=31%, list=13%, signal=36%
REACTOME_DAP12_INTERACTIONS	REACTOME_DAP12_INTERACTIONS		16	0.470048	0.682318	0.928096	0.973598	1	1528	tags=13%, list=9%, signal=14%
REACTOME_CELL_JUNCTION_ORGANIZATION	REACTOME_CELL_JUNCTION_ORGANIZATION		23	0.433897	0.682102	0.941026	0.97303	1	2455	tags=26%, list=15%, signal=31%
WP_B_CELL_RECEPTOR_SIGNALING_PATHWAY	WP_B_CELL_RECEPTOR_SIGNALING_PATHWAY		16	0.460113	0.680286	0.927224	0.97386	1	1855	tags=25%, list=11%, signal=28%
ZHAN_MULTIPLE_MYELOMA_DN	ZHAN_MULTIPLE_MYELOMA_DN		17	0.460467	0.678218	0.919098	0.974898	1	1221	tags=18%, list=8%, signal=19%
REACTOME_CELL_CELL_JUNCTION_ORGANIZATION	REACTOME_CELL_CELL_JUNCTION_ORGANIZATION		21	0.433916	0.677323	0.924675	0.97488	1	2455	tags=29%, list=15%, signal=34%
MCBRYAN_PUBERTAL_BREAST_5_6WK_UP	MCBRYAN_PUBERTAL_BREAST_5_6WK_UP		27	0.420595	0.677226	0.960103	0.97422	1	1695	tags=15%, list=10%, signal=17%
YU_MYC_TARGETS_DN	YU_MYC_TARGETS_DN		15	0.453108	0.667899	0.928382	0.980958	1	150	tags=7%, list=1%, signal=7%
WP_PATHWAYS_REGULATING_HIPPO_SIGNALING	WP_PATHWAYS_REGULATING_HIPPO_SIGNALING		23	0.427141	0.666807	0.940127	0.981032	1	2718	tags=30%, list=17%, signal=36%
LEIN_CHOROID_PLEXUS_MARKERS	LEIN_CHOROID_PLEXUS_MARKERS		28	0.41787	0.665906	0.962825	0.980939	1	1520	tags=11%, list=9%, signal=12%
HUMMERICH_SKIN_CANCER_PROGRESSION_DN	HUMMERICH_SKIN_CANCER_PROGRESSION_DN		18	0.441307	0.665306	0.958005	0.980646	1	1069	tags=11%, list=7%, signal=12%
WP_PARKINSONS_DISEASE_PATHWAY	WP_PARKINSONS_DISEASE_PATHWAY		16	0.44944	0.662735	0.945833	0.981724	1	1489	tags=6%, list=9%, signal=7%
WP_BREAST_CANCER_PATHWAY	WP_BREAST_CANCER_PATHWAY		34	0.402523	0.66182	0.977914	0.9816	1	2693	tags=24%, list=17%, signal=28%
WANG_CISPLATIN_RESPONSE_AND_XPC_UP	WANG_CISPLATIN_RESPONSE_AND_XPC_UP		31	0.403118	0.661199	0.983689	0.981308	1	2239	tags=16%, list=14%, signal=19%
IWANAGA_CARCINOGENESIS_BY_KRAS_DN	IWANAGA_CARCINOGENESIS_BY_KRAS_DN		21	0.42126	0.654594	0.95974	0.984788	1	1365	tags=14%, list=8%, signal=16%
MCBRYAN_PUBERTAL_BREAST_6_7WK_DN	MCBRYAN_PUBERTAL_BREAST_6_7WK_DN		18	0.433985	0.653562	0.967914	0.98467	1	2527	tags=28%, list=16%, signal=33%
REACTOME_L1CAM_INTERACTIONS	REACTOME_L1CAM_INTERACTIONS		26	0.408003	0.648807	0.969777	0.986718	1	2215	tags=19%, list=14%, signal=22%
UEDA_PERIFERAL_CLOCK	UEDA_PERIFERAL_CLOCK		15	0.444178	0.648396	0.94695	0.986223	1	2446	tags=20%, list=15%, signal=24%
HAN_SATB1_TARGETS_UP	HAN_SATB1_TARGETS_UP		47	0.378411	0.646996	0.995392	0.986235	1	1472	tags=15%, list=9%, signal=16%
WP_VIRAL_ACUTE_MYOCARDITIS	WP_VIRAL_ACUTE_MYOCARDITIS		15	0.449747	0.646392	0.939073	0.985822	1	1865	tags=13%, list=11%, signal=15%
ZHENG_FOXP3_TARGETS_IN_THYMUS_UP	ZHENG_FOXP3_TARGETS_IN_THYMUS_UP		17	0.423711	0.636678	0.972368	0.989831	1	864	tags=12%, list=5%, signal=12%
REACTOME_NEDDYLATION	REACTOME_NEDDYLATION		15	0.44057	0.635108	0.957333	0.989742	1	1674	tags=27%, list=10%, signal=30%
BROWNE_HCMV_INFECTION_8HR_UP	BROWNE_HCMV_INFECTION_8HR_UP		17	0.418587	0.63166	0.97249	0.990484	1	2492	tags=29%, list=15%, signal=35%
REACTOME_ASSEMBLY_AND_CELL_SURFACE_PRESENTATION_OF_NMDA_RECEPTORS	REACTOME_ASSEMBLY_AND_CELL_SURFACE_PRESENTATION_OF_NMDA_RECEPTORS		15	0.431159	0.631092	0.967347	0.989963	1	2549	tags=33%, list=16%, signal=39%
BROWN_MYELOID_CELL_DEVELOPMENT_DN	BROWN_MYELOID_CELL_DEVELOPMENT_DN		18	0.41803	0.627665	0.964613	0.990556	1	1451	tags=11%, list=9%, signal=12%
SMIRNOV_RESPONSE_TO_IR_6HR_DN	SMIRNOV_RESPONSE_TO_IR_6HR_DN		18	0.408656	0.611529	0.984395	0.994557	1	2308	tags=22%, list=14%, signal=26%
OUELLET_CULTURED_OVARIAN_CANCER_INVASIVE_VS_LMP_DN	OUELLET_CULTURED_OVARIAN_CANCER_INVASIVE_VS_LMP_DN		15	0.406695	0.595532	0.985115	0.996847	1	1489	tags=13%, list=9%, signal=15%

## Sheet: downregulated
B. significantly downregulated gene sets in IDX+ in the MsigDB curated database
NAME	GS<br> follow link to MSigDB	GS DETAILS	SIZE	ES	NES	NOM p-val	FDR q-val	FWER p-val	RANK AT MAX	LEADING EDGE
MATTIOLI_MGUS_VS_PCL	MATTIOLI_MGUS_VS_PCL	Details ...	34	-0.911861	-1.81512	0	0.0429027	0.13	1432	tags=6%, list=9%, signal=6%
KEGG_STARCH_AND_SUCROSE_METABOLISM	KEGG_STARCH_AND_SUCROSE_METABOLISM	Details ...	24	-0.944967	-1.77189	0.00465116	0.0552044	0.294	896	tags=13%, list=6%, signal=13%
KEGG_GRAFT_VERSUS_HOST_DISEASE	KEGG_GRAFT_VERSUS_HOST_DISEASE	Details ...	23	-0.930412	-1.71128	0.00913242	0.102136	0.625	1132	tags=9%, list=7%, signal=9%
REACTOME_GLUCURONIDATION	REACTOME_GLUCURONIDATION	Details ...	21	-0.944965	-1.69639	0.00395257	0.0954264	0.709	896	tags=10%, list=6%, signal=10%
REACTOME_DIGESTION_AND_ABSORPTION	REACTOME_DIGESTION_AND_ABSORPTION	Details ...	19	-0.989216	-1.67768	0	0.100667	0.796	178	tags=11%, list=1%, signal=11%
KEGG_ASCORBATE_AND_ALDARATE_METABOLISM	KEGG_ASCORBATE_AND_ALDARATE_METABOLISM	Details ...	19	-0.944972	-1.67031	0.017316	0.0930934	0.835	896	tags=11%, list=6%, signal=11%
WP_GLUCURONIDATION	WP_GLUCURONIDATION	Details ...	20	-0.94503	-1.63704	0.0252101	0.125253	0.942	896	tags=15%, list=6%, signal=16%
KEGG_PORPHYRIN_AND_CHLOROPHYLL_METABOLISM	KEGG_PORPHYRIN_AND_CHLOROPHYLL_METABOLISM	Details ...	19	-0.935667	-1.63371	0.0166667	0.114817	0.946	1048	tags=16%, list=6%, signal=17%
KEGG_ALLOGRAFT_REJECTION	KEGG_ALLOGRAFT_REJECTION	Details ...	20	-0.930363	-1.61544	0.0135747	0.130254	0.976	1132	tags=5%, list=7%, signal=5%
VILIMAS_NOTCH1_TARGETS_DN	VILIMAS_NOTCH1_TARGETS_DN	Details ...	17	-0.955946	-1.60045	0.0246914	0.140881	0.989	718	tags=12%, list=4%, signal=12%
NIKOLSKY_BREAST_CANCER_8P12_P11_AMPLICON	NIKOLSKY_BREAST_CANCER_8P12_P11_AMPLICON	Details ...	15	-0.966486	-1.55856	0.0272374	0.21031	1	547	tags=13%, list=3%, signal=14%
HAHTOLA_SEZARY_SYNDROM_DN	HAHTOLA_SEZARY_SYNDROM_DN	Details ...	17	-0.907332	-1.52951	0.0681818	0.257685	1	1507	tags=12%, list=9%, signal=13%
CROONQUIST_NRAS_SIGNALING_UP	CROONQUIST_NRAS_SIGNALING_UP	Details ...	17	-0.932224	-1.52239	0.0466102	0.254271	1	1103	tags=12%, list=7%, signal=13%
KAMIKUBO_MYELOID_CEBPA_NETWORK	KAMIKUBO_MYELOID_CEBPA_NETWORK	Details ...	16	-0.897022	-1.41515	0.169173	0.458495	1	718	tags=6%, list=4%, signal=7%
PID_HNF3B_PATHWAY	PID_HNF3B_PATHWAY	Details ...	18	-0.838826	-1.39616	0.119231	0.458584	1	1410	tags=17%, list=9%, signal=18%
REACTOME_TOLL_LIKE_RECEPTOR_CASCADES	REACTOME_TOLL_LIKE_RECEPTOR_CASCADES	Details ...	22	-0.758948	-1.34612	0.0815451	0.516083	1	1552	tags=14%, list=10%, signal=15%
REACTOME_INTERLEUKIN_1_FAMILY_SIGNALING	REACTOME_INTERLEUKIN_1_FAMILY_SIGNALING	Details ...	20	-0.747226	-1.30598	0.135246	0.561736	1	1089	tags=20%, list=7%, signal=21%
REACTOME_PEPTIDE_HORMONE_METABOLISM	REACTOME_PEPTIDE_HORMONE_METABOLISM	Details ...	26	-0.703518	-1.30387	0.127119	0.534938	1	501	tags=8%, list=3%, signal=8%
WP_PREGNANE_X_RECEPTOR_PATHWAY	WP_PREGNANE_X_RECEPTOR_PATHWAY	Details ...	15	-0.774281	-1.28607	0.209486	0.543157	1	896	tags=7%, list=6%, signal=7%
REACTOME_SCAVENGING_OF_HEME_FROM_PLASMA	REACTOME_SCAVENGING_OF_HEME_FROM_PLASMA	Details ...	57	-0.574618	-1.2809	0.0521739	0.526881	1	699	tags=4%, list=4%, signal=4%
BOYAULT_LIVER_CANCER_SUBCLASS_G123_DN	BOYAULT_LIVER_CANCER_SUBCLASS_G123_DN		17	-0.774303	-1.26499	0.21519	0.532878	1	523	tags=12%, list=3%, signal=12%
SCHAEFFER_PROSTATE_DEVELOPMENT_6HR_UP	SCHAEFFER_PROSTATE_DEVELOPMENT_6HR_UP		22	-0.654177	-1.2206	0.183036	0.603998	1	1643	tags=23%, list=10%, signal=25%
REACTOME_SIGNALING_BY_TYPE_1_INSULIN_LIKE_GROWTH_FACTOR_1_RECEPTOR_IGF1R	REACTOME_SIGNALING_BY_TYPE_1_INSULIN_LIKE_GROWTH_FACTOR_1_RECEPTOR_IGF1R		19	-0.703688	-1.21848	0.198157	0.58265	1	1101	tags=21%, list=7%, signal=23%
KIM_RESPONSE_TO_TSA_AND_DECITABINE_UP	KIM_RESPONSE_TO_TSA_AND_DECITABINE_UP		38	-0.562012	-1.14168	0.16763	0.75764	1	588	tags=18%, list=4%, signal=19%
REACTOME_INSULIN_RECEPTOR_SIGNALLING_CASCADE	REACTOME_INSULIN_RECEPTOR_SIGNALLING_CASCADE		17	-0.633815	-1.10848	0.275472	0.831099	1	1101	tags=18%, list=7%, signal=19%
KEGG_TGF_BETA_SIGNALING_PATHWAY	KEGG_TGF_BETA_SIGNALING_PATHWAY		15	-0.677059	-1.1007	0.330769	0.823091	1	1313	tags=27%, list=8%, signal=29%
REACTOME_SIGNALING_BY_FGFR2	REACTOME_SIGNALING_BY_FGFR2		16	-0.659572	-1.07833	0.338776	0.867951	1	442	tags=13%, list=3%, signal=13%
REACTOME_FGFR2_LIGAND_BINDING_AND_ACTIVATION	REACTOME_FGFR2_LIGAND_BINDING_AND_ACTIVATION		15	-0.659574	-1.07037	0.342561	0.864413	1	442	tags=13%, list=3%, signal=14%
REACTOME_MHC_CLASS_II_ANTIGEN_PRESENTATION	REACTOME_MHC_CLASS_II_ANTIGEN_PRESENTATION		21	-0.599299	-1.06979	0.325792	0.836377	1	1500	tags=29%, list=9%, signal=31%
LI_AMPLIFIED_IN_LUNG_CANCER	LI_AMPLIFIED_IN_LUNG_CANCER		24	-0.571714	-1.06588	0.303167	0.820877	1	940	tags=17%, list=6%, signal=18%
MEISSNER_BRAIN_HCP_WITH_H3_UNMETHYLATED	MEISSNER_BRAIN_HCP_WITH_H3_UNMETHYLATED		17	-0.624454	-1.05805	0.33213	0.819928	1	583	tags=18%, list=4%, signal=18%
BASSO_CD40_SIGNALING_DN	BASSO_CD40_SIGNALING_DN		19	-0.617549	-1.05128	0.358744	0.816459	1	1441	tags=37%, list=9%, signal=40%
REACTOME_CD22_MEDIATED_BCR_REGULATION	REACTOME_CD22_MEDIATED_BCR_REGULATION		54	-0.483318	-1.04907	0.310345	0.798715	1	699	tags=6%, list=4%, signal=6%
PID_REG_GR_PATHWAY	PID_REG_GR_PATHWAY		15	-0.638548	-1.04661	0.352459	0.783243	1	232	tags=7%, list=1%, signal=7%
REACTOME_IRS_MEDIATED_SIGNALLING	REACTOME_IRS_MEDIATED_SIGNALLING		17	-0.633815	-1.03821	0.367089	0.7862	1	1101	tags=18%, list=7%, signal=19%
WP_MICROGLIA_PATHOGEN_PHAGOCYTOSIS_PATHWAY	WP_MICROGLIA_PATHOGEN_PHAGOCYTOSIS_PATHWAY		17	-0.582396	-1.00462	0.365385	0.876165	1	718	tags=18%, list=4%, signal=18%
REACTOME_INTERLEUKIN_4_AND_INTERLEUKIN_13_SIGNALING	REACTOME_INTERLEUKIN_4_AND_INTERLEUKIN_13_SIGNALING		30	-0.520261	-0.99992	0.402062	0.869136	1	718	tags=17%, list=4%, signal=17%
ACEVEDO_NORMAL_TISSUE_ADJACENT_TO_LIVER_TUMOR_UP	ACEVEDO_NORMAL_TISSUE_ADJACENT_TO_LIVER_TUMOR_UP		18	-0.584694	-0.988629	0.422727	0.886038	1	503	tags=22%, list=3%, signal=23%
WEBER_METHYLATED_HCP_IN_FIBROBLAST_DN	WEBER_METHYLATED_HCP_IN_FIBROBLAST_DN		22	-0.550513	-0.982438	0.416667	0.88427	1	1048	tags=14%, list=6%, signal=15%
BERTUCCI_MEDULLARY_VS_DUCTAL_BREAST_CANCER_UP	BERTUCCI_MEDULLARY_VS_DUCTAL_BREAST_CANCER_UP		18	-0.569724	-0.979179	0.40856	0.873498	1	1382	tags=44%, list=9%, signal=49%
KEGG_PENTOSE_AND_GLUCURONATE_INTERCONVERSIONS	KEGG_PENTOSE_AND_GLUCURONATE_INTERCONVERSIONS		19	-0.536022	-0.935906	0.495727	1	1	896	tags=11%, list=6%, signal=11%
BROWNE_HCMV_INFECTION_30MIN_DN	BROWNE_HCMV_INFECTION_30MIN_DN		29	-0.479487	-0.929376	0.523365	1	1	1507	tags=17%, list=9%, signal=19%
REACTOME_INTRA_GOLGI_AND_RETROGRADE_GOLGI_TO_ER_TRAFFIC	REACTOME_INTRA_GOLGI_AND_RETROGRADE_GOLGI_TO_ER_TRAFFIC		17	-0.557159	-0.923504	0.505455	1	1	1471	tags=29%, list=9%, signal=32%
LEE_LIVER_CANCER_DENA_DN	LEE_LIVER_CANCER_DENA_DN		36	-0.465702	-0.921907	0.641509	0.996636	1	178	tags=6%, list=1%, signal=6%
WORSCHECH_TUMOR_REJECTION_UP	WORSCHECH_TUMOR_REJECTION_UP		21	-0.518837	-0.919565	0.522523	0.983805	1	542	tags=19%, list=3%, signal=20%
WP_PRADERWILLI_AND_ANGELMAN_SYNDROME	WP_PRADERWILLI_AND_ANGELMAN_SYNDROME		23	-0.490395	-0.913178	0.536842	0.98656	1	501	tags=9%, list=3%, signal=9%
HOLLMANN_APOPTOSIS_VIA_CD40_DN	HOLLMANN_APOPTOSIS_VIA_CD40_DN		23	-0.4862	-0.900909	0.581818	1	1	1132	tags=39%, list=7%, signal=42%
REACTOME_COSTIMULATION_BY_THE_CD28_FAMILY	REACTOME_COSTIMULATION_BY_THE_CD28_FAMILY		27	-0.480161	-0.890348	0.605634	1	1	526	tags=7%, list=3%, signal=8%
REACTOME_SIGNALING_BY_FGFR	REACTOME_SIGNALING_BY_FGFR		20	-0.516896	-0.879818	0.637131	1	1	442	tags=10%, list=3%, signal=10%
STOSSI_RESPONSE_TO_ESTRADIOL	STOSSI_RESPONSE_TO_ESTRADIOL		17	-0.539977	-0.874528	0.578358	1	1	697	tags=18%, list=4%, signal=18%
REACTOME_SIGNALING_BY_INSULIN_RECEPTOR	REACTOME_SIGNALING_BY_INSULIN_RECEPTOR		19	-0.512668	-0.87384	0.582677	1	1	1101	tags=16%, list=7%, signal=17%
TAKEDA_TARGETS_OF_NUP98_HOXA9_FUSION_8D_UP	TAKEDA_TARGETS_OF_NUP98_HOXA9_FUSION_8D_UP		38	-0.418482	-0.854738	0.765714	1	1	940	tags=18%, list=6%, signal=20%
KEGG_TYPE_I_DIABETES_MELLITUS	KEGG_TYPE_I_DIABETES_MELLITUS		21	-0.49243	-0.852757	0.604762	1	1	1132	tags=10%, list=7%, signal=10%
SPIELMAN_LYMPHOBLAST_EUROPEAN_VS_ASIAN_UP	SPIELMAN_LYMPHOBLAST_EUROPEAN_VS_ASIAN_UP		17	-0.495197	-0.82184	0.701245	1	1	1389	tags=47%, list=9%, signal=51%
HADDAD_T_LYMPHOCYTE_AND_NK_PROGENITOR_DN	HADDAD_T_LYMPHOCYTE_AND_NK_PROGENITOR_DN		31	-0.416341	-0.813362	0.837349	1	1	1136	tags=16%, list=7%, signal=17%
WP_CARDIAC_PROGENITOR_DIFFERENTIATION	WP_CARDIAC_PROGENITOR_DIFFERENTIATION		22	-0.454341	-0.81071	0.754464	1	1	1115	tags=18%, list=7%, signal=19%
WP_DIFFERENTIATION_PATHWAY	WP_DIFFERENTIATION_PATHWAY		16	-0.513508	-0.810466	0.662116	1	1	225	tags=25%, list=1%, signal=25%
WP_MESODERMAL_COMMITMENT_PATHWAY	WP_MESODERMAL_COMMITMENT_PATHWAY		28	-0.428223	-0.80878	0.829016	1	1	1410	tags=14%, list=9%, signal=16%
WIERENGA_STAT5A_TARGETS_GROUP1	WIERENGA_STAT5A_TARGETS_GROUP1		19	-0.473623	-0.806163	0.753304	1	1	1136	tags=16%, list=7%, signal=17%
CHEN_LIVER_METABOLISM_QTL_CIS	CHEN_LIVER_METABOLISM_QTL_CIS		18	-0.468104	-0.806123	0.711382	1	1	639	tags=11%, list=4%, signal=12%
RAMALHO_STEMNESS_DN	RAMALHO_STEMNESS_DN		19	-0.47312	-0.80335	0.763265	1	1	1428	tags=16%, list=9%, signal=17%
WP_TCELL_ANTIGEN_RECEPTOR_TCR_PATHWAY_DURING_STAPHYLOCOCCUS_AUREUS_INFECTION	WP_TCELL_ANTIGEN_RECEPTOR_TCR_PATHWAY_DURING_STAPHYLOCOCCUS_AUREUS_INFECTION		18	-0.470589	-0.795154	0.740586	1	1	1495	tags=11%, list=9%, signal=12%
WP_GABA_RECEPTOR_SIGNALING	WP_GABA_RECEPTOR_SIGNALING		16	-0.475288	-0.785982	0.724739	1	1	136	tags=6%, list=1%, signal=6%
SATO_SILENCED_EPIGENETICALLY_IN_PANCREATIC_CANCER	SATO_SILENCED_EPIGENETICALLY_IN_PANCREATIC_CANCER		15	-0.476567	-0.767995	0.760714	1	1	588	tags=20%, list=4%, signal=21%
WP_REGULATION_OF_ACTIN_CYTOSKELETON	WP_REGULATION_OF_ACTIN_CYTOSKELETON		34	-0.384735	-0.760077	0.960894	1	1	442	tags=9%, list=3%, signal=9%
WP_CELL_DIFFERENTIATION_INDEX_EXPANDED	WP_CELL_DIFFERENTIATION_INDEX_EXPANDED		15	-0.477252	-0.758534	0.754717	1	1	542	tags=7%, list=3%, signal=7%
WINNEPENNINCKX_MELANOMA_METASTASIS_DN	WINNEPENNINCKX_MELANOMA_METASTASIS_DN		18	-0.464063	-0.754633	0.749077	1	1	1136	tags=11%, list=7%, signal=12%
VILIMAS_NOTCH1_TARGETS_UP	VILIMAS_NOTCH1_TARGETS_UP		21	-0.411959	-0.740462	0.945701	1	1	1383	tags=19%, list=9%, signal=21%
BLANCO_MELO_COVID19_SARS_COV_2_INFECTION_A594_CELLS_UP	BLANCO_MELO_COVID19_SARS_COV_2_INFECTION_A594_CELLS_UP		19	-0.42643	-0.73549	0.897959	1	1	523	tags=16%, list=3%, signal=16%
KEGG_INSULIN_SIGNALING_PATHWAY	KEGG_INSULIN_SIGNALING_PATHWAY		16	-0.449511	-0.731716	0.823755	1	1	1101	tags=25%, list=7%, signal=27%
TURASHVILI_BREAST_LOBULAR_CARCINOMA_VS_DUCTAL_NORMAL_UP	TURASHVILI_BREAST_LOBULAR_CARCINOMA_VS_DUCTAL_NORMAL_UP		15	-0.454082	-0.731265	0.854406	1	1	1184	tags=33%, list=7%, signal=36%
KANG_GLIS3_TARGETS	KANG_GLIS3_TARGETS		21	-0.410339	-0.720683	0.918552	1	1	178	tags=10%, list=1%, signal=10%
PEPPER_CHRONIC_LYMPHOCYTIC_LEUKEMIA_UP	PEPPER_CHRONIC_LYMPHOCYTIC_LEUKEMIA_UP		18	-0.433559	-0.718253	0.868	1	1	283	tags=11%, list=2%, signal=11%
WP_MICRORNAS_IN_CARDIOMYOCYTE_HYPERTROPHY	WP_MICRORNAS_IN_CARDIOMYOCYTE_HYPERTROPHY		15	-0.459513	-0.715558	0.851449	1	1	1428	tags=20%, list=9%, signal=22%
REACTOME_GAP_JUNCTION_TRAFFICKING_AND_REGULATION	REACTOME_GAP_JUNCTION_TRAFFICKING_AND_REGULATION		15	-0.41463	-0.694956	0.90873	1	1	1471	tags=20%, list=9%, signal=22%
REACTOME_GAP_JUNCTION_ASSEMBLY	REACTOME_GAP_JUNCTION_ASSEMBLY		15	-0.41463	-0.661788	0.942623	1	1	1471	tags=20%, list=9%, signal=22%
WANG_ESOPHAGUS_CANCER_VS_NORMAL_UP	WANG_ESOPHAGUS_CANCER_VS_NORMAL_UP		17	-0.39198	-0.644722	0.969231	1	1	1516	tags=29%, list=9%, signal=32%
REACTOME_RAC1_GTPASE_CYCLE	REACTOME_RAC1_GTPASE_CYCLE		15	-0.390345	-0.612348	0.992188	1	1	712	tags=20%, list=4%, signal=21%
SALVADOR_MARTIN_PEDIATRIC_TBD_ANTI_TNF_THERAPY_NONRESPONDER_POST_TREATMENT_DN	SALVADOR_MARTIN_PEDIATRIC_TBD_ANTI_TNF_THERAPY_NONRESPONDER_POST_TREATMENT_DN		15	-0.292324	-0.479773	0.98893	1	1	11503	tags=100%, list=71%, signal=342%
REACTOME_DIGESTION	REACTOME_DIGESTION		15	-0.247166	-0.401238	0.982456	0.997884	1	12236	tags=100%, list=75%, signal=405%
