# Supplementary material for: High cell density and high-resolution 3D bioprinting for fabricating vascularized tissues
Source: Sci Adv. 2023 Feb 22;9(8):eade7923. doi: 10.1126/sciadv.ade7923 (PMC9946358; doi:10.1126/sciadv.ade7923)
Supplement: Supplementary file 2 — Data S1 to S3 [file sciadv.ade7923_data_s1_to_s3.zip › sciadv.ade7923_data_s3.xlsx]

## Sheet: upregulated
A. significantly upregulated gene sets in IDX+ in the MsigDB gene ontology database
NAME	GS<br> follow link to MSigDB	GS DETAILS	SIZE	ES	NES	NOM p-val	FDR q-val	FWER p-val	RANK AT MAX	LEADING EDGE
GOMF_IMMUNOGLOBULIN_RECEPTOR_BINDING	GOMF_IMMUNOGLOBULIN_RECEPTOR_BINDING	Details ...	68	0.905186	1.61187	0	0.0133277	0.012	1534	tags=1%, list=9%, signal=2%
GOBP_POSITIVE_REGULATION_OF_B_CELL_ACTIVATION	GOBP_POSITIVE_REGULATION_OF_B_CELL_ACTIVATION	Details ...	79	0.867093	1.563	0	0.0632842	0.109	1221	tags=4%, list=8%, signal=4%
GOMF_SERINE_TYPE_ENDOPEPTIDASE_INHIBITOR_ACTIVITY	GOMF_SERINE_TYPE_ENDOPEPTIDASE_INHIBITOR_ACTIVITY	Details ...	48	0.883675	1.53357	0	0.149167	0.332	1452	tags=13%, list=9%, signal=14%
GOMF_OXIDOREDUCTASE_ACTIVITY_ACTING_ON_PAIRED_DONORS_WITH_INCORPORATION_OR_REDUCTION_OF_MOLECULAR_OXYGEN_REDUCED_FLAVIN_OR_FLAVOPROTEIN_AS_ONE_DONOR_AND_INCORPORATION_OF_ONE_ATOM_OF_OXYGEN	GOMF_OXIDOREDUCTASE_ACTIVITY_ACTING_ON_PAIRED_DONORS_WITH_INCORPORATION_OR_REDUCTION_OF_MOLECULAR_OXYGEN_REDUCED_FLAVIN_OR_FLAVOPROTEIN_AS_ONE_DONOR_AND_INCORPORATION_OF_ONE_ATOM_OF_OXYGEN	Details ...	22	0.981868	1.51929	0	0.194851	0.501	3	tags=5%, list=0%, signal=5%
GOBP_METANEPHROS_DEVELOPMENT	GOBP_METANEPHROS_DEVELOPMENT	Details ...	34	0.919386	1.51647	0	0.17586	0.549	1318	tags=35%, list=8%, signal=38%
HP_ABNORMAL_MYELOID_LEUKOCYTE_MORPHOLOGY	HP_ABNORMAL_MYELOID_LEUKOCYTE_MORPHOLOGY	Details ...	49	0.880565	1.51618	0	0.148592	0.557	1865	tags=33%, list=11%, signal=37%
GOBP_NEGATIVE_REGULATION_OF_NEURON_APOPTOTIC_PROCESS	GOBP_NEGATIVE_REGULATION_OF_NEURON_APOPTOTIC_PROCESS	Details ...	38	0.897679	1.51218	0	0.144344	0.607	1360	tags=29%, list=8%, signal=32%
GOBP_RESPONSE_TO_CALCIUM_ION	GOBP_RESPONSE_TO_CALCIUM_ION	Details ...	38	0.888796	1.50678	0	0.153224	0.669	1238	tags=26%, list=8%, signal=28%
GOBP_REGULATION_OF_T_CELL_DIFFERENTIATION	GOBP_REGULATION_OF_T_CELL_DIFFERENTIATION	Details ...	46	0.867104	1.50546	0	0.142855	0.687	1870	tags=26%, list=12%, signal=29%
GOBP_ALPHA_BETA_T_CELL_ACTIVATION	GOBP_ALPHA_BETA_T_CELL_ACTIVATION	Details ...	49	0.858288	1.49194	0.00231481	0.209495	0.836	1924	tags=33%, list=12%, signal=37%
GOBP_RECEPTOR_SIGNALING_PATHWAY_VIA_STAT	GOBP_RECEPTOR_SIGNALING_PATHWAY_VIA_STAT	Details ...	60	0.837936	1.48384	0.00111483	0.254046	0.917	2292	tags=23%, list=14%, signal=27%
GOBP_REGULATION_OF_B_CELL_ACTIVATION	GOBP_REGULATION_OF_B_CELL_ACTIVATION	Details ...	91	0.806712	1.4815	0	0.251766	0.934	1221	tags=7%, list=8%, signal=7%
HP_IMMUNODEFICIENCY	HP_IMMUNODEFICIENCY	Details ...	33	0.897866	1.4805	0.00120773	0.238625	0.938	1662	tags=21%, list=10%, signal=24%
HP_ABNORMALITY_OF_NEUTROPHILS	HP_ABNORMALITY_OF_NEUTROPHILS	Details ...	36	0.891471	1.47838	0.00121359	0.236645	0.95	1662	tags=33%, list=10%, signal=37%
GOBP_RESPONSE_TO_METAL_ION	GOBP_RESPONSE_TO_METAL_ION	Details ...	83	0.818846	1.47693	0.00107759	0.231618	0.955	1587	tags=20%, list=10%, signal=23%
HP_ABNORMAL_LEUKOCYTE_COUNT	HP_ABNORMAL_LEUKOCYTE_COUNT	Details ...	52	0.84183	1.47316	0.00113507	0.244897	0.97	1715	tags=27%, list=11%, signal=30%
GOBP_DEFENSE_RESPONSE_TO_BACTERIUM	GOBP_DEFENSE_RESPONSE_TO_BACTERIUM	Details ...	215	0.77672	1.47143	0	0.244521	0.974	2124	tags=7%, list=13%, signal=8%
HP_FEVER	HP_FEVER	Details ...	61	0.822587	1.46869	0.00558036	0.253581	0.982	1662	tags=30%, list=10%, signal=33%
GOMF_OXIDOREDUCTASE_ACTIVITY_ACTING_ON_PAIRED_DONORS_WITH_INCORPORATION_OR_REDUCTION_OF_MOLECULAR_OXYGEN	GOMF_OXIDOREDUCTASE_ACTIVITY_ACTING_ON_PAIRED_DONORS_WITH_INCORPORATION_OR_REDUCTION_OF_MOLECULAR_OXYGEN	Details ...	55	0.834444	1.46652	0.00455063	0.257887	0.988	2056	tags=25%, list=13%, signal=29%
GOBP_POSITIVE_REGULATION_OF_LYMPHOCYTE_DIFFERENTIATION	GOBP_POSITIVE_REGULATION_OF_LYMPHOCYTE_DIFFERENTIATION	Details ...	33	0.885346	1.46559	0.00245399	0.25265	0.988	1870	tags=36%, list=12%, signal=41%
GOBP_REGULATION_OF_ALPHA_BETA_T_CELL_ACTIVATION	GOBP_REGULATION_OF_ALPHA_BETA_T_CELL_ACTIVATION		34	0.885277	1.46442	0.00361011	0.249138	0.99	1870	tags=32%, list=12%, signal=36%
HP_AUTOIMMUNITY	HP_AUTOIMMUNITY		34	0.883956	1.46437	0.00479042	0.237965	0.99	864	tags=15%, list=5%, signal=15%
HP_LEUKOPENIA	HP_LEUKOPENIA		31	0.894672	1.46235	0.00121507	0.242579	0.994	1715	tags=26%, list=11%, signal=29%
GOBP_RESPONSE_TO_INORGANIC_SUBSTANCE	GOBP_RESPONSE_TO_INORGANIC_SUBSTANCE		120	0.788741	1.45869	0.00209205	0.260327	0.996	2124	tags=23%, list=13%, signal=27%
GOBP_REGULATION_OF_NEURON_DIFFERENTIATION	GOBP_REGULATION_OF_NEURON_DIFFERENTIATION		67	0.815738	1.45365	0.00221239	0.290936	0.998	1951	tags=33%, list=12%, signal=37%
GOBP_NCRNA_PROCESSING	GOBP_NCRNA_PROCESSING		15	0.994332	1.4507	0	0.304472	0.999	92	tags=7%, list=1%, signal=7%
GOMF_MONOOXYGENASE_ACTIVITY	GOMF_MONOOXYGENASE_ACTIVITY		53	0.83446	1.44922	0.00226501	0.30734	1	2056	tags=26%, list=13%, signal=30%
GOBP_T_CELL_ACTIVATION_INVOLVED_IN_IMMUNE_RESPONSE	GOBP_T_CELL_ACTIVATION_INVOLVED_IN_IMMUNE_RESPONSE		43	0.848675	1.44774	0.00588928	0.309645	1	2260	tags=23%, list=14%, signal=27%
HP_ABNORMAL_GRANULOCYTE_COUNT	HP_ABNORMAL_GRANULOCYTE_COUNT		27	0.897842	1.44033	0.00765306	0.37231	1	1662	tags=22%, list=10%, signal=25%
GOMF_PHOSPHOLIPASE_A2_ACTIVITY	GOMF_PHOSPHOLIPASE_A2_ACTIVITY		16	0.973816	1.43689	0.00541272	0.398216	1	425	tags=6%, list=3%, signal=6%
HP_POOR_HEAD_CONTROL	HP_POOR_HEAD_CONTROL		23	0.900946	1.43439	0.00656168	0.41384	1	1494	tags=39%, list=9%, signal=43%
GOBP_ODONTOGENESIS_OF_DENTIN_CONTAINING_TOOTH	GOBP_ODONTOGENESIS_OF_DENTIN_CONTAINING_TOOTH		37	0.854939	1.43408	0.00358852	0.403994	1	2202	tags=30%, list=14%, signal=34%
HP_ABNORMALITY_OF_THE_BILIARY_SYSTEM	HP_ABNORMALITY_OF_THE_BILIARY_SYSTEM		58	0.8214	1.4335	0.0078125	0.398107	1	1520	tags=21%, list=9%, signal=23%
GOBP_ALPHA_BETA_T_CELL_DIFFERENTIATION	GOBP_ALPHA_BETA_T_CELL_DIFFERENTIATION		36	0.854296	1.42841	0.00616523	0.442933	1	2375	tags=39%, list=15%, signal=45%
GOBP_METANEPHRIC_NEPHRON_DEVELOPMENT	GOBP_METANEPHRIC_NEPHRON_DEVELOPMENT		23	0.919194	1.42752	0.00387597	0.44156	1	1318	tags=35%, list=8%, signal=38%
GOBP_REGULATION_OF_IMMUNOGLOBULIN_PRODUCTION	GOBP_REGULATION_OF_IMMUNOGLOBULIN_PRODUCTION		19	0.948792	1.42609	0.00389105	0.446454	1	832	tags=11%, list=5%, signal=11%
HP_RECURRENT_UPPER_RESPIRATORY_TRACT_INFECTIONS	HP_RECURRENT_UPPER_RESPIRATORY_TRACT_INFECTIONS		25	0.897793	1.42603	0.0127877	0.435227	1	1662	tags=20%, list=10%, signal=22%
HP_HEMOLYTIC_ANEMIA	HP_HEMOLYTIC_ANEMIA		24	0.902745	1.42402	0.00742574	0.446179	1	1474	tags=29%, list=9%, signal=32%
HP_ABDOMINAL_PAIN	HP_ABDOMINAL_PAIN		51	0.824072	1.42302	0.00462963	0.447513	1	1805	tags=29%, list=11%, signal=33%
HP_ABNORMAL_TRACHEOBRONCHIAL_MORPHOLOGY	HP_ABNORMAL_TRACHEOBRONCHIAL_MORPHOLOGY		59	0.818517	1.42108	0.00681044	0.45803	1	1715	tags=27%, list=11%, signal=30%
GOBP_REGULATION_OF_RECEPTOR_SIGNALING_PATHWAY_VIA_STAT	GOBP_REGULATION_OF_RECEPTOR_SIGNALING_PATHWAY_VIA_STAT		43	0.830566	1.42038	0.00936768	0.45484	1	2292	tags=23%, list=14%, signal=27%
GOBP_NEURON_APOPTOTIC_PROCESS	GOBP_NEURON_APOPTOTIC_PROCESS		58	0.801899	1.42004	0.010101	0.447918	1	2202	tags=31%, list=14%, signal=36%
HP_ERYTHRODERMA	HP_ERYTHRODERMA		17	0.953358	1.41796	0.00524246	0.460708	1	757	tags=6%, list=5%, signal=6%
GOBP_PROTEIN_MATURATION	GOBP_PROTEIN_MATURATION		57	0.81111	1.4177	0.004561	0.453088	1	2354	tags=28%, list=14%, signal=33%
GOCC_KERATIN_FILAMENT	GOCC_KERATIN_FILAMENT		68	0.796891	1.41728	0.00669643	0.447436	1	1722	tags=10%, list=11%, signal=11%
HP_ABNORMAL_IMMUNE_SYSTEM_MORPHOLOGY	HP_ABNORMAL_IMMUNE_SYSTEM_MORPHOLOGY		89	0.772516	1.41554	0.00326442	0.457189	1	1865	tags=29%, list=11%, signal=33%
GOMF_CALMODULIN_BINDING	GOMF_CALMODULIN_BINDING		54	0.799401	1.41076	0.00912201	0.504335	1	2817	tags=33%, list=17%, signal=40%
GOBP_CALCIUM_ION_TRANSPORT	GOBP_CALCIUM_ION_TRANSPORT		147	0.751894	1.41061	0.00102459	0.495681	1	1704	tags=24%, list=10%, signal=26%
GOMF_ENDOPEPTIDASE_REGULATOR_ACTIVITY	GOMF_ENDOPEPTIDASE_REGULATOR_ACTIVITY		79	0.781956	1.40997	0.0032538	0.492856	1	1452	tags=10%, list=9%, signal=11%
GOBP_CELLULAR_DEFENSE_RESPONSE	GOBP_CELLULAR_DEFENSE_RESPONSE		31	0.853663	1.40831	0.0135802	0.502142	1	2378	tags=19%, list=15%, signal=23%
GOBP_NEGATIVE_REGULATION_OF_NEURON_DEATH	GOBP_NEGATIVE_REGULATION_OF_NEURON_DEATH		49	0.81874	1.40806	0.00806452	0.49521	1	1360	tags=27%, list=8%, signal=29%
HP_ACUTE_PHASE_RESPONSE	HP_ACUTE_PHASE_RESPONSE		22	0.901572	1.40776	0.0169271	0.489382	1	1464	tags=27%, list=9%, signal=30%
GOBP_LYMPHOCYTE_ACTIVATION_INVOLVED_IN_IMMUNE_RESPONSE	GOBP_LYMPHOCYTE_ACTIVATION_INVOLVED_IN_IMMUNE_RESPONSE		63	0.797343	1.40748	0.0033557	0.483209	1	2260	tags=21%, list=14%, signal=24%
GOCC_RNA_POLYMERASE_II_TRANSCRIPTION_REGULATOR_COMPLEX	GOCC_RNA_POLYMERASE_II_TRANSCRIPTION_REGULATOR_COMPLEX		20	0.932187	1.40743	0.00906736	0.474734	1	735	tags=20%, list=5%, signal=21%
HP_LYMPHOPENIA	HP_LYMPHOPENIA		25	0.894649	1.40719	0.011378	0.468566	1	1715	tags=28%, list=11%, signal=31%
GOBP_REGULATION_OF_METAL_ION_TRANSPORT	GOBP_REGULATION_OF_METAL_ION_TRANSPORT		82	0.782972	1.40706	0.00328947	0.461706	1	1683	tags=28%, list=10%, signal=31%
GOBP_MACROPHAGE_MIGRATION	GOBP_MACROPHAGE_MIGRATION		17	0.946149	1.40516	0.0106952	0.474564	1	878	tags=29%, list=5%, signal=31%
GOBP_METAL_ION_TRANSPORT	GOBP_METAL_ION_TRANSPORT		167	0.753442	1.4033	0.00101317	0.48732	1	1859	tags=25%, list=11%, signal=27%
GOBP_FC_RECEPTOR_MEDIATED_STIMULATORY_SIGNALING_PATHWAY	GOBP_FC_RECEPTOR_MEDIATED_STIMULATORY_SIGNALING_PATHWAY		70	0.781358	1.4015	0.00550055	0.500119	1	1534	tags=7%, list=9%, signal=8%
GOBP_RENAL_SYSTEM_PROCESS	GOBP_RENAL_SYSTEM_PROCESS		40	0.822383	1.39992	0.0143027	0.509922	1	651	tags=20%, list=4%, signal=21%
GOMF_STEROID_BINDING	GOMF_STEROID_BINDING		27	0.867893	1.39901	0.0174564	0.511629	1	501	tags=26%, list=3%, signal=27%
GOMF_STEROID_HYDROXYLASE_ACTIVITY	GOMF_STEROID_HYDROXYLASE_ACTIVITY		22	0.899936	1.39877	0.0164975	0.505849	1	1451	tags=23%, list=9%, signal=25%
GOBP_DEFENSE_RESPONSE_TO_GRAM_POSITIVE_BACTERIUM	GOBP_DEFENSE_RESPONSE_TO_GRAM_POSITIVE_BACTERIUM		55	0.795985	1.39688	0.0148741	0.520504	1	1534	tags=13%, list=9%, signal=14%
GOBP_CD4_POSITIVE_ALPHA_BETA_T_CELL_ACTIVATION	GOBP_CD4_POSITIVE_ALPHA_BETA_T_CELL_ACTIVATION		33	0.854138	1.39504	0.0170524	0.53459	1	2375	tags=33%, list=15%, signal=39%
GOBP_NEGATIVE_REGULATION_OF_CALCIUM_ION_TRANSPORT	GOBP_NEGATIVE_REGULATION_OF_CALCIUM_ION_TRANSPORT		21	0.902165	1.39385	0.0114068	0.540186	1	1438	tags=29%, list=9%, signal=31%
HP_JOINT_SWELLING	HP_JOINT_SWELLING		16	0.94683	1.39379	0.0136054	0.532709	1	864	tags=13%, list=5%, signal=13%
HP_ABNORMAL_BRONCHUS_MORPHOLOGY	HP_ABNORMAL_BRONCHUS_MORPHOLOGY		38	0.818593	1.39362	0.0248815	0.526996	1	1662	tags=24%, list=10%, signal=26%
GOBP_ORGANIC_HYDROXY_COMPOUND_BIOSYNTHETIC_PROCESS	GOBP_ORGANIC_HYDROXY_COMPOUND_BIOSYNTHETIC_PROCESS		63	0.791839	1.39356	0.0122768	0.520046	1	2100	tags=24%, list=13%, signal=27%
GOBP_B_CELL_ACTIVATION	GOBP_B_CELL_ACTIVATION		133	0.749665	1.39273	0.00103627	0.521985	1	1662	tags=12%, list=10%, signal=13%
GOBP_NEURON_MIGRATION	GOBP_NEURON_MIGRATION		49	0.810927	1.39237	0.01373	0.518823	1	2422	tags=31%, list=15%, signal=36%
GOBP_RESPONSE_TO_XENOBIOTIC_STIMULUS	GOBP_RESPONSE_TO_XENOBIOTIC_STIMULUS		52	0.796895	1.3895	0.0116144	0.543814	1	962	tags=13%, list=6%, signal=14%
GOBP_DEFENSE_RESPONSE_TO_FUNGUS	GOBP_DEFENSE_RESPONSE_TO_FUNGUS		29	0.869034	1.38945	0.0160494	0.537034	1	2124	tags=3%, list=13%, signal=4%
HP_ABNORMALITY_OF_FUNDUS_PIGMENTATION	HP_ABNORMALITY_OF_FUNDUS_PIGMENTATION		16	0.957858	1.38945	0.00404313	0.529692	1	686	tags=19%, list=4%, signal=20%
HP_RECURRENT_LOWER_RESPIRATORY_TRACT_INFECTIONS	HP_RECURRENT_LOWER_RESPIRATORY_TRACT_INFECTIONS		24	0.884236	1.38859	0.0164349	0.532184	1	1587	tags=17%, list=10%, signal=18%
GOBP_REGULATION_OF_B_CELL_PROLIFERATION	GOBP_REGULATION_OF_B_CELL_PROLIFERATION		20	0.913159	1.3878	0.0155844	0.534117	1	832	tags=25%, list=5%, signal=26%
HP_ABNORMAL_C_REACTIVE_PROTEIN_LEVEL	HP_ABNORMAL_C_REACTIVE_PROTEIN_LEVEL		22	0.901572	1.38718	0.0141207	0.533787	1	1464	tags=27%, list=9%, signal=30%
HP_INCREASED_CIRCULATING_ANTIBODY_LEVEL	HP_INCREASED_CIRCULATING_ANTIBODY_LEVEL		21	0.908753	1.38576	0.0166881	0.543449	1	757	tags=19%, list=5%, signal=20%
GOBP_REGULATION_OF_LYMPHOCYTE_DIFFERENTIATION	GOBP_REGULATION_OF_LYMPHOCYTE_DIFFERENTIATION		53	0.798523	1.38515	0.0158371	0.543087	1	1870	tags=25%, list=12%, signal=28%
GOBP_SODIUM_ION_TRANSMEMBRANE_TRANSPORT	GOBP_SODIUM_ION_TRANSMEMBRANE_TRANSPORT		68	0.779471	1.38514	0.00996678	0.536269	1	1438	tags=22%, list=9%, signal=24%
GOBP_PROTEIN_PROCESSING	GOBP_PROTEIN_PROCESSING		53	0.802045	1.38468	0.0113507	0.534687	1	2354	tags=26%, list=14%, signal=31%
HP_ABNORMAL_PULMONARY_INTERSTITIAL_MORPHOLOGY	HP_ABNORMAL_PULMONARY_INTERSTITIAL_MORPHOLOGY		31	0.840983	1.38426	0.0348692	0.53316	1	1592	tags=19%, list=10%, signal=21%
GOBP_REGULATION_OF_ENDOCYTOSIS	GOBP_REGULATION_OF_ENDOCYTOSIS		38	0.825454	1.3841	0.0232829	0.52808	1	1718	tags=21%, list=11%, signal=23%
GOBP_LOCOMOTORY_BEHAVIOR	GOBP_LOCOMOTORY_BEHAVIOR		54	0.791067	1.3836	0.020362	0.527616	1	1716	tags=30%, list=11%, signal=33%
GOBP_POSITIVE_REGULATION_OF_ALPHA_BETA_T_CELL_ACTIVATION	GOBP_POSITIVE_REGULATION_OF_ALPHA_BETA_T_CELL_ACTIVATION		22	0.885239	1.38199	0.0207254	0.539451	1	1870	tags=41%, list=12%, signal=46%
GOBP_CYTOLYSIS	GOBP_CYTOLYSIS		18	0.913796	1.3798	0.0147651	0.557852	1	1399	tags=6%, list=9%, signal=6%
GOMF_NEUROPEPTIDE_RECEPTOR_BINDING	GOMF_NEUROPEPTIDE_RECEPTOR_BINDING		20	0.905004	1.3797	0.0168831	0.552721	1	1508	tags=20%, list=9%, signal=22%
GOBP_ADENYLATE_CYCLASE_INHIBITING_G_PROTEIN_COUPLED_RECEPTOR_SIGNALING_PATHWAY	GOBP_ADENYLATE_CYCLASE_INHIBITING_G_PROTEIN_COUPLED_RECEPTOR_SIGNALING_PATHWAY		41	0.813423	1.37962	0.0224852	0.547275	1	1438	tags=27%, list=9%, signal=29%
GOCC_CLATHRIN_COATED_VESICLE	GOCC_CLATHRIN_COATED_VESICLE		46	0.804115	1.37957	0.0160735	0.541534	1	1748	tags=28%, list=11%, signal=32%
GOBP_ERBB_SIGNALING_PATHWAY	GOBP_ERBB_SIGNALING_PATHWAY		30	0.845712	1.37933	0.0186104	0.538367	1	1748	tags=47%, list=11%, signal=52%
HP_ARTHRITIS	HP_ARTHRITIS		46	0.801241	1.37918	0.0196532	0.533964	1	1662	tags=30%, list=10%, signal=34%
GOMF_TETRAPYRROLE_BINDING	GOMF_TETRAPYRROLE_BINDING		57	0.788669	1.3789	0.0101695	0.531364	1	1695	tags=14%, list=10%, signal=16%
GOBP_DEFENSE_RESPONSE_TO_GRAM_NEGATIVE_BACTERIUM	GOBP_DEFENSE_RESPONSE_TO_GRAM_NEGATIVE_BACTERIUM		54	0.791823	1.37839	0.0114548	0.530874	1	1639	tags=6%, list=10%, signal=6%
GOMF_IRON_ION_BINDING	GOMF_IRON_ION_BINDING		60	0.778964	1.37664	0.0136674	0.543874	1	1695	tags=15%, list=10%, signal=17%
HP_DECREASED_FERTILITY_IN_MALES	HP_DECREASED_FERTILITY_IN_MALES		39	0.819891	1.37638	0.0263473	0.540794	1	1592	tags=15%, list=10%, signal=17%
GOBP_REGULATION_OF_POTASSIUM_ION_TRANSPORT	GOBP_REGULATION_OF_POTASSIUM_ION_TRANSPORT		36	0.832119	1.37637	0.0165485	0.5353	1	1859	tags=33%, list=11%, signal=38%
GOBP_B_CELL_ACTIVATION_INVOLVED_IN_IMMUNE_RESPONSE	GOBP_B_CELL_ACTIVATION_INVOLVED_IN_IMMUNE_RESPONSE		20	0.912923	1.37616	0.011583	0.532092	1	1415	tags=15%, list=9%, signal=16%
GOMF_IMMUNE_RECEPTOR_ACTIVITY	GOMF_IMMUNE_RECEPTOR_ACTIVITY		60	0.785436	1.37437	0.0168539	0.545969	1	2073	tags=20%, list=13%, signal=23%
GOBP_CALCIUM_ION_IMPORT	GOBP_CALCIUM_ION_IMPORT		35	0.825439	1.37392	0.0275344	0.545385	1	1683	tags=23%, list=10%, signal=25%
GOBP_ORGAN_OR_TISSUE_SPECIFIC_IMMUNE_RESPONSE	GOBP_ORGAN_OR_TISSUE_SPECIFIC_IMMUNE_RESPONSE		27	0.851909	1.37363	0.0249066	0.542644	1	2021	tags=15%, list=12%, signal=17%
GOBP_TYROSINE_PHOSPHORYLATION_OF_STAT_PROTEIN	GOBP_TYROSINE_PHOSPHORYLATION_OF_STAT_PROTEIN		27	0.849013	1.37289	0.0329268	0.545499	1	2292	tags=22%, list=14%, signal=26%
GOBP_POSITIVE_REGULATION_OF_HEMOPOIESIS	GOBP_POSITIVE_REGULATION_OF_HEMOPOIESIS		50	0.802288	1.37225	0.0204082	0.547438	1	1870	tags=32%, list=12%, signal=36%
HP_MALE_INFERTILITY	HP_MALE_INFERTILITY		37	0.819904	1.37101	0.0383234	0.554925	1	1592	tags=16%, list=10%, signal=18%
GOBP_CELL_DIFFERENTIATION_INVOLVED_IN_KIDNEY_DEVELOPMENT	GOBP_CELL_DIFFERENTIATION_INVOLVED_IN_KIDNEY_DEVELOPMENT		17	0.923845	1.37065	0.0198939	0.55372	1	1241	tags=35%, list=8%, signal=38%
GOBP_ALCOHOL_BIOSYNTHETIC_PROCESS	GOBP_ALCOHOL_BIOSYNTHETIC_PROCESS		30	0.849888	1.3697	0.0147059	0.559316	1	1570	tags=23%, list=10%, signal=26%
GOBP_REGULATION_OF_ALPHA_BETA_T_CELL_DIFFERENTIATION	GOBP_REGULATION_OF_ALPHA_BETA_T_CELL_DIFFERENTIATION		22	0.885177	1.3688	0.0245478	0.563972	1	1870	tags=36%, list=12%, signal=41%
GOBP_SMALL_GTPASE_MEDIATED_SIGNAL_TRANSDUCTION	GOBP_SMALL_GTPASE_MEDIATED_SIGNAL_TRANSDUCTION		56	0.775463	1.36839	0.0146893	0.562989	1	1501	tags=29%, list=9%, signal=31%
HP_CLUBBING	HP_CLUBBING		29	0.847261	1.36764	0.0222497	0.565567	1	1592	tags=28%, list=10%, signal=31%
GOBP_EPIDERMAL_GROWTH_FACTOR_RECEPTOR_SIGNALING_PATHWAY	GOBP_EPIDERMAL_GROWTH_FACTOR_RECEPTOR_SIGNALING_PATHWAY		25	0.866951	1.36718	0.0314465	0.565512	1	1748	tags=48%, list=11%, signal=54%
GOBP_ANTIMICROBIAL_HUMORAL_IMMUNE_RESPONSE_MEDIATED_BY_ANTIMICROBIAL_PEPTIDE	GOBP_ANTIMICROBIAL_HUMORAL_IMMUNE_RESPONSE_MEDIATED_BY_ANTIMICROBIAL_PEPTIDE		48	0.792833	1.36684	0.0183908	0.564041	1	1249	tags=6%, list=8%, signal=7%
GOBP_MAINTENANCE_OF_LOCATION_IN_CELL	GOBP_MAINTENANCE_OF_LOCATION_IN_CELL		48	0.790329	1.36588	0.0369515	0.569247	1	909	tags=17%, list=6%, signal=18%
GOBP_B_CELL_DIFFERENTIATION	GOBP_B_CELL_DIFFERENTIATION		43	0.800316	1.36579	0.030303	0.565179	1	2446	tags=33%, list=15%, signal=38%
GOBP_ACTIVATION_OF_PROTEIN_KINASE_ACTIVITY	GOBP_ACTIVATION_OF_PROTEIN_KINASE_ACTIVITY		66	0.76421	1.36419	0.0228509	0.577371	1	2136	tags=38%, list=13%, signal=43%
HP_ABNORMAL_ARTERIAL_PHYSIOLOGY	HP_ABNORMAL_ARTERIAL_PHYSIOLOGY		22	0.863947	1.3637	0.036129	0.577733	1	1639	tags=27%, list=10%, signal=30%
GOBP_CELLULAR_RESPONSE_TO_INORGANIC_SUBSTANCE	GOBP_CELLULAR_RESPONSE_TO_INORGANIC_SUBSTANCE		44	0.793988	1.36337	0.0229469	0.576181	1	1587	tags=20%, list=10%, signal=23%
GOCC_TRANSPORT_VESICLE_MEMBRANE	GOCC_TRANSPORT_VESICLE_MEMBRANE		54	0.778242	1.36316	0.0250569	0.573218	1	1748	tags=26%, list=11%, signal=29%
GOBP_NEUROPEPTIDE_SIGNALING_PATHWAY	GOBP_NEUROPEPTIDE_SIGNALING_PATHWAY		65	0.768849	1.3626	0.0157127	0.574402	1	1508	tags=15%, list=9%, signal=17%
GOBP_RAS_PROTEIN_SIGNAL_TRANSDUCTION	GOBP_RAS_PROTEIN_SIGNAL_TRANSDUCTION		41	0.800195	1.36163	0.0406699	0.579686	1	1501	tags=24%, list=9%, signal=27%
HP_BILIARY_TRACT_ABNORMALITY	HP_BILIARY_TRACT_ABNORMALITY		17	0.933831	1.36127	0.0131406	0.578509	1	392	tags=18%, list=2%, signal=18%
GOBP_MONONUCLEAR_CELL_DIFFERENTIATION	GOBP_MONONUCLEAR_CELL_DIFFERENTIATION		128	0.74039	1.36062	0.00309917	0.58052	1	2446	tags=28%, list=15%, signal=33%
GOBP_CD4_POSITIVE_ALPHA_BETA_T_CELL_DIFFERENTIATION	GOBP_CD4_POSITIVE_ALPHA_BETA_T_CELL_DIFFERENTIATION		27	0.854069	1.36037	0.0343075	0.578347	1	2375	tags=33%, list=15%, signal=39%
HP_FAILURE_TO_THRIVE	HP_FAILURE_TO_THRIVE		141	0.735932	1.35937	0.00514933	0.584076	1	1662	tags=23%, list=10%, signal=26%
HP_INFERTILITY	HP_INFERTILITY		65	0.767635	1.35824	0.0167224	0.591227	1	1715	tags=15%, list=11%, signal=17%
GOCC_PROTEIN_DNA_COMPLEX	GOCC_PROTEIN_DNA_COMPLEX		48	0.783861	1.35795	0.032634	0.589334	1	2539	tags=44%, list=16%, signal=52%
GOBP_ANTIMICROBIAL_HUMORAL_RESPONSE	GOBP_ANTIMICROBIAL_HUMORAL_RESPONSE		95	0.747405	1.35757	0.00530786	0.588663	1	1249	tags=4%, list=8%, signal=5%
GOCC_VOLTAGE_GATED_CALCIUM_CHANNEL_COMPLEX	GOCC_VOLTAGE_GATED_CALCIUM_CHANNEL_COMPLEX		17	0.921574	1.35719	0.0183246	0.588211	1	1245	tags=35%, list=8%, signal=38%
GOBP_ADULT_BEHAVIOR	GOBP_ADULT_BEHAVIOR		40	0.813592	1.35718	0.0415677	0.583569	1	2313	tags=40%, list=14%, signal=47%
GOBP_CELLULAR_MONOVALENT_INORGANIC_CATION_HOMEOSTASIS	GOBP_CELLULAR_MONOVALENT_INORGANIC_CATION_HOMEOSTASIS		26	0.858505	1.35697	0.0440252	0.581247	1	1423	tags=15%, list=9%, signal=17%
GOBP_REGULATION_OF_CARDIAC_MUSCLE_CONTRACTION	GOBP_REGULATION_OF_CARDIAC_MUSCLE_CONTRACTION		19	0.896443	1.35607	0.0261438	0.586108	1	859	tags=26%, list=5%, signal=28%
GOBP_ANTIBACTERIAL_HUMORAL_RESPONSE	GOBP_ANTIBACTERIAL_HUMORAL_RESPONSE		42	0.792862	1.35589	0.0318021	0.583527	1	1249	tags=7%, list=8%, signal=8%
HP_RECURRENT_RESPIRATORY_INFECTIONS	HP_RECURRENT_RESPIRATORY_INFECTIONS		84	0.752533	1.35469	0.0171858	0.592096	1	1662	tags=21%, list=10%, signal=24%
GOBP_POSITIVE_REGULATION_OF_PEPTIDYL_SERINE_PHOSPHORYLATION	GOBP_POSITIVE_REGULATION_OF_PEPTIDYL_SERINE_PHOSPHORYLATION		35	0.819087	1.35414	0.0357143	0.593375	1	2260	tags=29%, list=14%, signal=33%
GOBP_RESPONSE_TO_OXYGEN_LEVELS	GOBP_RESPONSE_TO_OXYGEN_LEVELS		63	0.763858	1.35412	0.017758	0.589072	1	1859	tags=40%, list=11%, signal=45%
GOBP_METANEPHROS_MORPHOGENESIS	GOBP_METANEPHROS_MORPHOGENESIS		17	0.919162	1.35398	0.0175913	0.58612	1	1318	tags=41%, list=8%, signal=45%
GOMF_CCR_CHEMOKINE_RECEPTOR_BINDING	GOMF_CCR_CHEMOKINE_RECEPTOR_BINDING		26	0.833531	1.35396	0.0505689	0.581895	1	684	tags=15%, list=4%, signal=16%
GOBP_POSITIVE_REGULATION_OF_NEURON_DIFFERENTIATION	GOBP_POSITIVE_REGULATION_OF_NEURON_DIFFERENTIATION		36	0.814627	1.35383	0.0299043	0.579031	1	1951	tags=25%, list=12%, signal=28%
GOBP_DICARBOXYLIC_ACID_METABOLIC_PROCESS	GOBP_DICARBOXYLIC_ACID_METABOLIC_PROCESS		19	0.895982	1.35338	0.0292943	0.579408	1	1693	tags=32%, list=10%, signal=35%
GOBP_REGULATION_OF_LEUKOCYTE_DIFFERENTIATION	GOBP_REGULATION_OF_LEUKOCYTE_DIFFERENTIATION		84	0.749234	1.35318	0.010917	0.577183	1	1870	tags=20%, list=12%, signal=23%
HP_NEOPLASM_OF_THE_SKIN	HP_NEOPLASM_OF_THE_SKIN		32	0.832013	1.35292	0.0318237	0.575697	1	2667	tags=22%, list=16%, signal=26%
GOBP_NEGATIVE_REGULATION_OF_CELLULAR_COMPONENT_ORGANIZATION	GOBP_NEGATIVE_REGULATION_OF_CELLULAR_COMPONENT_ORGANIZATION		109	0.741673	1.35265	0.00316456	0.574517	1	1715	tags=27%, list=11%, signal=30%
HP_ABNORMAL_ERYTHROCYTE_MORPHOLOGY	HP_ABNORMAL_ERYTHROCYTE_MORPHOLOGY		73	0.747113	1.35125	0.0164114	0.584709	1	1474	tags=26%, list=9%, signal=28%
GOBP_INNATE_IMMUNE_RESPONSE_IN_MUCOSA	GOBP_INNATE_IMMUNE_RESPONSE_IN_MUCOSA		19	0.896141	1.35109	0.0293333	0.582122	1	1249	tags=16%, list=8%, signal=17%
HP_ABNORMAL_THROMBOSIS	HP_ABNORMAL_THROMBOSIS		33	0.820072	1.35101	0.0397516	0.578913	1	1639	tags=27%, list=10%, signal=30%
GOBP_REGULATION_OF_CD4_POSITIVE_ALPHA_BETA_T_CELL_ACTIVATION	GOBP_REGULATION_OF_CD4_POSITIVE_ALPHA_BETA_T_CELL_ACTIVATION		21	0.885123	1.35093	0.0329815	0.575548	1	1870	tags=33%, list=12%, signal=38%
GOBP_REGULATION_OF_NEURAL_PRECURSOR_CELL_PROLIFERATION	GOBP_REGULATION_OF_NEURAL_PRECURSOR_CELL_PROLIFERATION		29	0.83565	1.35029	0.0416141	0.577704	1	2351	tags=41%, list=14%, signal=48%
GOMF_IMMUNOGLOBULIN_BINDING	GOMF_IMMUNOGLOBULIN_BINDING		17	0.915712	1.34992	0.026455	0.577585	1	1371	tags=24%, list=8%, signal=26%
GOBP_NEUROTRANSMITTER_REUPTAKE	GOBP_NEUROTRANSMITTER_REUPTAKE		16	0.911527	1.34966	0.0336927	0.576322	1	1438	tags=19%, list=9%, signal=21%
HP_EEG_WITH_SPIKE_WAVE_COMPLEXES	HP_EEG_WITH_SPIKE_WAVE_COMPLEXES		16	0.912197	1.34899	0.0328084	0.579328	1	542	tags=25%, list=3%, signal=26%
GOBP_POSITIVE_REGULATION_OF_TYROSINE_PHOSPHORYLATION_OF_STAT_PROTEIN	GOBP_POSITIVE_REGULATION_OF_TYROSINE_PHOSPHORYLATION_OF_STAT_PROTEIN		24	0.857236	1.34888	0.0377604	0.576477	1	2292	tags=25%, list=14%, signal=29%
GOBP_RESPONSE_TO_CATECHOLAMINE	GOBP_RESPONSE_TO_CATECHOLAMINE		47	0.778842	1.3485	0.0301624	0.576401	1	2255	tags=30%, list=14%, signal=34%
GOBP_SPERM_MOTILITY	GOBP_SPERM_MOTILITY		38	0.796174	1.34812	0.060241	0.5766	1	704	tags=13%, list=4%, signal=14%
GOBP_KILLING_OF_CELLS_IN_OTHER_ORGANISM_INVOLVED_IN_SYMBIOTIC_INTERACTION	GOBP_KILLING_OF_CELLS_IN_OTHER_ORGANISM_INVOLVED_IN_SYMBIOTIC_INTERACTION		17	0.913802	1.34746	0.0190217	0.579864	1	1399	tags=6%, list=9%, signal=6%
HP_LIPODYSTROPHY	HP_LIPODYSTROPHY		17	0.894306	1.34675	0.0367937	0.582769	1	1568	tags=47%, list=10%, signal=52%
GOCC_NUCLEAR_OUTER_MEMBRANE_ENDOPLASMIC_RETICULUM_MEMBRANE_NETWORK	GOCC_NUCLEAR_OUTER_MEMBRANE_ENDOPLASMIC_RETICULUM_MEMBRANE_NETWORK		201	0.715927	1.34669	0	0.579569	1	1791	tags=21%, list=11%, signal=23%
GOMF_LIPID_BINDING	GOMF_LIPID_BINDING		209	0.712286	1.34664	0.00101215	0.576188	1	1866	tags=20%, list=11%, signal=22%
GOCC_CALCIUM_CHANNEL_COMPLEX	GOCC_CALCIUM_CHANNEL_COMPLEX		24	0.869619	1.34645	0.0289855	0.574561	1	1245	tags=33%, list=8%, signal=36%
GOBP_T_CELL_DIFFERENTIATION_INVOLVED_IN_IMMUNE_RESPONSE	GOBP_T_CELL_DIFFERENTIATION_INVOLVED_IN_IMMUNE_RESPONSE		23	0.881595	1.34604	0.0338542	0.574904	1	1924	tags=17%, list=12%, signal=20%
GOBP_ALCOHOL_METABOLIC_PROCESS	GOBP_ALCOHOL_METABOLIC_PROCESS		83	0.751988	1.34597	0.0150376	0.571957	1	1736	tags=20%, list=11%, signal=23%
HP_CIRRHOSIS	HP_CIRRHOSIS		22	0.869399	1.34589	0.0349288	0.569252	1	2124	tags=27%, list=13%, signal=31%
GOBP_REGULATION_OF_SMALL_GTPASE_MEDIATED_SIGNAL_TRANSDUCTION	GOBP_REGULATION_OF_SMALL_GTPASE_MEDIATED_SIGNAL_TRANSDUCTION		39	0.808059	1.34535	0.0358423	0.571208	1	1501	tags=36%, list=9%, signal=39%
GOBP_CARBOHYDRATE_DERIVATIVE_CATABOLIC_PROCESS	GOBP_CARBOHYDRATE_DERIVATIVE_CATABOLIC_PROCESS		40	0.79165	1.34532	0.0326877	0.567923	1	2604	tags=35%, list=16%, signal=42%
GOBP_ADULT_LOCOMOTORY_BEHAVIOR	GOBP_ADULT_LOCOMOTORY_BEHAVIOR		18	0.890123	1.34472	0.0368421	0.570125	1	1438	tags=28%, list=9%, signal=30%
GOBP_LEUKOCYTE_DIFFERENTIATION	GOBP_LEUKOCYTE_DIFFERENTIATION		160	0.722753	1.34468	0.00303644	0.56701	1	1924	tags=24%, list=12%, signal=27%
HP_RECURRENT_PNEUMONIA	HP_RECURRENT_PNEUMONIA		16	0.902409	1.34455	0.0270636	0.564634	1	1587	tags=25%, list=10%, signal=28%
GOBP_CALCIUM_ION_TRANSMEMBRANE_TRANSPORT	GOBP_CALCIUM_ION_TRANSMEMBRANE_TRANSPORT		100	0.737512	1.34452	0.0137712	0.561517	1	1704	tags=24%, list=10%, signal=27%
GOBP_INNATE_IMMUNE_RESPONSE_ACTIVATING_SIGNAL_TRANSDUCTION	GOBP_INNATE_IMMUNE_RESPONSE_ACTIVATING_SIGNAL_TRANSDUCTION		30	0.832768	1.34418	0.0486027	0.561343	1	2718	tags=23%, list=17%, signal=28%
GOCC_PERINUCLEAR_REGION_OF_CYTOPLASM	GOCC_PERINUCLEAR_REGION_OF_CYTOPLASM		117	0.723029	1.34378	0.00835946	0.561954	1	1859	tags=30%, list=11%, signal=34%
GOBP_RESPONSE_TO_INTERFERON_GAMMA	GOBP_RESPONSE_TO_INTERFERON_GAMMA		45	0.78367	1.34316	0.0352526	0.564297	1	1639	tags=16%, list=10%, signal=17%
GOBP_RETINA_DEVELOPMENT_IN_CAMERA_TYPE_EYE	GOBP_RETINA_DEVELOPMENT_IN_CAMERA_TYPE_EYE		50	0.777447	1.34287	0.0262857	0.563463	1	1492	tags=28%, list=9%, signal=31%
GOBP_VASCULOGENESIS	GOBP_VASCULOGENESIS		17	0.904949	1.3421	0.0294906	0.568044	1	1241	tags=41%, list=8%, signal=45%
GOCC_TRANSPORT_VESICLE	GOCC_TRANSPORT_VESICLE		87	0.741495	1.34185	0.00974026	0.566758	1	1748	tags=30%, list=11%, signal=33%
HP_PNEUMONIA	HP_PNEUMONIA		41	0.791965	1.34108	0.039521	0.570902	1	2354	tags=27%, list=14%, signal=31%
GOMF_SERINE_HYDROLASE_ACTIVITY	GOMF_SERINE_HYDROLASE_ACTIVITY		81	0.746285	1.34023	0.0170213	0.575492	1	2048	tags=19%, list=13%, signal=21%
GOBP_CELLULAR_OXIDANT_DETOXIFICATION	GOBP_CELLULAR_OXIDANT_DETOXIFICATION		25	0.837751	1.33978	0.0508475	0.576446	1	2636	tags=20%, list=16%, signal=24%
GOBP_REGULATION_OF_HEMOPOIESIS	GOBP_REGULATION_OF_HEMOPOIESIS		106	0.72978	1.33935	0.00315457	0.577478	1	1870	tags=23%, list=12%, signal=25%
GOCC_ANCHORED_COMPONENT_OF_MEMBRANE	GOCC_ANCHORED_COMPONENT_OF_MEMBRANE		73	0.755534	1.33901	0.0164835	0.577276	1	2374	tags=22%, list=15%, signal=26%
GOCC_INTERMEDIATE_FILAMENT_CYTOSKELETON	GOCC_INTERMEDIATE_FILAMENT_CYTOSKELETON		149	0.716074	1.33878	0.00920245	0.576241	1	1722	tags=9%, list=11%, signal=10%
GOBP_REGULATION_OF_CALCIUM_ION_TRANSMEMBRANE_TRANSPORTER_ACTIVITY	GOBP_REGULATION_OF_CALCIUM_ION_TRANSMEMBRANE_TRANSPORTER_ACTIVITY		21	0.871677	1.33866	0.0437086	0.574259	1	1438	tags=33%, list=9%, signal=37%
GOBP_REGULATION_OF_DNA_METABOLIC_PROCESS	GOBP_REGULATION_OF_DNA_METABOLIC_PROCESS		49	0.782491	1.33824	0.0298507	0.574988	1	980	tags=22%, list=6%, signal=24%
HP_ABNORMAL_THROMBOCYTE_MORPHOLOGY	HP_ABNORMAL_THROMBOCYTE_MORPHOLOGY		43	0.784203	1.33742	0.0430108	0.579365	1	1474	tags=28%, list=9%, signal=31%
GOBP_LONG_TERM_SYNAPTIC_POTENTIATION	GOBP_LONG_TERM_SYNAPTIC_POTENTIATION		26	0.841262	1.33691	0.05875	0.581122	1	967	tags=27%, list=6%, signal=29%
HP_ABNORMAL_FACIAL_EXPRESSION	HP_ABNORMAL_FACIAL_EXPRESSION		28	0.826542	1.33672	0.0574282	0.579782	1	2297	tags=29%, list=14%, signal=33%
HP_GANGRENE	HP_GANGRENE		17	0.899261	1.33641	0.0347594	0.57961	1	1639	tags=29%, list=10%, signal=33%
HP_STROKE	HP_STROKE		20	0.880564	1.33627	0.0528402	0.577803	1	1520	tags=35%, list=9%, signal=39%
GOMF_ION_CHANNEL_REGULATOR_ACTIVITY	GOMF_ION_CHANNEL_REGULATOR_ACTIVITY		30	0.819633	1.33582	0.0628853	0.578832	1	1580	tags=37%, list=10%, signal=41%
HP_ABNORMAL_CIRCULATING_CARBOXYLIC_ACID_CONCENTRATION	HP_ABNORMAL_CIRCULATING_CARBOXYLIC_ACID_CONCENTRATION		29	0.824607	1.33499	0.0597015	0.583309	1	1693	tags=21%, list=10%, signal=23%
HP_PANCREATITIS	HP_PANCREATITIS		20	0.878184	1.33486	0.0485564	0.581564	1	1805	tags=25%, list=11%, signal=28%
GOBP_REGULATION_OF_RAS_PROTEIN_SIGNAL_TRANSDUCTION	GOBP_REGULATION_OF_RAS_PROTEIN_SIGNAL_TRANSDUCTION		24	0.848817	1.33471	0.0588235	0.579863	1	1501	tags=25%, list=9%, signal=28%
GOBP_FEMALE_SEX_DIFFERENTIATION	GOBP_FEMALE_SEX_DIFFERENTIATION		27	0.829223	1.33447	0.0700876	0.579045	1	2780	tags=41%, list=17%, signal=49%
HP_CONGENITAL_MALFORMATION_OF_THE_GREAT_ARTERIES	HP_CONGENITAL_MALFORMATION_OF_THE_GREAT_ARTERIES		49	0.766081	1.33366	0.045977	0.583276	1	2354	tags=35%, list=14%, signal=40%
HP_SEPSIS	HP_SEPSIS		25	0.832257	1.33318	0.0758355	0.584582	1	2529	tags=20%, list=16%, signal=24%
GOBP_T_CELL_MIGRATION	GOBP_T_CELL_MIGRATION		21	0.857982	1.33169	0.0697368	0.595584	1	1924	tags=19%, list=12%, signal=22%
GOBP_CELLULAR_RESPONSE_TO_TOXIC_SUBSTANCE	GOBP_CELLULAR_RESPONSE_TO_TOXIC_SUBSTANCE		26	0.837741	1.33169	0.0547074	0.592516	1	2636	tags=19%, list=16%, signal=23%
GOBP_REGULATION_OF_ACTIN_FILAMENT_BASED_PROCESS	GOBP_REGULATION_OF_ACTIN_FILAMENT_BASED_PROCESS		58	0.754288	1.3311	0.0375854	0.595036	1	2529	tags=34%, list=16%, signal=41%
GOBP_KIDNEY_MORPHOGENESIS	GOBP_KIDNEY_MORPHOGENESIS		36	0.795412	1.3306	0.0498221	0.596649	1	1318	tags=36%, list=8%, signal=39%
GOBP_COCHLEA_DEVELOPMENT	GOBP_COCHLEA_DEVELOPMENT		18	0.886485	1.33037	0.0321285	0.595836	1	810	tags=28%, list=5%, signal=29%
HP_ABNORMAL_NEUTROPHIL_COUNT	HP_ABNORMAL_NEUTROPHIL_COUNT		17	0.89772	1.33029	0.0312094	0.593538	1	1662	tags=18%, list=10%, signal=20%
HP_DEVELOPMENTAL_REGRESSION	HP_DEVELOPMENTAL_REGRESSION		39	0.785816	1.32962	0.0564226	0.596805	1	1639	tags=36%, list=10%, signal=40%
GOBP_SEQUESTERING_OF_CALCIUM_ION	GOBP_SEQUESTERING_OF_CALCIUM_ION		36	0.797407	1.32961	0.059952	0.593976	1	909	tags=19%, list=6%, signal=21%
HP_ABNORMAL_LUNG_MORPHOLOGY	HP_ABNORMAL_LUNG_MORPHOLOGY		169	0.712658	1.32929	0.00203459	0.594055	1	1662	tags=22%, list=10%, signal=25%
HP_BRONCHITIS	HP_BRONCHITIS		17	0.897782	1.3288	0.0455137	0.595554	1	1662	tags=24%, list=10%, signal=26%
GOBP_CAMERA_TYPE_EYE_DEVELOPMENT	GOBP_CAMERA_TYPE_EYE_DEVELOPMENT		106	0.723273	1.32834	0.0157729	0.596811	1	2351	tags=30%, list=14%, signal=35%
GOBP_SECRETION_BY_TISSUE	GOBP_SECRETION_BY_TISSUE		18	0.890384	1.32799	0.0502645	0.597222	1	388	tags=6%, list=2%, signal=6%
GOBP_DRUG_METABOLIC_PROCESS	GOBP_DRUG_METABOLIC_PROCESS		21	0.8644	1.32794	0.0679095	0.594908	1	876	tags=19%, list=5%, signal=20%
HP_SKIN_RASH	HP_SKIN_RASH		30	0.817077	1.32726	0.0732919	0.598351	1	1662	tags=27%, list=10%, signal=30%
HP_OBSESSIVE_COMPULSIVE_BEHAVIOR	HP_OBSESSIVE_COMPULSIVE_BEHAVIOR		16	0.894708	1.32723	0.0479452	0.595621	1	1715	tags=44%, list=11%, signal=49%
HP_DYSARTHRIA	HP_DYSARTHRIA		53	0.76502	1.32717	0.0369089	0.593252	1	2404	tags=30%, list=15%, signal=35%
GOMF_POSTSYNAPTIC_NEUROTRANSMITTER_RECEPTOR_ACTIVITY	GOMF_POSTSYNAPTIC_NEUROTRANSMITTER_RECEPTOR_ACTIVITY		43	0.776323	1.32688	0.0519481	0.593095	1	2943	tags=28%, list=18%, signal=34%
GOCC_CELL_PROJECTION_MEMBRANE	GOCC_CELL_PROJECTION_MEMBRANE		85	0.730339	1.32643	0.0149893	0.594391	1	1534	tags=25%, list=9%, signal=27%
HP_RECURRENT_SINUSITIS	HP_RECURRENT_SINUSITIS		15	0.917016	1.32579	0.0332871	0.597215	1	1349	tags=20%, list=8%, signal=22%
GOBP_POSITIVE_REGULATION_OF_TUMOR_NECROSIS_FACTOR_SUPERFAMILY_CYTOKINE_PRODUCTION	GOBP_POSITIVE_REGULATION_OF_TUMOR_NECROSIS_FACTOR_SUPERFAMILY_CYTOKINE_PRODUCTION		30	0.817118	1.3254	0.0625	0.597882	1	1924	tags=27%, list=12%, signal=30%
GOCC_GOLGI_LUMEN	GOCC_GOLGI_LUMEN		53	0.751024	1.32536	0.04102	0.595474	1	1022	tags=19%, list=6%, signal=20%
GOBP_ORGANOPHOSPHATE_METABOLIC_PROCESS	GOBP_ORGANOPHOSPHATE_METABOLIC_PROCESS		150	0.708832	1.32481	0.00304878	0.597455	1	863	tags=21%, list=5%, signal=22%
GOCC_FILOPODIUM	GOCC_FILOPODIUM		17	0.889279	1.32469	0.0510753	0.595719	1	1805	tags=53%, list=11%, signal=59%
GOBP_REGULATION_OF_ANATOMICAL_STRUCTURE_SIZE	GOBP_REGULATION_OF_ANATOMICAL_STRUCTURE_SIZE		113	0.720519	1.32469	0.0125	0.592941	1	1866	tags=29%, list=11%, signal=33%
GOBP_REGULATION_OF_POTASSIUM_ION_TRANSMEMBRANE_TRANSPORTER_ACTIVITY	GOBP_REGULATION_OF_POTASSIUM_ION_TRANSMEMBRANE_TRANSPORTER_ACTIVITY		19	0.875802	1.32444	0.0512821	0.592229	1	545	tags=26%, list=3%, signal=27%
GOMF_PROTEIN_MACROMOLECULE_ADAPTOR_ACTIVITY	GOMF_PROTEIN_MACROMOLECULE_ADAPTOR_ACTIVITY		36	0.786624	1.32422	0.0696517	0.591454	1	1035	tags=42%, list=6%, signal=44%
GOBP_RESPONSE_TO_REACTIVE_OXYGEN_SPECIES	GOBP_RESPONSE_TO_REACTIVE_OXYGEN_SPECIES		36	0.796621	1.32421	0.0608592	0.588826	1	1990	tags=33%, list=12%, signal=38%
GOBP_POLYOL_METABOLIC_PROCESS	GOBP_POLYOL_METABOLIC_PROCESS		23	0.853105	1.32393	0.0472542	0.588555	1	1736	tags=35%, list=11%, signal=39%
GOBP_VENTRAL_SPINAL_CORD_DEVELOPMENT	GOBP_VENTRAL_SPINAL_CORD_DEVELOPMENT		16	0.895878	1.32288	0.0398352	0.595189	1	1694	tags=31%, list=10%, signal=35%
GOBP_RESPONSE_TO_TOXIC_SUBSTANCE	GOBP_RESPONSE_TO_TOXIC_SUBSTANCE		56	0.762523	1.32286	0.0411429	0.592665	1	2244	tags=20%, list=14%, signal=23%
GOBP_SENSORY_SYSTEM_DEVELOPMENT	GOBP_SENSORY_SYSTEM_DEVELOPMENT		122	0.716011	1.32267	0.0115063	0.591863	1	2351	tags=30%, list=14%, signal=34%
GOBP_REGULATION_OF_TUBE_SIZE	GOBP_REGULATION_OF_TUBE_SIZE		51	0.763959	1.32252	0.0397276	0.590323	1	1859	tags=25%, list=11%, signal=29%
GOBP_HOMEOSTASIS_OF_NUMBER_OF_CELLS	GOBP_HOMEOSTASIS_OF_NUMBER_OF_CELLS		32	0.803601	1.32244	0.0662577	0.588452	1	2124	tags=28%, list=13%, signal=32%
HP_ABNORMAL_CARDIAC_VENTRICULAR_FUNCTION	HP_ABNORMAL_CARDIAC_VENTRICULAR_FUNCTION		20	0.853954	1.32208	0.0735294	0.589018	1	1865	tags=40%, list=11%, signal=45%
GOBP_SODIUM_ION_TRANSPORT	GOBP_SODIUM_ION_TRANSPORT		92	0.725408	1.32173	0.0149573	0.589381	1	1783	tags=22%, list=11%, signal=24%
GOBP_RESPONSE_TO_ACID_CHEMICAL	GOBP_RESPONSE_TO_ACID_CHEMICAL		23	0.840644	1.32145	0.0717949	0.589324	1	1489	tags=26%, list=9%, signal=29%
GOBP_NEPHRON_DEVELOPMENT	GOBP_NEPHRON_DEVELOPMENT		46	0.771875	1.32104	0.0386417	0.590592	1	1708	tags=30%, list=11%, signal=34%
HP_ABNORMALITY_OF_SKIN_PHYSIOLOGY	HP_ABNORMALITY_OF_SKIN_PHYSIOLOGY		100	0.721643	1.32071	0.0105485	0.590903	1	2104	tags=21%, list=13%, signal=24%
HP_ABNORMAL_ADIPOSE_TISSUE_MORPHOLOGY	HP_ABNORMAL_ADIPOSE_TISSUE_MORPHOLOGY		31	0.812723	1.31971	0.0725	0.596913	1	1568	tags=35%, list=10%, signal=39%
GOBP_REGULATION_OF_CALCIUM_ION_IMPORT	GOBP_REGULATION_OF_CALCIUM_ION_IMPORT		20	0.866497	1.31969	0.0590551	0.594409	1	1683	tags=25%, list=10%, signal=28%
HP_ABNORMAL_MACULAR_MORPHOLOGY	HP_ABNORMAL_MACULAR_MORPHOLOGY		39	0.779133	1.31963	0.0513419	0.592355	1	2701	tags=28%, list=17%, signal=34%
GOBP_RESPONSE_TO_VITAMIN	GOBP_RESPONSE_TO_VITAMIN		22	0.843234	1.31961	0.0751979	0.589888	1	2124	tags=32%, list=13%, signal=37%
HP_INFECTION_RELATED_SEIZURE	HP_INFECTION_RELATED_SEIZURE		18	0.871668	1.3188	0.0572988	0.594457	1	1245	tags=39%, list=8%, signal=42%
GOCC_DNA_PACKAGING_COMPLEX	GOCC_DNA_PACKAGING_COMPLEX		40	0.780399	1.31816	0.0745562	0.597582	1	2539	tags=50%, list=16%, signal=59%
GOCC_COATED_VESICLE	GOCC_COATED_VESICLE		54	0.7531	1.318	0.036405	0.596583	1	1748	tags=28%, list=11%, signal=31%
GOBP_NUCLEOBASE_CONTAINING_SMALL_MOLECULE_METABOLIC_PROCESS	GOBP_NUCLEOBASE_CONTAINING_SMALL_MOLECULE_METABOLIC_PROCESS		91	0.726656	1.31753	0.0287846	0.598087	1	1611	tags=26%, list=10%, signal=29%
GOBP_REGULATION_OF_TRANSPORTER_ACTIVITY	GOBP_REGULATION_OF_TRANSPORTER_ACTIVITY		87	0.729332	1.31635	0.0173348	0.605403	1	1476	tags=29%, list=9%, signal=31%
GOBP_REGULATION_OF_NEUROGENESIS	GOBP_REGULATION_OF_NEUROGENESIS		89	0.721824	1.31588	0.0225322	0.607155	1	2422	tags=39%, list=15%, signal=46%
HP_MALABSORPTION	HP_MALABSORPTION		44	0.774158	1.3158	0.0546512	0.605414	1	1662	tags=18%, list=10%, signal=20%
HP_VENOUS_THROMBOSIS	HP_VENOUS_THROMBOSIS		30	0.810927	1.31548	0.0713407	0.605741	1	1639	tags=27%, list=10%, signal=30%
GOMF_CHEMOKINE_RECEPTOR_BINDING	GOMF_CHEMOKINE_RECEPTOR_BINDING		35	0.790898	1.31537	0.0667461	0.604112	1	1497	tags=17%, list=9%, signal=19%
HP_STOMATITIS	HP_STOMATITIS		15	0.899335	1.31425	0.0524899	0.611684	1	1639	tags=40%, list=10%, signal=44%
HP_ABNORMALITY_OF_PANCREAS_PHYSIOLOGY	HP_ABNORMALITY_OF_PANCREAS_PHYSIOLOGY		35	0.79042	1.31415	0.0665025	0.61019	1	2124	tags=23%, list=13%, signal=26%
HP_ABNORMAL_MITRAL_VALVE_PHYSIOLOGY	HP_ABNORMAL_MITRAL_VALVE_PHYSIOLOGY		19	0.85617	1.31382	0.0668449	0.610552	1	1639	tags=32%, list=10%, signal=35%
GOBP_PROTEIN_LOCALIZATION_TO_NUCLEUS	GOBP_PROTEIN_LOCALIZATION_TO_NUCLEUS		29	0.803817	1.31372	0.0808458	0.609029	1	2202	tags=34%, list=14%, signal=40%
HP_PATENT_DUCTUS_ARTERIOSUS	HP_PATENT_DUCTUS_ARTERIOSUS		25	0.837881	1.31371	0.0795892	0.606639	1	2207	tags=36%, list=14%, signal=42%
HP_TREMOR	HP_TREMOR		81	0.73353	1.31365	0.0209945	0.604726	1	2104	tags=30%, list=13%, signal=34%
GOBP_MUSCLE_HYPERTROPHY	GOBP_MUSCLE_HYPERTROPHY		26	0.822955	1.31344	0.0966123	0.604178	1	2521	tags=38%, list=16%, signal=45%
GOMF_CHROMATIN_DNA_BINDING	GOMF_CHROMATIN_DNA_BINDING		21	0.855479	1.31343	0.0786082	0.601863	1	2351	tags=33%, list=14%, signal=39%
GOBP_REGULATION_OF_MUSCLE_ADAPTATION	GOBP_REGULATION_OF_MUSCLE_ADAPTATION		26	0.816328	1.31263	0.0849673	0.606557	1	2798	tags=31%, list=17%, signal=37%
GOBP_ION_HOMEOSTASIS	GOBP_ION_HOMEOSTASIS		246	0.694976	1.31262	0.00302115	0.604273	1	1716	tags=23%, list=11%, signal=26%
HP_ULNAR_DEVIATION_OF_THE_HAND_OR_OF_FINGERS_OF_THE_HAND	HP_ULNAR_DEVIATION_OF_THE_HAND_OR_OF_FINGERS_OF_THE_HAND		15	0.900135	1.31132	0.047043	0.613155	1	1624	tags=27%, list=10%, signal=30%
GOMF_CHROMATIN_BINDING	GOMF_CHROMATIN_BINDING		84	0.71999	1.31079	0.0281996	0.615413	1	2446	tags=29%, list=15%, signal=33%
GOBP_POSITIVE_REGULATION_OF_ALPHA_BETA_T_CELL_DIFFERENTIATION	GOBP_POSITIVE_REGULATION_OF_ALPHA_BETA_T_CELL_DIFFERENTIATION		16	0.88522	1.31005	0.0556309	0.619694	1	1870	tags=50%, list=12%, signal=56%
HP_ABNORMAL_HEART_VALVE_PHYSIOLOGY	HP_ABNORMAL_HEART_VALVE_PHYSIOLOGY		36	0.789345	1.31005	0.0675513	0.617308	1	1715	tags=31%, list=11%, signal=34%
GOBP_NEGATIVE_REGULATION_OF_CATION_TRANSMEMBRANE_TRANSPORT	GOBP_NEGATIVE_REGULATION_OF_CATION_TRANSMEMBRANE_TRANSPORT		24	0.837936	1.30967	0.0707071	0.618164	1	2124	tags=38%, list=13%, signal=43%
HP_DIFFICULTY_WALKING	HP_DIFFICULTY_WALKING		34	0.78764	1.30917	0.0715137	0.620251	1	2404	tags=44%, list=15%, signal=52%
GOBP_B_CELL_PROLIFERATION	GOBP_B_CELL_PROLIFERATION		43	0.76106	1.309	0.0592255	0.619331	1	1662	tags=23%, list=10%, signal=26%
GOBP_NEGATIVE_REGULATION_OF_ORGANELLE_ORGANIZATION	GOBP_NEGATIVE_REGULATION_OF_ORGANELLE_ORGANIZATION		34	0.795882	1.30897	0.0705446	0.617206	1	1565	tags=21%, list=10%, signal=23%
HP_ABNORMALITY_OF_THE_LYMPHATIC_SYSTEM	HP_ABNORMALITY_OF_THE_LYMPHATIC_SYSTEM		102	0.711114	1.30826	0.0190476	0.620859	1	1715	tags=27%, list=11%, signal=30%
HP_RESPIRATORY_TRACT_INFECTION	HP_RESPIRATORY_TRACT_INFECTION		103	0.715746	1.3082	0.0158228	0.619034	1	1951	tags=21%, list=12%, signal=24%
GOCC_MOTILE_CILIUM	GOCC_MOTILE_CILIUM		61	0.740282	1.30809	0.0444939	0.617687	1	1490	tags=15%, list=9%, signal=16%
HP_TISSUE_ISCHEMIA	HP_TISSUE_ISCHEMIA		19	0.858731	1.30776	0.0772201	0.618113	1	1639	tags=26%, list=10%, signal=29%
GOBP_SERINE_PHOSPHORYLATION_OF_STAT_PROTEIN	GOBP_SERINE_PHOSPHORYLATION_OF_STAT_PROTEIN		19	0.868586	1.30765	0.0709413	0.616663	1	972	tags=26%, list=6%, signal=28%
GOBP_REGULATION_OF_ERBB_SIGNALING_PATHWAY	GOBP_REGULATION_OF_ERBB_SIGNALING_PATHWAY		19	0.862936	1.30762	0.0838794	0.614545	1	1748	tags=58%, list=11%, signal=65%
HP_ABNORMALITY_OF_THE_PHARYNX	HP_ABNORMALITY_OF_THE_PHARYNX		35	0.786181	1.30744	0.0731415	0.61378	1	2093	tags=26%, list=13%, signal=29%
HP_ABNORMAL_CELLULAR_PHENOTYPE	HP_ABNORMAL_CELLULAR_PHENOTYPE		51	0.744628	1.30689	0.0574713	0.616189	1	1662	tags=18%, list=10%, signal=20%
GOBP_PHOTORECEPTOR_CELL_DIFFERENTIATION	GOBP_PHOTORECEPTOR_CELL_DIFFERENTIATION		27	0.80231	1.30688	0.10388	0.613943	1	1489	tags=33%, list=9%, signal=37%
GOMF_ANTIOXIDANT_ACTIVITY	GOMF_ANTIOXIDANT_ACTIVITY		22	0.837658	1.30664	0.0973111	0.613712	1	2636	tags=14%, list=16%, signal=16%
GOBP_REGULATION_OF_PEPTIDYL_SERINE_PHOSPHORYLATION_OF_STAT_PROTEIN	GOBP_REGULATION_OF_PEPTIDYL_SERINE_PHOSPHORYLATION_OF_STAT_PROTEIN		18	0.86859	1.30649	0.0719041	0.612706	1	972	tags=28%, list=6%, signal=30%
HP_ABNORMALITY_OF_THE_GALLBLADDER	HP_ABNORMALITY_OF_THE_GALLBLADDER		17	0.891943	1.30632	0.0549598	0.612096	1	1520	tags=41%, list=9%, signal=45%
GOMF_PROTEIN_HETERODIMERIZATION_ACTIVITY	GOMF_PROTEIN_HETERODIMERIZATION_ACTIVITY		79	0.727387	1.30624	0.0399137	0.610462	1	2628	tags=41%, list=16%, signal=48%
HP_ABNORMALITY_OF_THE_ABDOMINAL_ORGANS	HP_ABNORMALITY_OF_THE_ABDOMINAL_ORGANS		169	0.695258	1.30603	0.00813835	0.610047	1	1805	tags=21%, list=11%, signal=24%
GOMF_HORMONE_BINDING	GOMF_HORMONE_BINDING		36	0.776192	1.30601	0.0677966	0.607999	1	2059	tags=25%, list=13%, signal=29%
GOMF_LIPASE_ACTIVITY	GOMF_LIPASE_ACTIVITY		40	0.776165	1.30568	0.0589595	0.608633	1	1001	tags=15%, list=6%, signal=16%
GOBP_CELLULAR_RESPONSE_TO_OXYGEN_LEVELS	GOBP_CELLULAR_RESPONSE_TO_OXYGEN_LEVELS		28	0.811749	1.30527	0.0838628	0.609902	1	1674	tags=36%, list=10%, signal=40%
GOBP_REGULATION_OF_CALCIUM_ION_TRANSMEMBRANE_TRANSPORT	GOBP_REGULATION_OF_CALCIUM_ION_TRANSMEMBRANE_TRANSPORT		39	0.784546	1.30525	0.0457746	0.608012	1	2255	tags=31%, list=14%, signal=36%
HP_ABNORMAL_STERNUM_MORPHOLOGY	HP_ABNORMAL_STERNUM_MORPHOLOGY		37	0.773333	1.30435	0.0766509	0.613361	1	1023	tags=30%, list=6%, signal=32%
GOBP_PHOSPHATIDYLINOSITOL_METABOLIC_PROCESS	GOBP_PHOSPHATIDYLINOSITOL_METABOLIC_PROCESS		26	0.826829	1.30431	0.0836454	0.611533	1	2816	tags=31%, list=17%, signal=37%
GOBP_MONOVALENT_INORGANIC_CATION_HOMEOSTASIS	GOBP_MONOVALENT_INORGANIC_CATION_HOMEOSTASIS		50	0.747265	1.30422	0.0491429	0.610106	1	1859	tags=14%, list=11%, signal=16%
GOBP_RESPONSE_TO_DOPAMINE	GOBP_RESPONSE_TO_DOPAMINE		44	0.772274	1.30367	0.0520833	0.612362	1	2255	tags=30%, list=14%, signal=34%
GOMF_CHEMOKINE_ACTIVITY	GOMF_CHEMOKINE_ACTIVITY		24	0.831214	1.30355	0.0767296	0.611132	1	684	tags=21%, list=4%, signal=22%
GOCC_LYSOSOMAL_LUMEN	GOCC_LYSOSOMAL_LUMEN		22	0.837042	1.30343	0.0902062	0.61	1	872	tags=32%, list=5%, signal=34%
GOMF_CHANNEL_REGULATOR_ACTIVITY	GOMF_CHANNEL_REGULATOR_ACTIVITY		43	0.769541	1.30292	0.0657277	0.611835	1	1580	tags=33%, list=10%, signal=36%
HP_PULMONARY_FIBROSIS	HP_PULMONARY_FIBROSIS		18	0.866923	1.30281	0.0644295	0.610673	1	746	tags=11%, list=5%, signal=12%
GOBP_POSITIVE_REGULATION_OF_NEURAL_PRECURSOR_CELL_PROLIFERATION	GOBP_POSITIVE_REGULATION_OF_NEURAL_PRECURSOR_CELL_PROLIFERATION		20	0.84694	1.3026	0.0896921	0.610262	1	2104	tags=45%, list=13%, signal=52%
HP_NEPHROLITHIASIS	HP_NEPHROLITHIASIS		26	0.821728	1.30233	0.0896638	0.610437	1	1362	tags=27%, list=8%, signal=29%
GOMF_NEUROTRANSMITTER_RECEPTOR_ACTIVITY_INVOLVED_IN_REGULATION_OF_POSTSYNAPTIC_MEMBRANE_POTENTIAL	GOMF_NEUROTRANSMITTER_RECEPTOR_ACTIVITY_INVOLVED_IN_REGULATION_OF_POSTSYNAPTIC_MEMBRANE_POTENTIAL		32	0.796517	1.30143	0.101591	0.615994	1	2943	tags=28%, list=18%, signal=34%
GOBP_LEUKOCYTE_PROLIFERATION	GOBP_LEUKOCYTE_PROLIFERATION		102	0.71165	1.30033	0.0210084	0.623288	1	1951	tags=26%, list=12%, signal=30%
GOBP_POSITIVE_REGULATION_OF_CYTOSOLIC_CALCIUM_ION_CONCENTRATION_INVOLVED_IN_PHOSPHOLIPASE_C_ACTIVATING_G_PROTEIN_COUPLED_SIGNALING_PATHWAY	GOBP_POSITIVE_REGULATION_OF_CYTOSOLIC_CALCIUM_ION_CONCENTRATION_INVOLVED_IN_PHOSPHOLIPASE_C_ACTIVATING_G_PROTEIN_COUPLED_SIGNALING_PATHWAY		15	0.894468	1.30014	0.0490884	0.622769	1	1716	tags=27%, list=11%, signal=30%
GOBP_REGULATION_OF_LEUKOCYTE_PROLIFERATION	GOBP_REGULATION_OF_LEUKOCYTE_PROLIFERATION		76	0.723346	1.29992	0.0382514	0.622429	1	1951	tags=28%, list=12%, signal=31%
GOCC_ACTIN_BASED_CELL_PROJECTION	GOCC_ACTIN_BASED_CELL_PROJECTION		44	0.760398	1.29965	0.0525701	0.622788	1	1949	tags=39%, list=12%, signal=44%
GOBP_MYELOID_LEUKOCYTE_MIGRATION	GOBP_MYELOID_LEUKOCYTE_MIGRATION		78	0.725092	1.29962	0.0373626	0.62092	1	1649	tags=22%, list=10%, signal=24%
GOBP_POSITIVE_REGULATION_OF_CALCIUM_ION_TRANSPORT	GOBP_POSITIVE_REGULATION_OF_CALCIUM_ION_TRANSPORT		45	0.759719	1.29895	0.0621404	0.6243	1	2420	tags=31%, list=15%, signal=36%
GOBP_REGULATION_OF_CATION_TRANSMEMBRANE_TRANSPORT	GOBP_REGULATION_OF_CATION_TRANSMEMBRANE_TRANSPORT		102	0.70867	1.2986	0.0285412	0.625007	1	1438	tags=26%, list=9%, signal=29%
GOBP_T_CELL_DIFFERENTIATION	GOBP_T_CELL_DIFFERENTIATION		74	0.725144	1.29846	0.0383772	0.624062	1	1924	tags=27%, list=12%, signal=31%
GOBP_REGULATION_OF_RELEASE_OF_SEQUESTERED_CALCIUM_ION_INTO_CYTOSOL	GOBP_REGULATION_OF_RELEASE_OF_SEQUESTERED_CALCIUM_ION_INTO_CYTOSOL		21	0.843439	1.29804	0.0951123	0.625367	1	909	tags=29%, list=6%, signal=30%
GOCC_VESICLE_MEMBRANE	GOCC_VESICLE_MEMBRANE		195	0.69452	1.29801	0.00406918	0.623421	1	1596	tags=23%, list=10%, signal=25%
HP_DECREASED_BODY_WEIGHT	HP_DECREASED_BODY_WEIGHT		200	0.687986	1.29704	0.00707786	0.629339	1	2407	tags=28%, list=15%, signal=32%
GOMF_DELAYED_RECTIFIER_POTASSIUM_CHANNEL_ACTIVITY	GOMF_DELAYED_RECTIFIER_POTASSIUM_CHANNEL_ACTIVITY		19	0.846384	1.29667	0.0828026	0.63044	1	2057	tags=37%, list=13%, signal=42%
GOBP_RESPONSE_TO_RADIATION	GOBP_RESPONSE_TO_RADIATION		76	0.719623	1.29597	0.0374449	0.634331	1	1704	tags=24%, list=10%, signal=26%
GOBP_RESPONSE_TO_AXON_INJURY	GOBP_RESPONSE_TO_AXON_INJURY		16	0.879288	1.29542	0.075067	0.636999	1	1441	tags=31%, list=9%, signal=34%
GOMF_PROTEIN_CONTAINING_COMPLEX_BINDING	GOMF_PROTEIN_CONTAINING_COMPLEX_BINDING		208	0.687158	1.29507	0.00302419	0.637757	1	1806	tags=25%, list=11%, signal=28%
GOMF_PEPTIDE_HORMONE_BINDING	GOMF_PEPTIDE_HORMONE_BINDING		26	0.814689	1.29503	0.0951189	0.635973	1	1231	tags=27%, list=8%, signal=29%
GOCC_SYNAPTIC_VESICLE_MEMBRANE	GOCC_SYNAPTIC_VESICLE_MEMBRANE		30	0.797192	1.29501	0.0925	0.634059	1	1540	tags=30%, list=9%, signal=33%
GOBP_BIOMINERALIZATION	GOBP_BIOMINERALIZATION		58	0.734433	1.29498	0.0523385	0.632274	1	1624	tags=24%, list=10%, signal=27%
GOCC_EARLY_ENDOSOME_MEMBRANE	GOCC_EARLY_ENDOSOME_MEMBRANE		22	0.833508	1.29477	0.11008	0.631852	1	1431	tags=32%, list=9%, signal=35%
GOBP_VASOCONSTRICTION	GOBP_VASOCONSTRICTION		38	0.773533	1.29451	0.0731415	0.631955	1	1859	tags=29%, list=11%, signal=33%
GOBP_MUSCLE_CELL_MIGRATION	GOBP_MUSCLE_CELL_MIGRATION		19	0.862022	1.29446	0.0904183	0.630349	1	1107	tags=26%, list=7%, signal=28%
GOCC_SOMATODENDRITIC_COMPARTMENT	GOCC_SOMATODENDRITIC_COMPARTMENT		242	0.682903	1.29398	0	0.631853	1	2202	tags=29%, list=14%, signal=33%
HP_ABNORMAL_INFLAMMATORY_RESPONSE	HP_ABNORMAL_INFLAMMATORY_RESPONSE		187	0.688909	1.29384	0.00506073	0.630911	1	2407	tags=25%, list=15%, signal=29%
GOBP_BEHAVIOR	GOBP_BEHAVIOR		181	0.688175	1.29361	0.00614754	0.630644	1	1894	tags=26%, list=12%, signal=29%
GOBP_CYTOKINE_PRODUCTION	GOBP_CYTOKINE_PRODUCTION		230	0.687889	1.29356	0.0020284	0.629062	1	2021	tags=19%, list=12%, signal=21%
GOBP_POSITIVE_REGULATION_OF_PROTEIN_KINASE_ACTIVITY	GOBP_POSITIVE_REGULATION_OF_PROTEIN_KINASE_ACTIVITY		110	0.703704	1.29351	0.024236	0.627437	1	1748	tags=33%, list=11%, signal=36%
GOBP_GENITALIA_DEVELOPMENT	GOBP_GENITALIA_DEVELOPMENT		17	0.871349	1.29338	0.0762943	0.626382	1	2093	tags=35%, list=13%, signal=40%
HP_ABNORMAL_PULMONARY_THORACIC_IMAGING_FINDING	HP_ABNORMAL_PULMONARY_THORACIC_IMAGING_FINDING		20	0.850718	1.29334	0.0869001	0.624734	1	1639	tags=25%, list=10%, signal=28%
GOBP_POSITIVE_REGULATION_OF_NEUROGENESIS	GOBP_POSITIVE_REGULATION_OF_NEUROGENESIS		53	0.733873	1.29328	0.0640732	0.623208	1	2202	tags=43%, list=14%, signal=50%
GOMF_TRANSMITTER_GATED_CHANNEL_ACTIVITY	GOMF_TRANSMITTER_GATED_CHANNEL_ACTIVITY		42	0.764414	1.29302	0.06698	0.623193	1	1431	tags=21%, list=9%, signal=23%
GOBP_GLIOGENESIS	GOBP_GLIOGENESIS		79	0.716914	1.29264	0.0322234	0.624187	1	2104	tags=30%, list=13%, signal=35%
GOBP_NEGATIVE_REGULATION_OF_NEURON_DIFFERENTIATION	GOBP_NEGATIVE_REGULATION_OF_NEURON_DIFFERENTIATION		27	0.800779	1.29263	0.107975	0.622247	1	1454	tags=26%, list=9%, signal=28%
GOMF_PHOSPHOLIPID_BINDING	GOMF_PHOSPHOLIPID_BINDING		93	0.710819	1.29259	0.0340064	0.62062	1	1718	tags=24%, list=11%, signal=26%
GOCC_ORGANELLE_SUBCOMPARTMENT	GOCC_ORGANELLE_SUBCOMPARTMENT		298	0.680505	1.29227	0.00100301	0.621279	1	1845	tags=24%, list=11%, signal=26%
HP_ABNORMALITY_OF_EXOCRINE_PANCREAS_PHYSIOLOGY	HP_ABNORMALITY_OF_EXOCRINE_PANCREAS_PHYSIOLOGY		16	0.886607	1.29216	0.0731707	0.620297	1	0	tags=6%, list=0%, signal=6%
HP_PES_PLANUS	HP_PES_PLANUS		32	0.794117	1.29189	0.070197	0.620521	1	2297	tags=34%, list=14%, signal=40%
GOBP_CELLULAR_ION_HOMEOSTASIS	GOBP_CELLULAR_ION_HOMEOSTASIS		212	0.685567	1.29125	0.00907258	0.623586	1	2124	tags=25%, list=13%, signal=29%
GOBP_POSITIVE_CHEMOTAXIS	GOBP_POSITIVE_CHEMOTAXIS		23	0.82094	1.29111	0.118863	0.622761	1	2067	tags=26%, list=13%, signal=30%
HP_ABNORMAL_INTESTINE_MORPHOLOGY	HP_ABNORMAL_INTESTINE_MORPHOLOGY		129	0.699609	1.29052	0.0135983	0.625731	1	1805	tags=24%, list=11%, signal=27%
HP_ABNORMALITY_OF_THE_PANCREAS	HP_ABNORMALITY_OF_THE_PANCREAS		56	0.740814	1.29046	0.0602273	0.624308	1	1805	tags=23%, list=11%, signal=26%
HP_ANEMIA_OF_INADEQUATE_PRODUCTION	HP_ANEMIA_OF_INADEQUATE_PRODUCTION		16	0.873037	1.29031	0.077957	0.623446	1	748	tags=25%, list=5%, signal=26%
HP_ABNORMALITY_OF_THE_UTERUS	HP_ABNORMALITY_OF_THE_UTERUS		34	0.77656	1.29016	0.0903614	0.622773	1	2093	tags=21%, list=13%, signal=24%
GOBP_AMINOGLYCAN_METABOLIC_PROCESS	GOBP_AMINOGLYCAN_METABOLIC_PROCESS		48	0.744947	1.29015	0.0631458	0.620972	1	2728	tags=50%, list=17%, signal=60%
GOBP_PROCESS_UTILIZING_AUTOPHAGIC_MECHANISM	GOBP_PROCESS_UTILIZING_AUTOPHAGIC_MECHANISM		39	0.768411	1.29014	0.0605701	0.619158	1	1623	tags=23%, list=10%, signal=26%
GOBP_REGULATION_OF_CD4_POSITIVE_ALPHA_BETA_T_CELL_DIFFERENTIATION	GOBP_REGULATION_OF_CD4_POSITIVE_ALPHA_BETA_T_CELL_DIFFERENTIATION		16	0.885035	1.29	0.0744249	0.618266	1	1870	tags=31%, list=12%, signal=35%
GOCC_EXTERNAL_ENCAPSULATING_STRUCTURE	GOCC_EXTERNAL_ENCAPSULATING_STRUCTURE		207	0.684354	1.28946	0.00403226	0.62047	1	2537	tags=23%, list=16%, signal=27%
GOMF_HYDROLASE_ACTIVITY_HYDROLYZING_O_GLYCOSYL_COMPOUNDS	GOMF_HYDROLASE_ACTIVITY_HYDROLYZING_O_GLYCOSYL_COMPOUNDS		23	0.821684	1.28895	0.10804	0.62263	1	2896	tags=17%, list=18%, signal=21%
HP_FAILURE_TO_THRIVE_IN_INFANCY	HP_FAILURE_TO_THRIVE_IN_INFANCY		22	0.834187	1.2886	0.104839	0.623292	1	1661	tags=18%, list=10%, signal=20%
HP_ARTHRALGIA	HP_ARTHRALGIA		38	0.763565	1.28856	0.0767414	0.621735	1	1639	tags=26%, list=10%, signal=29%
GOBP_CELLULAR_HOMEOSTASIS	GOBP_CELLULAR_HOMEOSTASIS		256	0.678378	1.28826	0.0030303	0.622105	1	2244	tags=25%, list=14%, signal=29%
HP_UNUSUAL_INFECTION	HP_UNUSUAL_INFECTION		141	0.693029	1.28759	0.018595	0.625248	1	1662	tags=21%, list=10%, signal=23%
GOBP_RENAL_TUBULE_DEVELOPMENT	GOBP_RENAL_TUBULE_DEVELOPMENT		37	0.761052	1.2872	0.070303	0.626515	1	1708	tags=35%, list=11%, signal=39%
GOCC_NEURON_SPINE	GOCC_NEURON_SPINE		48	0.743214	1.28715	0.0739884	0.625029	1	2761	tags=54%, list=17%, signal=65%
GOCC_TRANSPORTER_COMPLEX	GOCC_TRANSPORTER_COMPLEX		152	0.683508	1.28708	0.020429	0.62365	1	1476	tags=25%, list=9%, signal=27%
GOBP_REGULATION_OF_DNA_RECOMBINATION	GOBP_REGULATION_OF_DNA_RECOMBINATION		17	0.869866	1.28707	0.0862069	0.6219	1	871	tags=24%, list=5%, signal=25%
HP_PALMOPLANTAR_KERATODERMA	HP_PALMOPLANTAR_KERATODERMA		49	0.73891	1.28666	0.0673635	0.623332	1	2527	tags=22%, list=16%, signal=27%
HP_HYPOTENSION	HP_HYPOTENSION		28	0.804759	1.2857	0.114504	0.629048	1	1570	tags=18%, list=10%, signal=20%
GOBP_METAL_ION_HOMEOSTASIS	GOBP_METAL_ION_HOMEOSTASIS		215	0.681161	1.28534	0.00608519	0.630054	1	2124	tags=25%, list=13%, signal=29%
GOCC_CELL_SURFACE	GOCC_CELL_SURFACE		360	0.678175	1.28528	0	0.628657	1	2420	tags=20%, list=15%, signal=23%
GOBP_ANIMAL_ORGAN_MORPHOGENESIS	GOBP_ANIMAL_ORGAN_MORPHOGENESIS		279	0.680561	1.2852	0.00100908	0.627518	1	1708	tags=29%, list=11%, signal=31%
GOBP_REGULATION_OF_BLOOD_CIRCULATION	GOBP_REGULATION_OF_BLOOD_CIRCULATION		110	0.695227	1.28507	0.0307529	0.62662	1	1570	tags=24%, list=10%, signal=26%
HP_ABNORMAL_RENAL_MORPHOLOGY	HP_ABNORMAL_RENAL_MORPHOLOGY		142	0.692304	1.28498	0.0133333	0.625494	1	2529	tags=30%, list=16%, signal=35%
GOBP_REGULATION_OF_MAP_KINASE_ACTIVITY	GOBP_REGULATION_OF_MAP_KINASE_ACTIVITY		69	0.718279	1.28469	0.0596026	0.625895	1	2136	tags=35%, list=13%, signal=40%
HP_ABNORMALITY_OF_THE_URINARY_SYSTEM_PHYSIOLOGY	HP_ABNORMALITY_OF_THE_URINARY_SYSTEM_PHYSIOLOGY		154	0.686186	1.28463	0.016546	0.624615	1	1693	tags=21%, list=10%, signal=23%
GOMF_COPPER_ION_BINDING	GOMF_COPPER_ION_BINDING		18	0.866395	1.28461	0.0849934	0.623021	1	2124	tags=22%, list=13%, signal=26%
GOBP_POSITIVE_REGULATION_OF_SIGNALING_RECEPTOR_ACTIVITY	GOBP_POSITIVE_REGULATION_OF_SIGNALING_RECEPTOR_ACTIVITY		20	0.833364	1.28373	0.127321	0.627947	1	2717	tags=70%, list=17%, signal=84%
GOBP_CARBOHYDRATE_BIOSYNTHETIC_PROCESS	GOBP_CARBOHYDRATE_BIOSYNTHETIC_PROCESS		41	0.758366	1.2837	0.0655542	0.62639	1	1837	tags=27%, list=11%, signal=30%
GOMF_SNARE_BINDING	GOMF_SNARE_BINDING		24	0.811167	1.28321	0.137841	0.628454	1	1718	tags=33%, list=11%, signal=37%
GOBP_PANCREAS_DEVELOPMENT	GOBP_PANCREAS_DEVELOPMENT		24	0.809271	1.28284	0.110138	0.629368	1	2446	tags=25%, list=15%, signal=29%
GOMF_CYTOKINE_RECEPTOR_ACTIVITY	GOMF_CYTOKINE_RECEPTOR_ACTIVITY		35	0.772541	1.28266	0.088729	0.629053	1	1639	tags=20%, list=10%, signal=22%
GOBP_POSITIVE_REGULATION_OF_SYNAPTIC_TRANSMISSION	GOBP_POSITIVE_REGULATION_OF_SYNAPTIC_TRANSMISSION		49	0.739459	1.28261	0.0715935	0.627771	1	967	tags=27%, list=6%, signal=28%
HP_SHORT_DIGIT	HP_SHORT_DIGIT		67	0.72733	1.28257	0.0519774	0.626351	1	2207	tags=46%, list=14%, signal=53%
HP_NEOPLASM_OF_THE_NERVOUS_SYSTEM	HP_NEOPLASM_OF_THE_NERVOUS_SYSTEM		18	0.858212	1.28255	0.0981912	0.624776	1	1500	tags=22%, list=9%, signal=24%
HP_ABNORMAL_PARANASAL_SINUS_MORPHOLOGY	HP_ABNORMAL_PARANASAL_SINUS_MORPHOLOGY		29	0.782179	1.28252	0.118306	0.623262	1	1662	tags=28%, list=10%, signal=31%
GOBP_CELLULAR_RESPONSE_TO_RADIATION	GOBP_CELLULAR_RESPONSE_TO_RADIATION		27	0.795714	1.28249	0.107006	0.621796	1	2124	tags=26%, list=13%, signal=30%
GOBP_DETOXIFICATION	GOBP_DETOXIFICATION		31	0.775321	1.28241	0.113065	0.620703	1	2868	tags=19%, list=18%, signal=23%
HP_GAIT_ATAXIA	HP_GAIT_ATAXIA		26	0.801769	1.28235	0.115288	0.619447	1	2404	tags=38%, list=15%, signal=45%
GOBP_RESPONSE_TO_DRUG	GOBP_RESPONSE_TO_DRUG		95	0.70686	1.28235	0.0389064	0.617776	1	1489	tags=20%, list=9%, signal=22%
GOBP_POSITIVE_T_CELL_SELECTION	GOBP_POSITIVE_T_CELL_SELECTION		15	0.881715	1.28233	0.0842391	0.616247	1	1924	tags=33%, list=12%, signal=38%
GOCC_EXOCYTIC_VESICLE	GOCC_EXOCYTIC_VESICLE		56	0.733008	1.28229	0.0768349	0.614895	1	1718	tags=36%, list=11%, signal=40%
GOBP_PHENOL_CONTAINING_COMPOUND_BIOSYNTHETIC_PROCESS	GOBP_PHENOL_CONTAINING_COMPOUND_BIOSYNTHETIC_PROCESS		18	0.843646	1.28193	0.119303	0.615833	1	2100	tags=22%, list=13%, signal=25%
GOBP_DEVELOPMENT_OF_PRIMARY_FEMALE_SEXUAL_CHARACTERISTICS	GOBP_DEVELOPMENT_OF_PRIMARY_FEMALE_SEXUAL_CHARACTERISTICS		22	0.829214	1.28151	0.114776	0.617238	1	2780	tags=45%, list=17%, signal=55%
GOBP_REGULATION_OF_CATION_CHANNEL_ACTIVITY	GOBP_REGULATION_OF_CATION_CHANNEL_ACTIVITY		60	0.730996	1.28147	0.0671141	0.615859	1	1438	tags=27%, list=9%, signal=29%
GOBP_PHOSPHOLIPASE_C_ACTIVATING_G_PROTEIN_COUPLED_RECEPTOR_SIGNALING_PATHWAY	GOBP_PHOSPHOLIPASE_C_ACTIVATING_G_PROTEIN_COUPLED_RECEPTOR_SIGNALING_PATHWAY		56	0.733282	1.28112	0.0825792	0.616685	1	2073	tags=25%, list=13%, signal=29%
GOBP_POSITIVE_REGULATION_OF_MAP_KINASE_ACTIVITY	GOBP_POSITIVE_REGULATION_OF_MAP_KINASE_ACTIVITY		53	0.733059	1.281	0.0741163	0.61591	1	2136	tags=40%, list=13%, signal=45%
HP_COUGH	HP_COUGH		37	0.768125	1.27994	0.0851582	0.622294	1	1662	tags=22%, list=10%, signal=24%
GOBP_FC_RECEPTOR_SIGNALING_PATHWAY	GOBP_FC_RECEPTOR_SIGNALING_PATHWAY		79	0.706216	1.27959	0.0549569	0.623113	1	1674	tags=9%, list=10%, signal=10%
GOBP_REGULATION_OF_VASOCONSTRICTION	GOBP_REGULATION_OF_VASOCONSTRICTION		31	0.77935	1.2793	0.105134	0.623634	1	1859	tags=23%, list=11%, signal=25%
GOMF_PHOSPHOLIPASE_ACTIVITY	GOMF_PHOSPHOLIPASE_ACTIVITY		33	0.776191	1.27911	0.0933661	0.623362	1	1001	tags=18%, list=6%, signal=19%
GOBP_GAMMA_AMINOBUTYRIC_ACID_SIGNALING_PATHWAY	GOBP_GAMMA_AMINOBUTYRIC_ACID_SIGNALING_PATHWAY		17	0.857896	1.27864	0.100551	0.625138	1	1248	tags=12%, list=8%, signal=13%
GOMF_OXIDOREDUCTASE_ACTIVITY_ACTING_ON_CH_OH_GROUP_OF_DONORS	GOMF_OXIDOREDUCTASE_ACTIVITY_ACTING_ON_CH_OH_GROUP_OF_DONORS		31	0.779095	1.27831	0.106173	0.625978	1	590	tags=16%, list=4%, signal=17%
GOBP_EXTRACELLULAR_MATRIX_DISASSEMBLY	GOBP_EXTRACELLULAR_MATRIX_DISASSEMBLY		18	0.85164	1.27822	0.106952	0.625119	1	2020	tags=17%, list=12%, signal=19%
GOBP_NEPHRON_EPITHELIUM_DEVELOPMENT	GOBP_NEPHRON_EPITHELIUM_DEVELOPMENT		40	0.761033	1.27792	0.0855491	0.625698	1	1708	tags=33%, list=11%, signal=36%
HP_DISTAL_MUSCLE_WEAKNESS	HP_DISTAL_MUSCLE_WEAKNESS		17	0.862846	1.27775	0.0811908	0.625287	1	1568	tags=35%, list=10%, signal=39%
GOBP_POSITIVE_REGULATION_OF_RESPONSE_TO_BIOTIC_STIMULUS	GOBP_POSITIVE_REGULATION_OF_RESPONSE_TO_BIOTIC_STIMULUS		68	0.714739	1.27727	0.0547046	0.627318	1	2136	tags=18%, list=13%, signal=20%
GOBP_NUCLEOSOME_ASSEMBLY	GOBP_NUCLEOSOME_ASSEMBLY		43	0.748845	1.27694	0.0862471	0.628104	1	2535	tags=44%, list=16%, signal=52%
GOCC_PHOTORECEPTOR_INNER_SEGMENT	GOCC_PHOTORECEPTOR_INNER_SEGMENT		19	0.851127	1.27672	0.107792	0.62818	1	1820	tags=26%, list=11%, signal=30%
GOBP_ACTIVATION_OF_IMMUNE_RESPONSE	GOBP_ACTIVATION_OF_IMMUNE_RESPONSE		237	0.676249	1.27648	0.00501002	0.628249	1	2136	tags=12%, list=13%, signal=13%
GOBP_COAGULATION	GOBP_COAGULATION		95	0.700562	1.27645	0.0394877	0.626821	1	1624	tags=23%, list=10%, signal=26%
GOCC_CATION_CHANNEL_COMPLEX	GOCC_CATION_CHANNEL_COMPLEX		100	0.696633	1.27624	0.0328042	0.626778	1	1476	tags=29%, list=9%, signal=32%
GOBP_ACTIN_POLYMERIZATION_OR_DEPOLYMERIZATION	GOBP_ACTIN_POLYMERIZATION_OR_DEPOLYMERIZATION		31	0.773532	1.27611	0.116193	0.626189	1	2136	tags=39%, list=13%, signal=44%
GOBP_PLASMA_MEMBRANE_FUSION	GOBP_PLASMA_MEMBRANE_FUSION		16	0.861438	1.2757	0.0851351	0.627704	1	2251	tags=19%, list=14%, signal=22%
HP_ABNORMALITY_OF_HAIR_PIGMENTATION	HP_ABNORMALITY_OF_HAIR_PIGMENTATION		21	0.821355	1.27547	0.150721	0.627842	1	2628	tags=33%, list=16%, signal=40%
GOBP_POSITIVE_REGULATION_OF_RECEPTOR_SIGNALING_PATHWAY_VIA_STAT	GOBP_POSITIVE_REGULATION_OF_RECEPTOR_SIGNALING_PATHWAY_VIA_STAT		19	0.847371	1.27541	0.102767	0.626719	1	2292	tags=21%, list=14%, signal=24%
GOBP_NEGATIVE_REGULATION_OF_HEMOPOIESIS	GOBP_NEGATIVE_REGULATION_OF_HEMOPOIESIS		28	0.795963	1.27529	0.120907	0.625975	1	1241	tags=11%, list=8%, signal=12%
GOBP_POSITIVE_REGULATION_OF_POTASSIUM_ION_TRANSPORT	GOBP_POSITIVE_REGULATION_OF_POTASSIUM_ION_TRANSPORT		16	0.875816	1.27516	0.0851648	0.625378	1	747	tags=31%, list=5%, signal=33%
HP_AIRWAY_OBSTRUCTION	HP_AIRWAY_OBSTRUCTION		25	0.798928	1.27457	0.128405	0.628145	1	1592	tags=24%, list=10%, signal=27%
GOBP_REGULATION_OF_LEUKOCYTE_MIGRATION	GOBP_REGULATION_OF_LEUKOCYTE_MIGRATION		59	0.718957	1.27455	0.0763187	0.626677	1	1924	tags=27%, list=12%, signal=31%
GOBP_CELLULAR_RESPONSE_TO_CALCIUM_ION	GOBP_CELLULAR_RESPONSE_TO_CALCIUM_ION		20	0.834052	1.27426	0.116248	0.627208	1	1238	tags=20%, list=8%, signal=22%
GOBP_REGULATION_OF_STEM_CELL_DIFFERENTIATION	GOBP_REGULATION_OF_STEM_CELL_DIFFERENTIATION		15	0.881422	1.27404	0.0893333	0.627271	1	1674	tags=20%, list=10%, signal=22%
HP_DECREASED_FACIAL_EXPRESSION	HP_DECREASED_FACIAL_EXPRESSION		20	0.83616	1.27371	0.105898	0.628321	1	2297	tags=30%, list=14%, signal=35%
GOBP_RESPONSE_TO_VIRUS	GOBP_RESPONSE_TO_VIRUS		75	0.712266	1.27355	0.0437567	0.627849	1	2667	tags=25%, list=16%, signal=30%
GOMF_OXIDOREDUCTASE_ACTIVITY	GOMF_OXIDOREDUCTASE_ACTIVITY		148	0.684878	1.27344	0.0175801	0.627139	1	1734	tags=17%, list=11%, signal=19%
HP_ABNORMALITY_OF_THE_SPLEEN	HP_ABNORMALITY_OF_THE_SPLEEN		88	0.704523	1.27304	0.0592755	0.628479	1	1639	tags=25%, list=10%, signal=28%
GOBP_PURINE_CONTAINING_COMPOUND_METABOLIC_PROCESS	GOBP_PURINE_CONTAINING_COMPOUND_METABOLIC_PROCESS		72	0.717143	1.27261	0.0530387	0.630087	1	1385	tags=22%, list=9%, signal=24%
HP_MEMORY_IMPAIRMENT	HP_MEMORY_IMPAIRMENT		20	0.831196	1.27237	0.128866	0.630285	1	1639	tags=30%, list=10%, signal=33%
GOCC_BASEMENT_MEMBRANE	GOCC_BASEMENT_MEMBRANE		25	0.799872	1.27232	0.121094	0.629157	1	2422	tags=24%, list=15%, signal=28%
GOBP_POSITIVE_REGULATION_OF_TRANSLATION	GOBP_POSITIVE_REGULATION_OF_TRANSLATION		16	0.872117	1.27206	0.0947802	0.629437	1	753	tags=19%, list=5%, signal=20%
GOCC_NUCLEOLUS	GOCC_NUCLEOLUS		89	0.696631	1.27174	0.0501601	0.630239	1	1995	tags=19%, list=12%, signal=22%
GOCC_CLATHRIN_COATED_VESICLE_MEMBRANE	GOCC_CLATHRIN_COATED_VESICLE_MEMBRANE		33	0.780662	1.2716	0.09375	0.629649	1	1748	tags=30%, list=11%, signal=34%
GOMF_OXIDOREDUCTASE_ACTIVITY_ACTING_ON_PAIRED_DONORS_WITH_INCORPORATION_OR_REDUCTION_OF_MOLECULAR_OXYGEN_NAD_P_H_AS_ONE_DONOR_AND_INCORPORATION_OF_ONE_ATOM_OF_OXYGEN	GOMF_OXIDOREDUCTASE_ACTIVITY_ACTING_ON_PAIRED_DONORS_WITH_INCORPORATION_OR_REDUCTION_OF_MOLECULAR_OXYGEN_NAD_P_H_AS_ONE_DONOR_AND_INCORPORATION_OF_ONE_ATOM_OF_OXYGEN		23	0.814756	1.27104	0.131443	0.632102	1	2056	tags=35%, list=13%, signal=40%
GOBP_KILLING_OF_CELLS_OF_OTHER_ORGANISM	GOBP_KILLING_OF_CELLS_OF_OTHER_ORGANISM		47	0.737465	1.27082	0.093318	0.632133	1	2124	tags=9%, list=13%, signal=10%
HP_PLANTAR_HYPERKERATOSIS	HP_PLANTAR_HYPERKERATOSIS		17	0.844362	1.27038	0.123522	0.633844	1	2527	tags=12%, list=16%, signal=14%
HP_PALMAR_HYPERKERATOSIS	HP_PALMAR_HYPERKERATOSIS		18	0.844414	1.27024	0.111258	0.633255	1	2527	tags=17%, list=16%, signal=20%
HP_NEUROLOGICAL_SPEECH_IMPAIRMENT	HP_NEUROLOGICAL_SPEECH_IMPAIRMENT		129	0.687332	1.27021	0.0237603	0.631834	1	2420	tags=36%, list=15%, signal=42%
HP_ABNORMAL_RENAL_PHYSIOLOGY	HP_ABNORMAL_RENAL_PHYSIOLOGY		113	0.688988	1.26987	0.0390708	0.632776	1	1639	tags=19%, list=10%, signal=21%
GOBP_NEGATIVE_REGULATION_OF_PEPTIDASE_ACTIVITY	GOBP_NEGATIVE_REGULATION_OF_PEPTIDASE_ACTIVITY		91	0.700043	1.26984	0.0465116	0.631494	1	1452	tags=11%, list=9%, signal=12%
GOBP_CARBOHYDRATE_DERIVATIVE_METABOLIC_PROCESS	GOBP_CARBOHYDRATE_DERIVATIVE_METABOLIC_PROCESS		200	0.676194	1.26972	0.0030426	0.630816	1	2728	tags=32%, list=17%, signal=38%
GOBP_POSITIVE_REGULATION_OF_CELLULAR_AMIDE_METABOLIC_PROCESS	GOBP_POSITIVE_REGULATION_OF_CELLULAR_AMIDE_METABOLIC_PROCESS		21	0.826451	1.26969	0.124011	0.629538	1	2407	tags=24%, list=15%, signal=28%
GOBP_REGULATION_OF_DENDRITE_DEVELOPMENT	GOBP_REGULATION_OF_DENDRITE_DEVELOPMENT		23	0.804365	1.26939	0.130653	0.63014	1	2136	tags=48%, list=13%, signal=55%
GOBP_REGULATION_OF_SYSTEM_PROCESS	GOBP_REGULATION_OF_SYSTEM_PROCESS		211	0.673202	1.26933	0.00706357	0.629155	1	1716	tags=22%, list=11%, signal=24%
GOBP_MYELOID_CELL_DIFFERENTIATION	GOBP_MYELOID_CELL_DIFFERENTIATION		83	0.704612	1.26926	0.0529158	0.628086	1	1639	tags=24%, list=10%, signal=27%
HP_DECREASED_FERTILITY	HP_DECREASED_FERTILITY		78	0.710224	1.26914	0.0585049	0.627501	1	1715	tags=14%, list=11%, signal=16%
GOCC_POSTSYNAPSE	GOCC_POSTSYNAPSE		184	0.676677	1.2689	0.0132248	0.627737	1	2717	tags=35%, list=17%, signal=42%
GOBP_RESPONSE_TO_ORGANIC_CYCLIC_COMPOUND	GOBP_RESPONSE_TO_ORGANIC_CYCLIC_COMPOUND		264	0.673916	1.26886	0.0100503	0.626576	1	2260	tags=27%, list=14%, signal=30%
GOBP_NEGATIVE_REGULATION_OF_INTRACELLULAR_SIGNAL_TRANSDUCTION	GOBP_NEGATIVE_REGULATION_OF_INTRACELLULAR_SIGNAL_TRANSDUCTION		76	0.708226	1.26885	0.0536481	0.625164	1	1585	tags=26%, list=10%, signal=29%
GOCC_SIDE_OF_MEMBRANE	GOCC_SIDE_OF_MEMBRANE		245	0.667564	1.26879	0.0040282	0.624127	1	1924	tags=16%, list=12%, signal=18%
GOBP_PROTEIN_MODIFICATION_BY_SMALL_PROTEIN_CONJUGATION	GOBP_PROTEIN_MODIFICATION_BY_SMALL_PROTEIN_CONJUGATION		110	0.69093	1.26845	0.0489583	0.625117	1	2107	tags=24%, list=13%, signal=27%
HP_RENAL_INSUFFICIENCY	HP_RENAL_INSUFFICIENCY		58	0.726458	1.26844	0.0722348	0.62369	1	1639	tags=21%, list=10%, signal=23%
GOBP_MACROPHAGE_DIFFERENTIATION	GOBP_MACROPHAGE_DIFFERENTIATION		15	0.873793	1.26817	0.102453	0.624185	1	1585	tags=27%, list=10%, signal=30%
GOBP_REGULATION_OF_PHOSPHATIDYLINOSITOL_3_KINASE_SIGNALING	GOBP_REGULATION_OF_PHOSPHATIDYLINOSITOL_3_KINASE_SIGNALING		29	0.780462	1.26797	0.135068	0.624215	1	2693	tags=52%, list=17%, signal=62%
GOBP_REGULATION_OF_CHEMOTAXIS	GOBP_REGULATION_OF_CHEMOTAXIS		60	0.724059	1.26775	0.0672748	0.624343	1	1715	tags=30%, list=11%, signal=33%
GOMF_CALCIUM_ION_TRANSMEMBRANE_TRANSPORTER_ACTIVITY	GOMF_CALCIUM_ION_TRANSMEMBRANE_TRANSPORTER_ACTIVITY		54	0.721853	1.26756	0.0771889	0.624115	1	1704	tags=30%, list=10%, signal=33%
GOCC_EARLY_ENDOSOME	GOCC_EARLY_ENDOSOME		51	0.732925	1.26734	0.0843644	0.624283	1	1661	tags=25%, list=10%, signal=28%
GOBP_POSITIVE_REGULATION_OF_PROTEIN_SERINE_THREONINE_KINASE_ACTIVITY	GOBP_POSITIVE_REGULATION_OF_PROTEIN_SERINE_THREONINE_KINASE_ACTIVITY		60	0.717583	1.26685	0.0874568	0.626349	1	2136	tags=35%, list=13%, signal=40%
GOBP_DIVALENT_INORGANIC_CATION_HOMEOSTASIS	GOBP_DIVALENT_INORGANIC_CATION_HOMEOSTASIS		180	0.677948	1.26678	0.013347	0.62539	1	2073	tags=27%, list=13%, signal=30%
GOBP_POSITIVE_REGULATION_OF_IMMUNE_SYSTEM_PROCESS	GOBP_POSITIVE_REGULATION_OF_IMMUNE_SYSTEM_PROCESS		392	0.670467	1.26648	0	0.626088	1	2136	tags=17%, list=13%, signal=19%
GOBP_INTERMEDIATE_FILAMENT_BASED_PROCESS	GOBP_INTERMEDIATE_FILAMENT_BASED_PROCESS		20	0.833074	1.26648	0.143817	0.624687	1	2527	tags=25%, list=16%, signal=30%
HP_ABNORMALITY_OF_URINE_HOMEOSTASIS	HP_ABNORMALITY_OF_URINE_HOMEOSTASIS		108	0.688103	1.2664	0.037155	0.623751	1	1693	tags=24%, list=10%, signal=27%
GOBP_EPIDERMAL_CELL_DIFFERENTIATION	GOBP_EPIDERMAL_CELL_DIFFERENTIATION		205	0.674231	1.26602	0.0131446	0.625024	1	1722	tags=10%, list=11%, signal=11%
GOBP_NEGATIVE_REGULATION_OF_DEVELOPMENTAL_PROCESS	GOBP_NEGATIVE_REGULATION_OF_DEVELOPMENTAL_PROCESS		249	0.667734	1.26577	0.00200803	0.625485	1	2638	tags=24%, list=16%, signal=28%
GOBP_DNA_REPAIR	GOBP_DNA_REPAIR		33	0.759785	1.26538	0.128834	0.626682	1	2173	tags=30%, list=13%, signal=35%
GOBP_ARACHIDONIC_ACID_METABOLIC_PROCESS	GOBP_ARACHIDONIC_ACID_METABOLIC_PROCESS		27	0.777602	1.26507	0.118012	0.627308	1	3	tags=4%, list=0%, signal=4%
GOBP_NUCLEOSOME_ORGANIZATION	GOBP_NUCLEOSOME_ORGANIZATION		47	0.727329	1.26453	0.0839955	0.629622	1	2535	tags=40%, list=16%, signal=48%
GOBP_POSITIVE_REGULATION_OF_CELL_DIFFERENTIATION	GOBP_POSITIVE_REGULATION_OF_CELL_DIFFERENTIATION		223	0.671052	1.26421	0.011213	0.630368	1	2226	tags=26%, list=14%, signal=30%
GOBP_POSITIVE_REGULATION_OF_LEUKOCYTE_MIGRATION	GOBP_POSITIVE_REGULATION_OF_LEUKOCYTE_MIGRATION		42	0.755721	1.26401	0.0834341	0.630402	1	1924	tags=29%, list=12%, signal=32%
HP_POSTNATAL_GROWTH_RETARDATION	HP_POSTNATAL_GROWTH_RETARDATION		16	0.858974	1.26391	0.117326	0.629766	1	2297	tags=56%, list=14%, signal=65%
GOMF_EXOGENOUS_PROTEIN_BINDING	GOMF_EXOGENOUS_PROTEIN_BINDING		17	0.846707	1.26317	0.141522	0.63354	1	557	tags=18%, list=3%, signal=18%
GOBP_POSITIVE_REGULATION_OF_ERBB_SIGNALING_PATHWAY	GOBP_POSITIVE_REGULATION_OF_ERBB_SIGNALING_PATHWAY		15	0.872374	1.26264	0.104558	0.635894	1	1748	tags=60%, list=11%, signal=67%
HP_WHEEZING	HP_WHEEZING		18	0.856317	1.2623	0.106849	0.636845	1	1592	tags=28%, list=10%, signal=31%
GOBP_POSITIVE_REGULATION_OF_CYTOKINE_PRODUCTION	GOBP_POSITIVE_REGULATION_OF_CYTOKINE_PRODUCTION		135	0.683579	1.26227	0.0237113	0.635563	1	2021	tags=21%, list=12%, signal=24%
GOBP_CATION_TRANSPORT	GOBP_CATION_TRANSPORT		384	0.665693	1.26126	0	0.641107	1	1704	tags=21%, list=10%, signal=23%
GOBP_ENDOCYTOSIS	GOBP_ENDOCYTOSIS		216	0.672532	1.26124	0.00805639	0.639868	1	2036	tags=14%, list=13%, signal=16%
GOBP_REGULATION_OF_PROTEIN_KINASE_ACTIVITY	GOBP_REGULATION_OF_PROTEIN_KINASE_ACTIVITY		142	0.67753	1.26121	0.0299897	0.638629	1	1748	tags=30%, list=11%, signal=34%
GOBP_GRANULOCYTE_MIGRATION	GOBP_GRANULOCYTE_MIGRATION		57	0.718711	1.26082	0.0813559	0.639816	1	1649	tags=23%, list=10%, signal=25%
GOBP_NEGATIVE_REGULATION_OF_VIRAL_PROCESS	GOBP_NEGATIVE_REGULATION_OF_VIRAL_PROCESS		18	0.835788	1.26033	0.138024	0.641686	1	2667	tags=17%, list=16%, signal=20%
GOBP_DEFENSE_RESPONSE_TO_OTHER_ORGANISM	GOBP_DEFENSE_RESPONSE_TO_OTHER_ORGANISM		478	0.66709	1.26029	0	0.640566	1	2375	tags=12%, list=15%, signal=14%
GOMF_SULFOTRANSFERASE_ACTIVITY	GOMF_SULFOTRANSFERASE_ACTIVITY		17	0.834874	1.26014	0.160391	0.640186	1	2688	tags=53%, list=17%, signal=63%
GOCC_ENDOPLASMIC_RETICULUM	GOCC_ENDOPLASMIC_RETICULUM		391	0.665137	1.26001	0.00200401	0.639687	1	1866	tags=22%, list=11%, signal=24%
GOBP_CHROMOSOME_ORGANIZATION	GOBP_CHROMOSOME_ORGANIZATION		142	0.677028	1.2597	0.0309598	0.640527	1	2539	tags=30%, list=16%, signal=35%
HP_ABNORMAL_SPUTUM	HP_ABNORMAL_SPUTUM		29	0.775685	1.25963	0.119745	0.639606	1	1639	tags=28%, list=10%, signal=31%
GOBP_POSITIVE_REGULATION_OF_NEURON_PROJECTION_DEVELOPMENT	GOBP_POSITIVE_REGULATION_OF_NEURON_PROJECTION_DEVELOPMENT		37	0.747763	1.25948	0.111247	0.639234	1	2136	tags=46%, list=13%, signal=53%
HP_ABNORMAL_LYMPHOCYTE_MORPHOLOGY	HP_ABNORMAL_LYMPHOCYTE_MORPHOLOGY		29	0.766275	1.25926	0.126884	0.639227	1	1715	tags=24%, list=11%, signal=27%
HP_HYPERKERATOSIS	HP_HYPERKERATOSIS		66	0.704707	1.25868	0.0885936	0.641634	1	2527	tags=24%, list=16%, signal=29%
GOCC_INTERMEDIATE_FILAMENT	GOCC_INTERMEDIATE_FILAMENT		143	0.675935	1.25833	0.0286592	0.642583	1	2527	tags=9%, list=16%, signal=11%
HP_ABNORMAL_PHARYNX_MORPHOLOGY	HP_ABNORMAL_PHARYNX_MORPHOLOGY		31	0.76693	1.25827	0.125452	0.64164	1	2093	tags=23%, list=13%, signal=26%
GOCC_RUFFLE	GOCC_RUFFLE		20	0.817669	1.25812	0.165138	0.641345	1	1534	tags=50%, list=9%, signal=55%
GOBP_CRANIAL_NERVE_DEVELOPMENT	GOBP_CRANIAL_NERVE_DEVELOPMENT		15	0.873526	1.25795	0.106849	0.641094	1	782	tags=20%, list=5%, signal=21%
GOMF_OXYGEN_BINDING	GOMF_OXYGEN_BINDING		18	0.836897	1.25793	0.138158	0.639899	1	2648	tags=11%, list=16%, signal=13%
GOBP_HUMORAL_IMMUNE_RESPONSE	GOBP_HUMORAL_IMMUNE_RESPONSE		259	0.664858	1.2579	0.00605449	0.638667	1	1870	tags=8%, list=12%, signal=9%
GOBP_POSITIVE_REGULATION_OF_MAPK_CASCADE	GOBP_POSITIVE_REGULATION_OF_MAPK_CASCADE		146	0.673923	1.25779	0.024948	0.638124	1	2292	tags=28%, list=14%, signal=32%
HP_ABNORMALITY_OF_THE_PULMONARY_VEINS	HP_ABNORMALITY_OF_THE_PULMONARY_VEINS		16	0.855444	1.25766	0.132231	0.637662	1	1592	tags=31%, list=10%, signal=35%
GOBP_SMOOTH_MUSCLE_CELL_MIGRATION	GOBP_SMOOTH_MUSCLE_CELL_MIGRATION		17	0.845694	1.25698	0.145833	0.64079	1	1107	tags=24%, list=7%, signal=25%
HP_NEPHRITIS	HP_NEPHRITIS		17	0.861741	1.25683	0.103311	0.640406	1	864	tags=24%, list=5%, signal=25%
GOCC_COLLAGEN_TRIMER	GOCC_COLLAGEN_TRIMER		38	0.743961	1.25664	0.11976	0.640188	1	884	tags=13%, list=5%, signal=14%
GOBP_RESPONSE_TO_CHEMOKINE	GOBP_RESPONSE_TO_CHEMOKINE		36	0.758783	1.25646	0.11098	0.639985	1	878	tags=22%, list=5%, signal=23%
GOBP_CONNECTIVE_TISSUE_DEVELOPMENT	GOBP_CONNECTIVE_TISSUE_DEVELOPMENT		62	0.70747	1.25615	0.0825893	0.640629	1	1624	tags=32%, list=10%, signal=36%
GOBP_ZYMOGEN_ACTIVATION	GOBP_ZYMOGEN_ACTIVATION		15	0.875801	1.25604	0.0976934	0.640072	1	2020	tags=33%, list=12%, signal=38%
GOBP_STEROL_METABOLIC_PROCESS	GOBP_STEROL_METABOLIC_PROCESS		38	0.742685	1.25589	0.101311	0.639749	1	1695	tags=21%, list=10%, signal=23%
HP_ABNORMAL_PLEURA_MORPHOLOGY	HP_ABNORMAL_PLEURA_MORPHOLOGY		19	0.829671	1.25579	0.152455	0.639031	1	1639	tags=16%, list=10%, signal=18%
GOBP_PHOSPHATIDYLCHOLINE_METABOLIC_PROCESS	GOBP_PHOSPHATIDYLCHOLINE_METABOLIC_PROCESS		21	0.819451	1.25563	0.163564	0.638788	1	615	tags=14%, list=4%, signal=15%
GOBP_REGULATION_OF_ACTIN_FILAMENT_ORGANIZATION	GOBP_REGULATION_OF_ACTIN_FILAMENT_ORGANIZATION		31	0.768445	1.25514	0.118437	0.640616	1	2136	tags=35%, list=13%, signal=41%
GOMF_PROTEIN_DIMERIZATION_ACTIVITY	GOMF_PROTEIN_DIMERIZATION_ACTIVITY		232	0.667538	1.25453	0.00907258	0.643444	1	2628	tags=31%, list=16%, signal=36%
GOCC_DENDRITE_MEMBRANE	GOCC_DENDRITE_MEMBRANE		17	0.857384	1.25445	0.124339	0.642666	1	1431	tags=12%, list=9%, signal=13%
GOCC_COLLAGEN_CONTAINING_EXTRACELLULAR_MATRIX	GOCC_COLLAGEN_CONTAINING_EXTRACELLULAR_MATRIX		143	0.675735	1.25432	0.028866	0.642136	1	1856	tags=20%, list=11%, signal=22%
GOBP_NEGATIVE_REGULATION_OF_POTASSIUM_ION_TRANSPORT	GOBP_NEGATIVE_REGULATION_OF_POTASSIUM_ION_TRANSPORT		15	0.87159	1.25423	0.0963365	0.641419	1	1508	tags=33%, list=9%, signal=37%
HP_ABNORMAL_URINE_METABOLITE_LEVEL	HP_ABNORMAL_URINE_METABOLITE_LEVEL		67	0.70397	1.25358	0.0643341	0.644362	1	1693	tags=25%, list=10%, signal=28%
GOBP_INSULIN_SECRETION_INVOLVED_IN_CELLULAR_RESPONSE_TO_GLUCOSE_STIMULUS	GOBP_INSULIN_SECRETION_INVOLVED_IN_CELLULAR_RESPONSE_TO_GLUCOSE_STIMULUS		15	0.872305	1.25351	0.121622	0.643525	1	1837	tags=33%, list=11%, signal=38%
GOCC_CHROMATIN	GOCC_CHROMATIN		349	0.661416	1.25323	0.001	0.64416	1	2585	tags=28%, list=16%, signal=32%
GOMF_UBIQUITIN_LIKE_PROTEIN_LIGASE_ACTIVITY	GOMF_UBIQUITIN_LIKE_PROTEIN_LIGASE_ACTIVITY		59	0.71011	1.25318	0.0842697	0.643129	1	2536	tags=15%, list=16%, signal=18%
HP_ABNORMAL_BREATH_SOUND	HP_ABNORMAL_BREATH_SOUND		33	0.764464	1.25302	0.120627	0.642848	1	1592	tags=21%, list=10%, signal=23%
GOMF_OXIDOREDUCTASE_ACTIVITY_ACTING_ON_PEROXIDE_AS_ACCEPTOR	GOMF_OXIDOREDUCTASE_ACTIVITY_ACTING_ON_PEROXIDE_AS_ACCEPTOR		16	0.837656	1.25302	0.188859	0.641581	1	2636	tags=13%, list=16%, signal=15%
GOBP_GLYCEROLIPID_METABOLIC_PROCESS	GOBP_GLYCEROLIPID_METABOLIC_PROCESS		71	0.706496	1.25291	0.0741138	0.640951	1	2166	tags=23%, list=13%, signal=26%
GOBP_POSITIVE_REGULATION_OF_CHEMOTAXIS	GOBP_POSITIVE_REGULATION_OF_CHEMOTAXIS		45	0.733354	1.25276	0.103165	0.640677	1	1539	tags=27%, list=9%, signal=29%
GOBP_ODONTOGENESIS	GOBP_ODONTOGENESIS		47	0.721721	1.25261	0.0995316	0.640323	1	2202	tags=34%, list=14%, signal=39%
GOBP_NEPHRON_MORPHOGENESIS	GOBP_NEPHRON_MORPHOGENESIS		31	0.769704	1.25258	0.14876	0.639267	1	1318	tags=35%, list=8%, signal=39%
GOBP_NEUTROPHIL_MIGRATION	GOBP_NEUTROPHIL_MIGRATION		49	0.72039	1.25221	0.110458	0.640344	1	1649	tags=22%, list=10%, signal=25%
GOCC_COATED_VESICLE_MEMBRANE	GOCC_COATED_VESICLE_MEMBRANE		37	0.757929	1.25214	0.114929	0.639524	1	1748	tags=30%, list=11%, signal=33%
GOBP_DNA_REPLICATION	GOBP_DNA_REPLICATION		15	0.87257	1.25195	0.110672	0.639509	1	1596	tags=27%, list=10%, signal=30%
HP_SEROSITIS	HP_SEROSITIS		15	0.86428	1.25163	0.120548	0.640271	1	2207	tags=33%, list=14%, signal=39%
GOBP_POSITIVE_REGULATION_OF_LEUKOCYTE_CHEMOTAXIS	GOBP_POSITIVE_REGULATION_OF_LEUKOCYTE_CHEMOTAXIS		29	0.775865	1.2513	0.118899	0.641139	1	1497	tags=24%, list=9%, signal=27%
GOBP_ARACHIDONIC_ACID_SECRETION	GOBP_ARACHIDONIC_ACID_SECRETION		20	0.827091	1.25128	0.151671	0.63993	1	1438	tags=15%, list=9%, signal=16%
GOBP_RESPONSE_TO_HYDROGEN_PEROXIDE	GOBP_RESPONSE_TO_HYDROGEN_PEROXIDE		18	0.831891	1.25078	0.185286	0.641933	1	1859	tags=39%, list=11%, signal=44%
GOBP_TISSUE_MORPHOGENESIS	GOBP_TISSUE_MORPHOGENESIS		159	0.670805	1.25076	0.0306748	0.640778	1	2527	tags=33%, list=16%, signal=39%
GOBP_REGULATION_OF_DNA_BINDING	GOBP_REGULATION_OF_DNA_BINDING		21	0.816337	1.25076	0.148148	0.639508	1	2729	tags=29%, list=17%, signal=34%
GOCC_ANCHORED_COMPONENT_OF_PLASMA_MEMBRANE	GOCC_ANCHORED_COMPONENT_OF_PLASMA_MEMBRANE		27	0.779183	1.25003	0.156597	0.643048	1	2374	tags=30%, list=15%, signal=35%
GOBP_POSITIVE_REGULATION_OF_LOCOMOTION	GOBP_POSITIVE_REGULATION_OF_LOCOMOTION		126	0.674311	1.24977	0.0353063	0.643461	1	2521	tags=31%, list=16%, signal=36%
GOBP_NEUROGENESIS	GOBP_NEUROGENESIS		427	0.659066	1.24973	0	0.64244	1	2313	tags=31%, list=14%, signal=35%
GOMF_G_PROTEIN_COUPLED_AMINE_RECEPTOR_ACTIVITY	GOMF_G_PROTEIN_COUPLED_AMINE_RECEPTOR_ACTIVITY		43	0.731584	1.24956	0.110852	0.64226	1	2038	tags=26%, list=13%, signal=29%
GOBP_DEVELOPMENTAL_GROWTH_INVOLVED_IN_MORPHOGENESIS	GOBP_DEVELOPMENTAL_GROWTH_INVOLVED_IN_MORPHOGENESIS		54	0.712851	1.24887	0.0929705	0.645297	1	2422	tags=44%, list=15%, signal=52%
HP_ABNORMALITY_OF_DIGESTIVE_SYSTEM_MORPHOLOGY	HP_ABNORMALITY_OF_DIGESTIVE_SYSTEM_MORPHOLOGY		162	0.672243	1.24885	0.0235656	0.644191	1	1805	tags=22%, list=11%, signal=25%
GOBP_POSITIVE_REGULATION_OF_TRANSFERASE_ACTIVITY	GOBP_POSITIVE_REGULATION_OF_TRANSFERASE_ACTIVITY		137	0.672898	1.24858	0.024974	0.644658	1	1748	tags=31%, list=11%, signal=35%
HP_DIARRHEA	HP_DIARRHEA		74	0.701951	1.24848	0.073224	0.644051	1	1805	tags=16%, list=11%, signal=18%
GOCC_DENDRITIC_TREE	GOCC_DENDRITIC_TREE		180	0.670224	1.24844	0.0263158	0.643123	1	2638	tags=32%, list=16%, signal=37%
HP_ALOPECIA	HP_ALOPECIA		44	0.730539	1.24836	0.116197	0.642416	1	2528	tags=36%, list=16%, signal=43%
GOBP_REGULATION_OF_INTRACELLULAR_SIGNAL_TRANSDUCTION	GOBP_REGULATION_OF_INTRACELLULAR_SIGNAL_TRANSDUCTION		338	0.662635	1.24828	0.001001	0.641663	1	2292	tags=28%, list=14%, signal=31%
GOBP_POSITIVE_REGULATION_OF_BINDING	GOBP_POSITIVE_REGULATION_OF_BINDING		20	0.82686	1.248	0.173127	0.642214	1	1363	tags=20%, list=8%, signal=22%
HP_ABNORMALITY_OF_BLOOD_AND_BLOOD_FORMING_TISSUES	HP_ABNORMALITY_OF_BLOOD_AND_BLOOD_FORMING_TISSUES		182	0.666654	1.24793	0.0335025	0.641355	1	2153	tags=27%, list=13%, signal=31%
GOBP_RESPONSE_TO_ABIOTIC_STIMULUS	GOBP_RESPONSE_TO_ABIOTIC_STIMULUS		233	0.66122	1.24789	0.012109	0.640463	1	1859	tags=25%, list=11%, signal=28%
HP_ABNORMALITY_OF_THE_FEMALE_GENITALIA	HP_ABNORMALITY_OF_THE_FEMALE_GENITALIA		79	0.688194	1.24786	0.0785169	0.639424	1	1715	tags=22%, list=11%, signal=24%
GOBP_POSITIVE_REGULATION_OF_TRANSPORTER_ACTIVITY	GOBP_POSITIVE_REGULATION_OF_TRANSPORTER_ACTIVITY		34	0.753423	1.24783	0.120146	0.638371	1	2459	tags=35%, list=15%, signal=42%
GOBP_REGULATION_OF_RESPONSE_TO_BIOTIC_STIMULUS	GOBP_REGULATION_OF_RESPONSE_TO_BIOTIC_STIMULUS		96	0.690918	1.24772	0.0614407	0.637927	1	2136	tags=17%, list=13%, signal=19%
HP_ABNORMAL_RESPIRATORY_SYSTEM_MORPHOLOGY	HP_ABNORMAL_RESPIRATORY_SYSTEM_MORPHOLOGY		201	0.664438	1.24735	0.0151822	0.638867	1	1715	tags=23%, list=11%, signal=25%
GOBP_VISUAL_BEHAVIOR	GOBP_VISUAL_BEHAVIOR		16	0.851026	1.24717	0.156969	0.638783	1	2420	tags=19%, list=15%, signal=22%
HP_DEHYDRATION	HP_DEHYDRATION		32	0.760691	1.24699	0.108959	0.638762	1	1662	tags=16%, list=10%, signal=17%
GOBP_TISSUE_REMODELING	GOBP_TISSUE_REMODELING		47	0.726305	1.24692	0.0920455	0.637975	1	1570	tags=26%, list=10%, signal=28%
GOBP_CATION_TRANSMEMBRANE_TRANSPORT	GOBP_CATION_TRANSMEMBRANE_TRANSPORT		290	0.659839	1.24677	0.00400802	0.637735	1	1476	tags=22%, list=9%, signal=24%
HP_ATELECTASIS	HP_ATELECTASIS		15	0.850643	1.24659	0.15113	0.637667	1	1592	tags=27%, list=10%, signal=30%
GOBP_EXTERNAL_ENCAPSULATING_STRUCTURE_ORGANIZATION	GOBP_EXTERNAL_ENCAPSULATING_STRUCTURE_ORGANIZATION		92	0.681231	1.24606	0.0612903	0.639815	1	2020	tags=24%, list=12%, signal=27%
GOBP_REGULATION_OF_GENE_SILENCING	GOBP_REGULATION_OF_GENE_SILENCING		25	0.78085	1.24602	0.149178	0.638847	1	1169	tags=32%, list=7%, signal=34%
HP_PROGRESSIVE_VISUAL_LOSS	HP_PROGRESSIVE_VISUAL_LOSS		17	0.831928	1.24586	0.175824	0.63857	1	2514	tags=24%, list=15%, signal=28%
GOMF_EXTRACELLULAR_MATRIX_STRUCTURAL_CONSTITUENT	GOMF_EXTRACELLULAR_MATRIX_STRUCTURAL_CONSTITUENT		52	0.725006	1.24585	0.108077	0.637423	1	2514	tags=19%, list=15%, signal=23%
GOBP_IMMUNE_RESPONSE_REGULATING_SIGNALING_PATHWAY	GOBP_IMMUNE_RESPONSE_REGULATING_SIGNALING_PATHWAY		216	0.662766	1.24582	0.0142276	0.636418	1	2136	tags=11%, list=13%, signal=12%
HP_APLASIA_HYPOPLASIA_AFFECTING_THE_FUNDUS	HP_APLASIA_HYPOPLASIA_AFFECTING_THE_FUNDUS		28	0.785183	1.24567	0.141604	0.636181	1	2616	tags=29%, list=16%, signal=34%
HP_CONGENITAL_MALFORMATION_OF_THE_RIGHT_HEART	HP_CONGENITAL_MALFORMATION_OF_THE_RIGHT_HEART		17	0.846275	1.24536	0.145357	0.636906	1	1715	tags=29%, list=11%, signal=33%
GOBP_ORGANOPHOSPHATE_CATABOLIC_PROCESS	GOBP_ORGANOPHOSPHATE_CATABOLIC_PROCESS		25	0.787084	1.24496	0.163057	0.638238	1	1385	tags=20%, list=9%, signal=22%
GOMF_ACTIVE_ION_TRANSMEMBRANE_TRANSPORTER_ACTIVITY	GOMF_ACTIVE_ION_TRANSMEMBRANE_TRANSPORTER_ACTIVITY		80	0.695342	1.24484	0.0725275	0.637771	1	1494	tags=18%, list=9%, signal=19%
GOBP_TELENCEPHALON_DEVELOPMENT	GOBP_TELENCEPHALON_DEVELOPMENT		59	0.706553	1.2448	0.0947603	0.636811	1	1560	tags=27%, list=10%, signal=30%
GOBP_RHYTHMIC_PROCESS	GOBP_RHYTHMIC_PROCESS		64	0.701066	1.24472	0.0872483	0.636103	1	1661	tags=23%, list=10%, signal=26%
GOBP_PHOTOTRANSDUCTION	GOBP_PHOTOTRANSDUCTION		26	0.783662	1.24448	0.161212	0.636316	1	2701	tags=27%, list=17%, signal=32%
GOBP_ADENYLATE_CYCLASE_MODULATING_G_PROTEIN_COUPLED_RECEPTOR_SIGNALING_PATHWAY	GOBP_ADENYLATE_CYCLASE_MODULATING_G_PROTEIN_COUPLED_RECEPTOR_SIGNALING_PATHWAY		106	0.676313	1.24437	0.0474684	0.635759	1	2286	tags=23%, list=14%, signal=26%
GOBP_POSITIVE_REGULATION_OF_PEPTIDYL_TYROSINE_PHOSPHORYLATION	GOBP_POSITIVE_REGULATION_OF_PEPTIDYL_TYROSINE_PHOSPHORYLATION		66	0.698017	1.24427	0.0938865	0.635211	1	1783	tags=29%, list=11%, signal=32%
HP_ABNORMAL_OVARIAN_PHYSIOLOGY	HP_ABNORMAL_OVARIAN_PHYSIOLOGY		17	0.848866	1.24387	0.135638	0.636568	1	577	tags=6%, list=4%, signal=6%
GOCC_NEURON_TO_NEURON_SYNAPSE	GOCC_NEURON_TO_NEURON_SYNAPSE		93	0.682858	1.24362	0.0702128	0.637022	1	2526	tags=43%, list=16%, signal=51%
HP_MYOPIA	HP_MYOPIA		51	0.715986	1.24309	0.111111	0.639208	1	2616	tags=33%, list=16%, signal=40%
GOBP_FEAR_RESPONSE	GOBP_FEAR_RESPONSE		16	0.851845	1.24281	0.133515	0.639805	1	1438	tags=25%, list=9%, signal=27%
GOBP_REGULATION_OF_PH	GOBP_REGULATION_OF_PH		21	0.809156	1.24242	0.180645	0.641135	1	1423	tags=14%, list=9%, signal=16%
GOBP_REGULATION_OF_SIGNALING_RECEPTOR_ACTIVITY	GOBP_REGULATION_OF_SIGNALING_RECEPTOR_ACTIVITY		76	0.693619	1.24232	0.0851293	0.640556	1	2717	tags=38%, list=17%, signal=46%
HP_APLASIA_HYPOPLASIA_OF_FINGERS	HP_APLASIA_HYPOPLASIA_OF_FINGERS		43	0.726035	1.24198	0.123967	0.64152	1	2136	tags=53%, list=13%, signal=61%
GOBP_RESPONSE_TO_OXIDATIVE_STRESS	GOBP_RESPONSE_TO_OXIDATIVE_STRESS		63	0.69501	1.24185	0.0939597	0.641229	1	1990	tags=25%, list=12%, signal=29%
GOBP_NEGATIVE_REGULATION_OF_GENE_EXPRESSION_EPIGENETIC	GOBP_NEGATIVE_REGULATION_OF_GENE_EXPRESSION_EPIGENETIC		28	0.776475	1.24159	0.155612	0.641569	1	2539	tags=50%, list=16%, signal=59%
HP_SARCOMA	HP_SARCOMA		19	0.827001	1.24149	0.170604	0.641111	1	2407	tags=26%, list=15%, signal=31%
GOBP_REGULATION_OF_MUSCLE_HYPERTROPHY	GOBP_REGULATION_OF_MUSCLE_HYPERTROPHY		18	0.814611	1.24139	0.182299	0.640504	1	2798	tags=39%, list=17%, signal=47%
GOBP_EPITHELIUM_DEVELOPMENT	GOBP_EPITHELIUM_DEVELOPMENT		433	0.652766	1.24138	0.001	0.63941	1	2527	tags=21%, list=16%, signal=24%
GOMF_AROMATASE_ACTIVITY	GOMF_AROMATASE_ACTIVITY		19	0.820988	1.24137	0.172727	0.638342	1	2905	tags=5%, list=18%, signal=6%
GOMF_SCAFFOLD_PROTEIN_BINDING	GOMF_SCAFFOLD_PROTEIN_BINDING		16	0.844803	1.24135	0.164402	0.637304	1	2527	tags=56%, list=16%, signal=67%
GOCC_NEUROTRANSMITTER_RECEPTOR_COMPLEX	GOCC_NEUROTRANSMITTER_RECEPTOR_COMPLEX		26	0.771938	1.24113	0.157035	0.637487	1	1431	tags=31%, list=9%, signal=34%
HP_ABNORMAL_NERVOUS_SYSTEM_ELECTROPHYSIOLOGY	HP_ABNORMAL_NERVOUS_SYSTEM_ELECTROPHYSIOLOGY		74	0.698205	1.24063	0.0787746	0.63939	1	2420	tags=36%, list=15%, signal=43%
GOBP_POSITIVE_REGULATION_OF_PROTEIN_PHOSPHORYLATION	GOBP_POSITIVE_REGULATION_OF_PROTEIN_PHOSPHORYLATION		196	0.666143	1.24048	0.0142132	0.639234	1	1783	tags=24%, list=11%, signal=27%
GOBP_PROTEIN_POLYUBIQUITINATION	GOBP_PROTEIN_POLYUBIQUITINATION		24	0.793133	1.24022	0.162025	0.639664	1	1809	tags=38%, list=11%, signal=42%
HP_APLASIA_HYPOPLASIA_OF_THE_OPTIC_NERVE	HP_APLASIA_HYPOPLASIA_OF_THE_OPTIC_NERVE		16	0.841718	1.24	0.182561	0.639895	1	1406	tags=31%, list=9%, signal=34%
HP_IRRITABILITY	HP_IRRITABILITY		33	0.752079	1.23978	0.140606	0.640174	1	2354	tags=42%, list=14%, signal=50%
HP_ABNORMAL_PERICARDIUM_MORPHOLOGY	HP_ABNORMAL_PERICARDIUM_MORPHOLOGY		18	0.811075	1.23977	0.18956	0.639102	1	1639	tags=28%, list=10%, signal=31%
GOBP_INOSITOL_LIPID_MEDIATED_SIGNALING	GOBP_INOSITOL_LIPID_MEDIATED_SIGNALING		43	0.728376	1.23952	0.11266	0.639549	1	2514	tags=47%, list=15%, signal=55%
GOBP_PROTEIN_LOCALIZATION_TO_SYNAPSE	GOBP_PROTEIN_LOCALIZATION_TO_SYNAPSE		24	0.786597	1.23935	0.175592	0.639444	1	1244	tags=38%, list=8%, signal=41%
GOMF_TYPE_I_INTERFERON_RECEPTOR_BINDING	GOMF_TYPE_I_INTERFERON_RECEPTOR_BINDING		15	0.861015	1.23935	0.136	0.638318	1	2260	tags=33%, list=14%, signal=39%
GOBP_NUCLEOSIDE_DIPHOSPHATE_METABOLIC_PROCESS	GOBP_NUCLEOSIDE_DIPHOSPHATE_METABOLIC_PROCESS		19	0.815365	1.23914	0.194373	0.638489	1	1611	tags=32%, list=10%, signal=35%
GOBP_KERATINOCYTE_DIFFERENTIATION	GOBP_KERATINOCYTE_DIFFERENTIATION		191	0.661456	1.23903	0.0173647	0.637996	1	1722	tags=10%, list=11%, signal=11%
GOBP_DEVELOPMENTAL_CELL_GROWTH	GOBP_DEVELOPMENTAL_CELL_GROWTH		47	0.72733	1.23879	0.101033	0.638315	1	2422	tags=40%, list=15%, signal=47%
GOBP_POSITIVE_REGULATION_OF_PROTEIN_METABOLIC_PROCESS	GOBP_POSITIVE_REGULATION_OF_PROTEIN_METABOLIC_PROCESS		282	0.653504	1.23833	0.00903614	0.639881	1	2420	tags=27%, list=15%, signal=32%
GOBP_SMALL_MOLECULE_BIOSYNTHETIC_PROCESS	GOBP_SMALL_MOLECULE_BIOSYNTHETIC_PROCESS		143	0.66587	1.23813	0.0360825	0.63998	1	1837	tags=20%, list=11%, signal=23%
HP_RECURRENT_BACTERIAL_INFECTIONS	HP_RECURRENT_BACTERIAL_INFECTIONS		45	0.717507	1.23775	0.125301	0.641142	1	1662	tags=18%, list=10%, signal=20%
GOCC_CORNIFIED_ENVELOPE	GOCC_CORNIFIED_ENVELOPE		33	0.749638	1.23765	0.116082	0.640597	1	632	tags=15%, list=4%, signal=16%
GOBP_SEX_DIFFERENTIATION	GOBP_SEX_DIFFERENTIATION		82	0.686037	1.23715	0.0766703	0.642484	1	2238	tags=28%, list=14%, signal=32%
HP_ECTOPIC_CALCIFICATION	HP_ECTOPIC_CALCIFICATION		38	0.742754	1.23709	0.143198	0.641743	1	1474	tags=32%, list=9%, signal=35%
GOBP_RESPONSE_TO_DSRNA	GOBP_RESPONSE_TO_DSRNA		15	0.861015	1.23682	0.127451	0.642228	1	2260	tags=33%, list=14%, signal=39%
GOMF_DNA_BINDING_TRANSCRIPTION_ACTIVATOR_ACTIVITY	GOMF_DNA_BINDING_TRANSCRIPTION_ACTIVATOR_ACTIVITY		125	0.667199	1.23681	0.0510417	0.641205	1	2585	tags=30%, list=16%, signal=35%
HP_ABNORMALITY_OF_URINE_CALCIUM_CONCENTRATION	HP_ABNORMALITY_OF_URINE_CALCIUM_CONCENTRATION		17	0.830308	1.2368	0.197051	0.640117	1	714	tags=41%, list=4%, signal=43%
GOBP_REGULATION_OF_MUSCLE_SYSTEM_PROCESS	GOBP_REGULATION_OF_MUSCLE_SYSTEM_PROCESS		80	0.686044	1.23627	0.0768398	0.642319	1	1107	tags=20%, list=7%, signal=21%
GOBP_REGULATION_OF_HEART_CONTRACTION	GOBP_REGULATION_OF_HEART_CONTRACTION		86	0.684906	1.23625	0.0780911	0.641302	1	1489	tags=23%, list=9%, signal=25%
GOBP_REGULATION_OF_MAPK_CASCADE	GOBP_REGULATION_OF_MAPK_CASCADE		183	0.660689	1.23586	0.0254065	0.642552	1	1748	tags=25%, list=11%, signal=27%
GOBP_RESPONSE_TO_NITROGEN_COMPOUND	GOBP_RESPONSE_TO_NITROGEN_COMPOUND		255	0.657342	1.23532	0.00905433	0.644649	1	1596	tags=24%, list=10%, signal=27%
HP_ABNORMALITY_OF_THE_UPPER_URINARY_TRACT	HP_ABNORMALITY_OF_THE_UPPER_URINARY_TRACT		195	0.655382	1.2353	0.0253036	0.64363	1	1805	tags=23%, list=11%, signal=25%
GOCC_NUCLEAR_BODY	GOCC_NUCLEAR_BODY		66	0.692414	1.23502	0.0769231	0.644109	1	2249	tags=29%, list=14%, signal=33%
GOBP_NEGATIVE_REGULATION_OF_TRANSPORTER_ACTIVITY	GOBP_NEGATIVE_REGULATION_OF_TRANSPORTER_ACTIVITY		22	0.791991	1.23491	0.2	0.643598	1	1438	tags=32%, list=9%, signal=35%
HP_WEIGHT_LOSS	HP_WEIGHT_LOSS		45	0.711777	1.23486	0.118664	0.642821	1	1639	tags=13%, list=10%, signal=15%
GOCC_CHROMOSOME	GOCC_CHROMOSOME		380	0.650717	1.23476	0.011	0.642277	1	2585	tags=27%, list=16%, signal=31%
GOBP_MONONUCLEAR_CELL_MIGRATION	GOBP_MONONUCLEAR_CELL_MIGRATION		65	0.690026	1.23466	0.0963719	0.64182	1	1497	tags=23%, list=9%, signal=25%
GOCC_EXTERNAL_SIDE_OF_PLASMA_MEMBRANE	GOCC_EXTERNAL_SIDE_OF_PLASMA_MEMBRANE		204	0.650756	1.23462	0.030303	0.640927	1	2374	tags=13%, list=15%, signal=15%
GOBP_POSITIVE_REGULATION_OF_CALCIUM_ION_TRANSMEMBRANE_TRANSPORT	GOBP_POSITIVE_REGULATION_OF_CALCIUM_ION_TRANSMEMBRANE_TRANSPORT		20	0.81499	1.23437	0.182667	0.6413	1	909	tags=20%, list=6%, signal=21%
HP_CORNEAL_DYSTROPHY	HP_CORNEAL_DYSTROPHY		16	0.835685	1.2343	0.193461	0.640524	1	2672	tags=38%, list=16%, signal=45%
GOBP_NEGATIVE_REGULATION_OF_CELL_DEATH	GOBP_NEGATIVE_REGULATION_OF_CELL_DEATH		224	0.651335	1.23409	0.0131846	0.640739	1	2054	tags=21%, list=13%, signal=24%
GOBP_PHAGOCYTOSIS_RECOGNITION	GOBP_PHAGOCYTOSIS_RECOGNITION		78	0.683121	1.23399	0.0739935	0.640235	1	1575	tags=4%, list=10%, signal=4%
GOMF_PDZ_DOMAIN_BINDING	GOMF_PDZ_DOMAIN_BINDING		19	0.814852	1.23398	0.211096	0.639191	1	1431	tags=26%, list=9%, signal=29%
HP_MYOCARDIAL_INFARCTION	HP_MYOCARDIAL_INFARCTION		15	0.849578	1.23384	0.183333	0.63895	1	1639	tags=33%, list=10%, signal=37%
GOBP_HEART_PROCESS	GOBP_HEART_PROCESS		96	0.679701	1.23371	0.0633727	0.638587	1	1865	tags=23%, list=11%, signal=26%
GOBP_STEM_CELL_DIFFERENTIATION	GOBP_STEM_CELL_DIFFERENTIATION		55	0.706341	1.23349	0.112544	0.638911	1	2292	tags=35%, list=14%, signal=40%
GOBP_RESPONSE_TO_MECHANICAL_STIMULUS	GOBP_RESPONSE_TO_MECHANICAL_STIMULUS		47	0.721256	1.2331	0.115519	0.640111	1	1402	tags=30%, list=9%, signal=33%
HP_GASTROINTESTINAL_HEMORRHAGE	HP_GASTROINTESTINAL_HEMORRHAGE		28	0.769293	1.2326	0.141762	0.642041	1	1639	tags=18%, list=10%, signal=20%
GOMF_GROWTH_FACTOR_RECEPTOR_BINDING	GOMF_GROWTH_FACTOR_RECEPTOR_BINDING		48	0.717694	1.23238	0.0998839	0.642324	1	2693	tags=33%, list=17%, signal=40%
GOBP_EXPORT_ACROSS_PLASMA_MEMBRANE	GOBP_EXPORT_ACROSS_PLASMA_MEMBRANE		22	0.792208	1.23236	0.173575	0.641395	1	2404	tags=32%, list=15%, signal=37%
GOBP_REGULATION_OF_NERVOUS_SYSTEM_DEVELOPMENT	GOBP_REGULATION_OF_NERVOUS_SYSTEM_DEVELOPMENT		108	0.66461	1.23232	0.0662461	0.640535	1	2422	tags=36%, list=15%, signal=42%
HP_ABNORMAL_PYRAMIDAL_SIGN	HP_ABNORMAL_PYRAMIDAL_SIGN		45	0.72116	1.23215	0.127708	0.640465	1	2136	tags=36%, list=13%, signal=41%
GOBP_CHEMICAL_HOMEOSTASIS	GOBP_CHEMICAL_HOMEOSTASIS		346	0.653669	1.23198	0.00502008	0.640483	1	2124	tags=24%, list=13%, signal=27%
GOBP_LYMPHOCYTE_MIGRATION	GOBP_LYMPHOCYTE_MIGRATION		44	0.721599	1.23198	0.139535	0.639454	1	1095	tags=20%, list=7%, signal=22%
GOBP_ORGANIC_HYDROXY_COMPOUND_METABOLIC_PROCESS	GOBP_ORGANIC_HYDROXY_COMPOUND_METABOLIC_PROCESS		150	0.660367	1.2319	0.0350154	0.638894	1	1736	tags=19%, list=11%, signal=21%
GOBP_NEURON_DEATH	GOBP_NEURON_DEATH		76	0.683812	1.23189	0.082879	0.6379	1	2202	tags=26%, list=14%, signal=30%
GOMF_METAL_ION_TRANSMEMBRANE_TRANSPORTER_ACTIVITY	GOMF_METAL_ION_TRANSMEMBRANE_TRANSPORTER_ACTIVITY		181	0.661026	1.23179	0.0353893	0.637398	1	1704	tags=25%, list=10%, signal=27%
GOBP_EYE_MORPHOGENESIS	GOBP_EYE_MORPHOGENESIS		44	0.721664	1.23149	0.119213	0.638037	1	2311	tags=39%, list=14%, signal=45%
GOCC_CELL_BODY	GOCC_CELL_BODY		164	0.660744	1.23138	0.0356053	0.637691	1	2761	tags=33%, list=17%, signal=39%
GOBP_REGULATION_OF_CYTOSOLIC_CALCIUM_ION_CONCENTRATION	GOBP_REGULATION_OF_CYTOSOLIC_CALCIUM_ION_CONCENTRATION		141	0.660791	1.23122	0.0536636	0.637529	1	2073	tags=27%, list=13%, signal=31%
GOBP_POSITIVE_REGULATION_OF_PROTEIN_MODIFICATION_PROCESS	GOBP_POSITIVE_REGULATION_OF_PROTEIN_MODIFICATION_PROCESS		220	0.65323	1.23107	0.0181818	0.637423	1	1783	tags=24%, list=11%, signal=26%
GOBP_REGULATION_OF_NEUROTRANSMITTER_RECEPTOR_ACTIVITY	GOBP_REGULATION_OF_NEUROTRANSMITTER_RECEPTOR_ACTIVITY		34	0.739643	1.23072	0.146953	0.638367	1	2420	tags=35%, list=15%, signal=41%
GOMF_TRANSFERASE_ACTIVITY_TRANSFERRING_SULFUR_CONTAINING_GROUPS	GOMF_TRANSFERASE_ACTIVITY_TRANSFERRING_SULFUR_CONTAINING_GROUPS		17	0.834874	1.23031	0.188329	0.639857	1	2688	tags=53%, list=17%, signal=63%
GOBP_POSITIVE_REGULATION_OF_PROTEIN_CATABOLIC_PROCESS	GOBP_POSITIVE_REGULATION_OF_PROTEIN_CATABOLIC_PROCESS		25	0.776843	1.23028	0.153652	0.638955	1	2124	tags=44%, list=13%, signal=51%
GOBP_AMINO_ACID_TRANSPORT	GOBP_AMINO_ACID_TRANSPORT		48	0.718755	1.23013	0.115429	0.638751	1	1747	tags=27%, list=11%, signal=30%
GOBP_AMINOGLYCAN_BIOSYNTHETIC_PROCESS	GOBP_AMINOGLYCAN_BIOSYNTHETIC_PROCESS		29	0.76826	1.23001	0.157303	0.638361	1	2728	tags=66%, list=17%, signal=79%
GOBP_REGULATION_OF_CELL_DIFFERENTIATION	GOBP_REGULATION_OF_CELL_DIFFERENTIATION		417	0.648568	1.22998	0.001	0.63751	1	2226	tags=24%, list=14%, signal=27%
GOBP_LYMPHOCYTE_ACTIVATION	GOBP_LYMPHOCYTE_ACTIVATION		256	0.655667	1.22969	0.0150602	0.638143	1	2446	tags=20%, list=15%, signal=23%
GOBP_HORMONE_METABOLIC_PROCESS	GOBP_HORMONE_METABOLIC_PROCESS		82	0.680395	1.22962	0.0952381	0.637521	1	2056	tags=18%, list=13%, signal=21%
GOBP_AMINE_BIOSYNTHETIC_PROCESS	GOBP_AMINE_BIOSYNTHETIC_PROCESS		16	0.843662	1.22926	0.175989	0.638554	1	2100	tags=25%, list=13%, signal=29%
GOMF_TRANSITION_METAL_ION_BINDING	GOMF_TRANSITION_METAL_ION_BINDING		255	0.652856	1.22887	0.0110442	0.639901	1	2157	tags=18%, list=13%, signal=20%
HP_HETEROGENEOUS	HP_HETEROGENEOUS		60	0.696671	1.22884	0.114773	0.639023	1	2527	tags=35%, list=16%, signal=41%
HP_SPARSE_BODY_HAIR	HP_SPARSE_BODY_HAIR		20	0.809912	1.2284	0.208661	0.640674	1	2166	tags=25%, list=13%, signal=29%
GOBP_CIRCULATORY_SYSTEM_PROCESS	GOBP_CIRCULATORY_SYSTEM_PROCESS		204	0.657838	1.22839	0.0182741	0.639728	1	1865	tags=23%, list=11%, signal=26%
GOBP_CALCIUM_ION_TRANSPORT_INTO_CYTOSOL	GOBP_CALCIUM_ION_TRANSPORT_INTO_CYTOSOL		55	0.703383	1.22808	0.116041	0.640482	1	909	tags=20%, list=6%, signal=21%
GOCC_SARCOPLASM	GOCC_SARCOPLASM		20	0.802951	1.22796	0.221204	0.640154	1	859	tags=35%, list=5%, signal=37%
GOMF_SYNTAXIN_BINDING	GOMF_SYNTAXIN_BINDING		19	0.806538	1.22795	0.205026	0.639155	1	1353	tags=32%, list=8%, signal=34%
GOBP_INNATE_IMMUNE_RESPONSE	GOBP_INNATE_IMMUNE_RESPONSE		400	0.648188	1.22776	0.005	0.639204	1	1698	tags=10%, list=10%, signal=11%
GOBP_POSITIVE_REGULATION_OF_MUSCLE_CELL_DIFFERENTIATION	GOBP_POSITIVE_REGULATION_OF_MUSCLE_CELL_DIFFERENTIATION		20	0.803123	1.22745	0.2	0.639993	1	2226	tags=35%, list=14%, signal=41%
GOBP_EPITHELIAL_CELL_DIFFERENTIATION	GOBP_EPITHELIAL_CELL_DIFFERENTIATION		329	0.646321	1.22743	0.01002	0.639101	1	2446	tags=16%, list=15%, signal=19%
GOBP_POSITIVE_REGULATION_OF_CELL_PROJECTION_ORGANIZATION	GOBP_POSITIVE_REGULATION_OF_CELL_PROJECTION_ORGANIZATION		65	0.685512	1.2272	0.12459	0.639373	1	2202	tags=46%, list=14%, signal=53%
HP_IMPAIRMENT_IN_PERSONALITY_FUNCTIONING	HP_IMPAIRMENT_IN_PERSONALITY_FUNCTIONING		86	0.676588	1.22694	0.0884574	0.639675	1	2354	tags=36%, list=14%, signal=42%
GOBP_POTASSIUM_ION_TRANSPORT	GOBP_POTASSIUM_ION_TRANSPORT		100	0.674197	1.22673	0.0672269	0.63994	1	1508	tags=23%, list=9%, signal=25%
GOBP_POSITIVE_REGULATION_OF_RESPONSE_TO_EXTERNAL_STIMULUS	GOBP_POSITIVE_REGULATION_OF_RESPONSE_TO_EXTERNAL_STIMULUS		151	0.656239	1.22671	0.0465357	0.639022	1	2136	tags=21%, list=13%, signal=23%
HP_ABNORMALITY_OF_COAGULATION	HP_ABNORMALITY_OF_COAGULATION		28	0.749861	1.2263	0.145522	0.640381	1	1520	tags=18%, list=9%, signal=20%
GOMF_RECEPTOR_TYROSINE_KINASE_BINDING	GOMF_RECEPTOR_TYROSINE_KINASE_BINDING		15	0.841909	1.22606	0.158108	0.640734	1	767	tags=20%, list=5%, signal=21%
HP_APLASIA_HYPOPLASIA_OF_THE_UTERUS	HP_APLASIA_HYPOPLASIA_OF_THE_UTERUS		17	0.828897	1.22574	0.192358	0.641553	1	2780	tags=24%, list=17%, signal=28%
HP_PSYCHOSIS	HP_PSYCHOSIS		18	0.807146	1.2257	0.235457	0.640764	1	2153	tags=44%, list=13%, signal=51%
GOBP_ACTIN_FILAMENT_ORGANIZATION	GOBP_ACTIN_FILAMENT_ORGANIZATION		61	0.699805	1.22542	0.125	0.641326	1	2136	tags=33%, list=13%, signal=38%
GOBP_COLLAGEN_METABOLIC_PROCESS	GOBP_COLLAGEN_METABOLIC_PROCESS		19	0.80477	1.22518	0.214192	0.641808	1	1585	tags=32%, list=10%, signal=35%
GOCC_EXTRINSIC_COMPONENT_OF_CYTOPLASMIC_SIDE_OF_PLASMA_MEMBRANE	GOCC_EXTRINSIC_COMPONENT_OF_CYTOPLASMIC_SIDE_OF_PLASMA_MEMBRANE		22	0.790076	1.22513	0.196931	0.641094	1	1879	tags=50%, list=12%, signal=56%
HP_ABNORMALITY_OF_THE_DIAPHRAGM	HP_ABNORMALITY_OF_THE_DIAPHRAGM		17	0.835029	1.22445	0.197315	0.643776	1	2207	tags=47%, list=14%, signal=54%
GOBP_REGULATION_OF_CELLULAR_COMPONENT_SIZE	GOBP_REGULATION_OF_CELLULAR_COMPONENT_SIZE		61	0.697479	1.22429	0.110497	0.64366	1	2638	tags=39%, list=16%, signal=47%
GOBP_EPITHELIAL_CELL_DEVELOPMENT	GOBP_EPITHELIAL_CELL_DEVELOPMENT		50	0.706969	1.22399	0.111494	0.644415	1	2446	tags=34%, list=15%, signal=40%
HP_ABNORMALITY_OF_CENTRAL_NERVOUS_SYSTEM_ELECTROPHYSIOLOGY	HP_ABNORMALITY_OF_CENTRAL_NERVOUS_SYSTEM_ELECTROPHYSIOLOGY		69	0.679227	1.22393	0.108932	0.643716	1	2420	tags=36%, list=15%, signal=42%
GOBP_NEGATIVE_REGULATION_OF_SMOOTH_MUSCLE_CELL_PROLIFERATION	GOBP_NEGATIVE_REGULATION_OF_SMOOTH_MUSCLE_CELL_PROLIFERATION		15	0.844936	1.22393	0.168659	0.642766	1	2521	tags=33%, list=16%, signal=39%
GOBP_BICARBONATE_TRANSPORT	GOBP_BICARBONATE_TRANSPORT		16	0.82441	1.22389	0.232713	0.641958	1	2374	tags=31%, list=15%, signal=37%
GOBP_REGULATION_OF_ACTIN_FILAMENT_LENGTH	GOBP_REGULATION_OF_ACTIN_FILAMENT_LENGTH		26	0.760652	1.22384	0.160256	0.641283	1	2136	tags=38%, list=13%, signal=44%
GOCC_NEURON_PROJECTION	GOCC_NEURON_PROJECTION		373	0.648714	1.2236	0.00300601	0.641692	1	2202	tags=27%, list=14%, signal=30%
GOBP_CALCIUM_ION_REGULATED_EXOCYTOSIS	GOBP_CALCIUM_ION_REGULATED_EXOCYTOSIS		21	0.788837	1.22331	0.200252	0.642286	1	2387	tags=29%, list=15%, signal=33%
GOBP_NOTCH_SIGNALING_PATHWAY	GOBP_NOTCH_SIGNALING_PATHWAY		36	0.728783	1.22321	0.150943	0.641909	1	2693	tags=47%, list=17%, signal=56%
GOBP_COMPLEMENT_ACTIVATION	GOBP_COMPLEMENT_ACTIVATION		132	0.661572	1.223	0.0611399	0.642147	1	1698	tags=7%, list=10%, signal=8%
GOBP_NEURON_DEVELOPMENT	GOBP_NEURON_DEVELOPMENT		278	0.654189	1.22273	0.0130261	0.642687	1	1881	tags=31%, list=12%, signal=34%
GOBP_RESPONSE_TO_NUTRIENT	GOBP_RESPONSE_TO_NUTRIENT		43	0.717452	1.22255	0.121495	0.642712	1	2648	tags=33%, list=16%, signal=39%
HP_ABNORMAL_SYSTEMIC_BLOOD_PRESSURE	HP_ABNORMAL_SYSTEMIC_BLOOD_PRESSURE		74	0.683491	1.22237	0.0903226	0.6428	1	1570	tags=23%, list=10%, signal=25%
GOBP_NEGATIVE_REGULATION_OF_CELL_DIFFERENTIATION	GOBP_NEGATIVE_REGULATION_OF_CELL_DIFFERENTIATION		186	0.652793	1.22233	0.0395538	0.642054	1	2554	tags=25%, list=16%, signal=29%
GOBP_NEGATIVE_REGULATION_OF_PROTEOLYSIS	GOBP_NEGATIVE_REGULATION_OF_PROTEOLYSIS		103	0.668015	1.22204	0.0744235	0.642639	1	1452	tags=13%, list=9%, signal=14%
GOBP_LYMPHOCYTE_CHEMOTAXIS	GOBP_LYMPHOCYTE_CHEMOTAXIS		30	0.757426	1.22165	0.156479	0.64381	1	1095	tags=23%, list=7%, signal=25%
GOMF_NEUROTRANSMITTER_RECEPTOR_ACTIVITY	GOMF_NEUROTRANSMITTER_RECEPTOR_ACTIVITY		81	0.679696	1.22156	0.0906183	0.64332	1	2601	tags=26%, list=16%, signal=31%
GOBP_MYELOID_LEUKOCYTE_DIFFERENTIATION	GOBP_MYELOID_LEUKOCYTE_DIFFERENTIATION		55	0.695245	1.22149	0.116972	0.642652	1	1639	tags=18%, list=10%, signal=20%
GOBP_SULFUR_COMPOUND_CATABOLIC_PROCESS	GOBP_SULFUR_COMPOUND_CATABOLIC_PROCESS		15	0.841014	1.22126	0.190604	0.642889	1	2514	tags=40%, list=15%, signal=47%
GOCC_NEURON_PROJECTION_TERMINUS	GOCC_NEURON_PROJECTION_TERMINUS		52	0.697223	1.22118	0.115693	0.642469	1	810	tags=23%, list=5%, signal=24%
GOBP_POSITIVE_REGULATION_OF_IMMUNE_RESPONSE	GOBP_POSITIVE_REGULATION_OF_IMMUNE_RESPONSE		302	0.647718	1.22104	0.0130261	0.642255	1	2136	tags=13%, list=13%, signal=15%
GOBP_POSITIVE_REGULATION_OF_GENE_EXPRESSION	GOBP_POSITIVE_REGULATION_OF_GENE_EXPRESSION		278	0.644784	1.22022	0.0180542	0.645771	1	2104	tags=22%, list=13%, signal=24%
GOBP_RESPONSE_TO_ZINC_ION	GOBP_RESPONSE_TO_ZINC_ION		15	0.837972	1.22007	0.169944	0.645551	1	2124	tags=27%, list=13%, signal=31%
GOBP_REGULATION_OF_NEURON_PROJECTION_DEVELOPMENT	GOBP_REGULATION_OF_NEURON_PROJECTION_DEVELOPMENT		102	0.66832	1.21995	0.0846561	0.645293	1	2202	tags=40%, list=14%, signal=46%
GOBP_HOMEOSTATIC_PROCESS	GOBP_HOMEOSTATIC_PROCESS		471	0.645382	1.21992	0.003	0.644441	1	2124	tags=24%, list=13%, signal=26%
GOBP_CELLULAR_GLUCOSE_HOMEOSTASIS	GOBP_CELLULAR_GLUCOSE_HOMEOSTASIS		33	0.73945	1.21985	0.152542	0.643814	1	2202	tags=30%, list=14%, signal=35%
HP_NEPHROCALCINOSIS	HP_NEPHROCALCINOSIS		20	0.801026	1.21975	0.207895	0.643381	1	1362	tags=55%, list=8%, signal=60%
GOBP_REGULATION_OF_CYTOSKELETON_ORGANIZATION	GOBP_REGULATION_OF_CYTOSKELETON_ORGANIZATION		61	0.687451	1.21962	0.120225	0.643101	1	2136	tags=30%, list=13%, signal=34%
GOBP_GLIAL_CELL_DIFFERENTIATION	GOBP_GLIAL_CELL_DIFFERENTIATION		58	0.702607	1.21947	0.121247	0.642901	1	1951	tags=28%, list=12%, signal=31%
HP_TRACHEOESOPHAGEAL_FISTULA	HP_TRACHEOESOPHAGEAL_FISTULA		15	0.848284	1.21947	0.172176	0.641994	1	1715	tags=47%, list=11%, signal=52%
HP_NAIL_DYSPLASIA	HP_NAIL_DYSPLASIA		33	0.740464	1.21898	0.14652	0.643635	1	2527	tags=30%, list=16%, signal=36%
GOBP_NEURON_DIFFERENTIATION	GOBP_NEURON_DIFFERENTIATION		366	0.644623	1.21815	0.005	0.647352	1	2455	tags=31%, list=15%, signal=36%
GOMF_CYTOKINE_RECEPTOR_BINDING	GOMF_CYTOKINE_RECEPTOR_BINDING		97	0.670335	1.21815	0.0747065	0.646407	1	1639	tags=18%, list=10%, signal=19%
HP_CHRONIC_OTITIS_MEDIA	HP_CHRONIC_OTITIS_MEDIA		30	0.742873	1.21804	0.173594	0.64602	1	2093	tags=23%, list=13%, signal=27%
GOBP_METAL_ION_EXPORT	GOBP_METAL_ION_EXPORT		18	0.816096	1.2179	0.2	0.645839	1	2404	tags=39%, list=15%, signal=46%
HP_HYPERREFLEXIA	HP_HYPERREFLEXIA		75	0.681641	1.21762	0.120176	0.646422	1	2420	tags=33%, list=15%, signal=39%
HP_ABNORMAL_ENZYME_COENZYME_ACTIVITY	HP_ABNORMAL_ENZYME_COENZYME_ACTIVITY		57	0.695903	1.21759	0.10426	0.645614	1	1587	tags=21%, list=10%, signal=23%
GOBP_REGULATION_OF_GLIAL_CELL_DIFFERENTIATION	GOBP_REGULATION_OF_GLIAL_CELL_DIFFERENTIATION		23	0.773804	1.21749	0.186755	0.645306	1	1502	tags=26%, list=9%, signal=29%
HP_SPARSE_SCALP_HAIR	HP_SPARSE_SCALP_HAIR		18	0.81296	1.21728	0.242667	0.645502	1	2407	tags=44%, list=15%, signal=52%
GOBP_ORGANOPHOSPHATE_BIOSYNTHETIC_PROCESS	GOBP_ORGANOPHOSPHATE_BIOSYNTHETIC_PROCESS		88	0.674266	1.21711	0.101496	0.645428	1	2238	tags=28%, list=14%, signal=33%
GOBP_RESPONSE_TO_ALKALOID	GOBP_RESPONSE_TO_ALKALOID		30	0.74632	1.21692	0.177122	0.645511	1	1489	tags=37%, list=9%, signal=40%
GOBP_REGULATION_OF_CALCIUM_ION_TRANSPORT_INTO_CYTOSOL	GOBP_REGULATION_OF_CALCIUM_ION_TRANSPORT_INTO_CYTOSOL		28	0.762651	1.2169	0.168525	0.64472	1	909	tags=29%, list=6%, signal=30%
HP_ABNORMAL_AORTIC_VALVE_PHYSIOLOGY	HP_ABNORMAL_AORTIC_VALVE_PHYSIOLOGY		15	0.838624	1.21632	0.202201	0.646752	1	1639	tags=27%, list=10%, signal=30%
GOMF_CATION_TRANSMEMBRANE_TRANSPORTER_ACTIVITY	GOMF_CATION_TRANSMEMBRANE_TRANSPORTER_ACTIVITY		238	0.646518	1.21624	0.021148	0.646221	1	1704	tags=23%, list=10%, signal=25%
GOBP_POSITIVE_REGULATION_OF_PHOSPHATIDYLINOSITOL_3_KINASE_SIGNALING	GOBP_POSITIVE_REGULATION_OF_PHOSPHATIDYLINOSITOL_3_KINASE_SIGNALING		25	0.775205	1.21605	0.197219	0.646258	1	2693	tags=56%, list=17%, signal=67%
GOMF_PROTEIN_HOMODIMERIZATION_ACTIVITY	GOMF_PROTEIN_HOMODIMERIZATION_ACTIVITY		128	0.661847	1.216	0.061651	0.645552	1	2292	tags=27%, list=14%, signal=31%
HP_ABNORMALITY_OF_THE_SMALL_INTESTINE	HP_ABNORMALITY_OF_THE_SMALL_INTESTINE		38	0.719106	1.21588	0.157396	0.645288	1	2354	tags=29%, list=14%, signal=34%
GOBP_IMMUNE_SYSTEM_DEVELOPMENT	GOBP_IMMUNE_SYSTEM_DEVELOPMENT		223	0.648201	1.21561	0.0291751	0.645744	1	1674	tags=22%, list=10%, signal=24%
GOBP_DNA_METABOLIC_PROCESS	GOBP_DNA_METABOLIC_PROCESS		103	0.664308	1.2154	0.0890774	0.646007	1	2173	tags=23%, list=13%, signal=27%
GOBP_CARBOHYDRATE_DERIVATIVE_BIOSYNTHETIC_PROCESS	GOBP_CARBOHYDRATE_DERIVATIVE_BIOSYNTHETIC_PROCESS		122	0.657754	1.21538	0.0772443	0.645129	1	2728	tags=35%, list=17%, signal=42%
GOCC_DISTAL_AXON	GOCC_DISTAL_AXON		81	0.67662	1.2153	0.0956522	0.644616	1	1565	tags=30%, list=10%, signal=33%
GOBP_CHROMATIN_ORGANIZATION	GOBP_CHROMATIN_ORGANIZATION		116	0.658276	1.21528	0.0693277	0.643819	1	2539	tags=31%, list=16%, signal=37%
GOBP_DORSAL_VENTRAL_PATTERN_FORMATION	GOBP_DORSAL_VENTRAL_PATTERN_FORMATION		29	0.7509	1.21523	0.170398	0.643129	1	2393	tags=38%, list=15%, signal=44%
GOBP_MORPHOGENESIS_OF_AN_EPITHELIUM	GOBP_MORPHOGENESIS_OF_AN_EPITHELIUM		125	0.663047	1.21466	0.0659114	0.645226	1	2521	tags=33%, list=16%, signal=39%
HP_APLASIA_HYPOPLASIA_OF_THE_RIBS	HP_APLASIA_HYPOPLASIA_OF_THE_RIBS		17	0.814371	1.21459	0.240915	0.644634	1	1022	tags=35%, list=6%, signal=38%
HP_FUNCTIONAL_MOTOR_DEFICIT	HP_FUNCTIONAL_MOTOR_DEFICIT		56	0.698565	1.21417	0.133482	0.645868	1	2422	tags=38%, list=15%, signal=44%
HP_DILATED_CARDIOMYOPATHY	HP_DILATED_CARDIOMYOPATHY		25	0.767826	1.21408	0.156611	0.645418	1	2527	tags=40%, list=16%, signal=47%
GOBP_CELLULAR_RESPONSE_TO_LIGHT_STIMULUS	GOBP_CELLULAR_RESPONSE_TO_LIGHT_STIMULUS		23	0.778836	1.21386	0.190968	0.645681	1	1704	tags=17%, list=10%, signal=19%
GOBP_REGULATION_OF_TRANSFERASE_ACTIVITY	GOBP_REGULATION_OF_TRANSFERASE_ACTIVITY		171	0.649168	1.21369	0.0384226	0.645635	1	1748	tags=28%, list=11%, signal=31%
GOBP_ORGANONITROGEN_COMPOUND_BIOSYNTHETIC_PROCESS	GOBP_ORGANONITROGEN_COMPOUND_BIOSYNTHETIC_PROCESS		260	0.644523	1.21366	0.0200803	0.644913	1	2728	tags=28%, list=17%, signal=34%
GOBP_NEURON_PROJECTION_EXTENSION	GOBP_NEURON_PROJECTION_EXTENSION		32	0.746435	1.21363	0.156912	0.644151	1	2422	tags=44%, list=15%, signal=51%
GOBP_MUSCLE_SYSTEM_PROCESS	GOBP_MUSCLE_SYSTEM_PROCESS		147	0.648224	1.2132	0.0607621	0.645374	1	1859	tags=24%, list=11%, signal=27%
HP_ABNORMALITY_OF_FONTANELLES	HP_ABNORMALITY_OF_FONTANELLES		39	0.717282	1.21318	0.164497	0.64457	1	1698	tags=36%, list=10%, signal=40%
GOBP_POSITIVE_REGULATION_OF_LEUKOCYTE_PROLIFERATION	GOBP_POSITIVE_REGULATION_OF_LEUKOCYTE_PROLIFERATION		39	0.717462	1.21301	0.146459	0.64455	1	1639	tags=23%, list=10%, signal=26%
GOBP_CILIUM_ORGANIZATION	GOBP_CILIUM_ORGANIZATION		54	0.699925	1.21297	0.125708	0.643851	1	1592	tags=26%, list=10%, signal=29%
HP_RIGIDITY	HP_RIGIDITY		30	0.742705	1.21277	0.174242	0.643964	1	2404	tags=37%, list=15%, signal=43%
HP_ABNORMAL_FOVEAL_MORPHOLOGY	HP_ABNORMAL_FOVEAL_MORPHOLOGY		15	0.83896	1.21274	0.207317	0.64323	1	2616	tags=20%, list=16%, signal=24%
GOCC_POSTSYNAPTIC_MEMBRANE	GOCC_POSTSYNAPTIC_MEMBRANE		122	0.650578	1.21266	0.0900524	0.642739	1	2761	tags=34%, list=17%, signal=40%
GOBP_REGULATION_OF_RECEPTOR_MEDIATED_ENDOCYTOSIS	GOBP_REGULATION_OF_RECEPTOR_MEDIATED_ENDOCYTOSIS		24	0.768799	1.21264	0.209451	0.641914	1	2902	tags=25%, list=18%, signal=30%
HP_ABNORMALITY_OF_THE_LIVER	HP_ABNORMALITY_OF_THE_LIVER		131	0.656053	1.21227	0.0695742	0.642854	1	1662	tags=18%, list=10%, signal=19%
GOBP_SINGLE_FERTILIZATION	GOBP_SINGLE_FERTILIZATION		69	0.678979	1.21213	0.131749	0.642666	1	2048	tags=17%, list=13%, signal=20%
HP_CHOLESTASIS	HP_CHOLESTASIS		46	0.707552	1.21212	0.142353	0.641802	1	1520	tags=15%, list=9%, signal=17%
GOBP_RESPONSE_TO_OXYGEN_CONTAINING_COMPOUND	GOBP_RESPONSE_TO_OXYGEN_CONTAINING_COMPOUND		426	0.639707	1.21202	0.00600601	0.641407	1	2255	tags=23%, list=14%, signal=26%
HP_DELAYED_SPEECH_AND_LANGUAGE_DEVELOPMENT	HP_DELAYED_SPEECH_AND_LANGUAGE_DEVELOPMENT		92	0.664939	1.21163	0.099359	0.642597	1	2420	tags=41%, list=15%, signal=48%
HP_ABNORMALITY_OF_HUMORAL_IMMUNITY	HP_ABNORMALITY_OF_HUMORAL_IMMUNITY		48	0.703391	1.21157	0.127128	0.642067	1	1662	tags=19%, list=10%, signal=21%
GOCC_CELL_LEADING_EDGE	GOCC_CELL_LEADING_EDGE		59	0.688699	1.21156	0.131222	0.64119	1	1805	tags=36%, list=11%, signal=40%
GOBP_POSITIVE_REGULATION_OF_PHOSPHORUS_METABOLIC_PROCESS	GOBP_POSITIVE_REGULATION_OF_PHOSPHORUS_METABOLIC_PROCESS		238	0.643814	1.21094	0.0322906	0.643556	1	1783	tags=22%, list=11%, signal=25%
HP_SPLENOMEGALY	HP_SPLENOMEGALY		60	0.690806	1.21048	0.115297	0.644931	1	1639	tags=22%, list=10%, signal=24%
GOBP_MUSCLE_CONTRACTION	GOBP_MUSCLE_CONTRACTION		121	0.653711	1.2104	0.0709072	0.64449	1	1859	tags=24%, list=11%, signal=27%
GOBP_SEROTONIN_RECEPTOR_SIGNALING_PATHWAY	GOBP_SEROTONIN_RECEPTOR_SIGNALING_PATHWAY		34	0.735533	1.20994	0.175627	0.645894	1	2038	tags=24%, list=13%, signal=27%
GOBP_REGULATION_OF_IMMUNE_RESPONSE	GOBP_REGULATION_OF_IMMUNE_RESPONSE		373	0.637944	1.2098	0.00701403	0.645704	1	2136	tags=12%, list=13%, signal=14%
GOMF_MONOCARBOXYLIC_ACID_BINDING	GOMF_MONOCARBOXYLIC_ACID_BINDING		34	0.730368	1.20976	0.168512	0.645	1	2864	tags=32%, list=18%, signal=39%
HP_ABNORMAL_JOINT_MORPHOLOGY	HP_ABNORMAL_JOINT_MORPHOLOGY		163	0.645196	1.20976	0.0540265	0.644124	1	2422	tags=32%, list=15%, signal=37%
GOBP_INORGANIC_ION_TRANSMEMBRANE_TRANSPORT	GOBP_INORGANIC_ION_TRANSMEMBRANE_TRANSPORT		301	0.642165	1.20974	0.0200803	0.643357	1	1476	tags=21%, list=9%, signal=23%
GOBP_REGULATION_OF_RESPONSE_TO_EXTERNAL_STIMULUS	GOBP_REGULATION_OF_RESPONSE_TO_EXTERNAL_STIMULUS		284	0.64351	1.20945	0.0230461	0.643887	1	2136	tags=19%, list=13%, signal=21%
GOMF_GROWTH_FACTOR_ACTIVITY	GOMF_GROWTH_FACTOR_ACTIVITY		57	0.690917	1.2094	0.120767	0.643281	1	2693	tags=23%, list=17%, signal=27%
GOBP_REGULATION_OF_MYELOID_CELL_DIFFERENTIATION	GOBP_REGULATION_OF_MYELOID_CELL_DIFFERENTIATION		55	0.690896	1.209	0.113966	0.644435	1	1639	tags=22%, list=10%, signal=24%
GOBP_MAPK_CASCADE	GOBP_MAPK_CASCADE		219	0.640165	1.20892	0.0322906	0.643952	1	1748	tags=24%, list=11%, signal=26%
GOBP_RESPONSE_TO_GROWTH_FACTOR	GOBP_RESPONSE_TO_GROWTH_FACTOR		151	0.64969	1.20842	0.0742268	0.645661	1	2537	tags=26%, list=16%, signal=30%
HP_ABNORMAL_CARDIOVASCULAR_SYSTEM_PHYSIOLOGY	HP_ABNORMAL_CARDIOVASCULAR_SYSTEM_PHYSIOLOGY		195	0.641896	1.20822	0.0519878	0.645788	1	1865	tags=26%, list=11%, signal=29%
GOBP_DEVELOPMENTAL_GROWTH	GOBP_DEVELOPMENTAL_GROWTH		140	0.646862	1.20783	0.0702479	0.646994	1	2638	tags=36%, list=16%, signal=42%
GOBP_CELLULAR_PROTEIN_COMPLEX_DISASSEMBLY	GOBP_CELLULAR_PROTEIN_COMPLEX_DISASSEMBLY		16	0.811545	1.20741	0.245946	0.648237	1	1565	tags=38%, list=10%, signal=41%
GOBP_REGULATION_OF_CELL_MORPHOGENESIS	GOBP_REGULATION_OF_CELL_MORPHOGENESIS		43	0.706821	1.2074	0.14876	0.647411	1	1715	tags=30%, list=11%, signal=34%
GOBP_SKELETAL_MUSCLE_ORGAN_DEVELOPMENT	GOBP_SKELETAL_MUSCLE_ORGAN_DEVELOPMENT		43	0.712327	1.20732	0.143187	0.646924	1	2780	tags=44%, list=17%, signal=53%
GOBP_ORGANONITROGEN_COMPOUND_CATABOLIC_PROCESS	GOBP_ORGANONITROGEN_COMPOUND_CATABOLIC_PROCESS		190	0.643201	1.2072	0.0474747	0.646629	1	1700	tags=22%, list=10%, signal=24%
HP_RETINAL_DEGENERATION	HP_RETINAL_DEGENERATION		39	0.72335	1.20705	0.157509	0.646554	1	1695	tags=31%, list=10%, signal=34%
GOBP_CYTOSOLIC_CALCIUM_ION_TRANSPORT	GOBP_CYTOSOLIC_CALCIUM_ION_TRANSPORT		56	0.68714	1.20678	0.145688	0.647059	1	909	tags=20%, list=6%, signal=21%
HP_ABNORMAL_SPERM_MOTILITY	HP_ABNORMAL_SPERM_MOTILITY		19	0.800331	1.20673	0.226221	0.64646	1	1592	tags=26%, list=10%, signal=29%
HP_ABNORMALITY_OF_COORDINATION	HP_ABNORMALITY_OF_COORDINATION		126	0.653974	1.20667	0.0779626	0.645848	1	1887	tags=28%, list=12%, signal=31%
GOBP_MEMBRANE_ORGANIZATION	GOBP_MEMBRANE_ORGANIZATION		197	0.641958	1.20658	0.0366599	0.645406	1	2313	tags=19%, list=14%, signal=22%
GOBP_POSITIVE_REGULATION_OF_INSULIN_SECRETION	GOBP_POSITIVE_REGULATION_OF_INSULIN_SECRETION		21	0.783036	1.20648	0.237662	0.645038	1	1837	tags=14%, list=11%, signal=16%
GOBP_REGULATION_OF_BINDING	GOBP_REGULATION_OF_BINDING		48	0.697836	1.2063	0.132629	0.645058	1	1399	tags=21%, list=9%, signal=23%
GOBP_ORGANIC_HYDROXY_COMPOUND_TRANSPORT	GOBP_ORGANIC_HYDROXY_COMPOUND_TRANSPORT		98	0.661414	1.20614	0.100967	0.64496	1	1734	tags=21%, list=11%, signal=24%
GOBP_REGULATION_OF_BODY_FLUID_LEVELS	GOBP_REGULATION_OF_BODY_FLUID_LEVELS		150	0.644737	1.20605	0.0741504	0.644538	1	1624	tags=19%, list=10%, signal=21%
GOBP_LEARNING	GOBP_LEARNING		42	0.710193	1.20567	0.155374	0.645537	1	2420	tags=29%, list=15%, signal=33%
GOMF_G_PROTEIN_COUPLED_RECEPTOR_BINDING	GOMF_G_PROTEIN_COUPLED_RECEPTOR_BINDING		115	0.651108	1.20521	0.0865892	0.646908	1	1508	tags=17%, list=9%, signal=18%
HP_ABNORMALITY_OF_FLUID_REGULATION	HP_ABNORMALITY_OF_FLUID_REGULATION		121	0.658954	1.20498	0.0863684	0.64721	1	1662	tags=18%, list=10%, signal=20%
HP_INCREASED_BODY_WEIGHT	HP_INCREASED_BODY_WEIGHT		78	0.66764	1.20485	0.117264	0.646972	1	2701	tags=31%, list=17%, signal=37%
HP_LOCALIZED_SKIN_LESION	HP_LOCALIZED_SKIN_LESION		135	0.649159	1.2048	0.0621762	0.646361	1	2166	tags=28%, list=13%, signal=32%
HP_ABNORMAL_ENCHONDRAL_OSSIFICATION	HP_ABNORMAL_ENCHONDRAL_OSSIFICATION		19	0.791316	1.20441	0.217158	0.64744	1	1624	tags=53%, list=10%, signal=58%
GOBP_CELLULAR_RESPONSE_TO_REACTIVE_OXYGEN_SPECIES	GOBP_CELLULAR_RESPONSE_TO_REACTIVE_OXYGEN_SPECIES		19	0.80054	1.20422	0.25853	0.647404	1	1990	tags=26%, list=12%, signal=30%
GOMF_ION_GATED_CHANNEL_ACTIVITY	GOMF_ION_GATED_CHANNEL_ACTIVITY		19	0.806149	1.20399	0.240591	0.647632	1	2913	tags=37%, list=18%, signal=45%
HP_COGNITIVE_IMPAIRMENT	HP_COGNITIVE_IMPAIRMENT		93	0.652739	1.20397	0.103743	0.646915	1	2153	tags=25%, list=13%, signal=28%
HP_RETROGNATHIA	HP_RETROGNATHIA		26	0.75717	1.20396	0.172015	0.646092	1	1661	tags=38%, list=10%, signal=43%
HP_DISPROPORTIONATE_SHORT_STATURE	HP_DISPROPORTIONATE_SHORT_STATURE		17	0.803981	1.20395	0.260573	0.645297	1	1624	tags=53%, list=10%, signal=59%
HP_ABNORMALITY_OF_SKELETAL_MATURATION	HP_ABNORMALITY_OF_SKELETAL_MATURATION		55	0.692472	1.20394	0.137615	0.644482	1	1570	tags=24%, list=10%, signal=26%
GOBP_PALLIUM_DEVELOPMENT	GOBP_PALLIUM_DEVELOPMENT		37	0.716342	1.20378	0.164015	0.64444	1	1560	tags=27%, list=10%, signal=30%
HP_ABNORMAL_RENAL_PELVIS_MORPHOLOGY	HP_ABNORMAL_RENAL_PELVIS_MORPHOLOGY		28	0.742919	1.20347	0.16813	0.645019	1	2093	tags=43%, list=13%, signal=49%
HP_ABNORMAL_CIRCULATING_METABOLITE_CONCENTRATION	HP_ABNORMAL_CIRCULATING_METABOLITE_CONCENTRATION		183	0.64323	1.20318	0.0539166	0.645547	1	1715	tags=23%, list=11%, signal=26%
GOMF_MOLECULAR_ADAPTOR_ACTIVITY	GOMF_MOLECULAR_ADAPTOR_ACTIVITY		50	0.689248	1.20304	0.141531	0.645379	1	1863	tags=40%, list=11%, signal=45%
GOBP_KIDNEY_EPITHELIUM_DEVELOPMENT	GOBP_KIDNEY_EPITHELIUM_DEVELOPMENT		45	0.692711	1.20288	0.163146	0.645273	1	1708	tags=29%, list=11%, signal=32%
GOBP_POSITIVE_REGULATION_OF_TRANSCRIPTION_BY_RNA_POLYMERASE_II	GOBP_POSITIVE_REGULATION_OF_TRANSCRIPTION_BY_RNA_POLYMERASE_II		254	0.638897	1.20281	0.0221328	0.644761	1	2585	tags=28%, list=16%, signal=33%
GOCC_PRESYNAPSE	GOCC_PRESYNAPSE		150	0.645763	1.20234	0.0554985	0.646359	1	2420	tags=32%, list=15%, signal=37%
HP_HERNIA	HP_HERNIA		55	0.682258	1.20229	0.151826	0.645796	1	2207	tags=40%, list=14%, signal=46%
HP_ABNORMAL_INTERNAL_GENITALIA	HP_ABNORMAL_INTERNAL_GENITALIA		75	0.680497	1.20223	0.140814	0.645272	1	1715	tags=20%, list=11%, signal=22%
GOBP_MONOCYTE_CHEMOTAXIS	GOBP_MONOCYTE_CHEMOTAXIS		31	0.734399	1.20217	0.17734	0.644701	1	1497	tags=23%, list=9%, signal=25%
GOBP_REGULATION_OF_SUPRAMOLECULAR_FIBER_ORGANIZATION	GOBP_REGULATION_OF_SUPRAMOLECULAR_FIBER_ORGANIZATION		45	0.705214	1.20215	0.162763	0.643967	1	1661	tags=29%, list=10%, signal=32%
GOBP_DICARBOXYLIC_ACID_TRANSPORT	GOBP_DICARBOXYLIC_ACID_TRANSPORT		29	0.742478	1.20199	0.198254	0.643847	1	2549	tags=34%, list=16%, signal=41%
GOBP_CELLULAR_CARBOHYDRATE_METABOLIC_PROCESS	GOBP_CELLULAR_CARBOHYDRATE_METABOLIC_PROCESS		57	0.687998	1.20196	0.139326	0.6432	1	1837	tags=25%, list=11%, signal=28%
GOBP_GLYCOPROTEIN_BIOSYNTHETIC_PROCESS	GOBP_GLYCOPROTEIN_BIOSYNTHETIC_PROCESS		72	0.676753	1.20192	0.120442	0.642527	1	2688	tags=26%, list=17%, signal=31%
GOCC_MICROVILLUS	GOCC_MICROVILLUS		20	0.793333	1.2019	0.226316	0.641759	1	1949	tags=25%, list=12%, signal=28%
HP_THICKENED_SKIN	HP_THICKENED_SKIN		89	0.661601	1.20182	0.109442	0.64131	1	2527	tags=20%, list=16%, signal=24%
GOBP_POSITIVE_REGULATION_OF_STRIATED_MUSCLE_CELL_DIFFERENTIATION	GOBP_POSITIVE_REGULATION_OF_STRIATED_MUSCLE_CELL_DIFFERENTIATION		18	0.796687	1.20151	0.239075	0.642034	1	2226	tags=33%, list=14%, signal=39%
GOBP_SYNAPTIC_TRANSMISSION_GLUTAMATERGIC	GOBP_SYNAPTIC_TRANSMISSION_GLUTAMATERGIC		40	0.715014	1.20127	0.167476	0.642342	1	1716	tags=30%, list=11%, signal=33%
GOCC_ENDOSOME_MEMBRANE	GOCC_ENDOSOME_MEMBRANE		59	0.688792	1.20122	0.142377	0.641713	1	1586	tags=22%, list=10%, signal=24%
GOBP_REGULATION_OF_CELL_SHAPE	GOBP_REGULATION_OF_CELL_SHAPE		22	0.772116	1.20115	0.221494	0.64128	1	1715	tags=36%, list=11%, signal=41%
GOMF_GATED_CHANNEL_ACTIVITY	GOMF_GATED_CHANNEL_ACTIVITY		160	0.639445	1.20112	0.0613497	0.640593	1	1248	tags=23%, list=8%, signal=24%
GOBP_REGULATION_OF_RESPONSE_TO_STRESS	GOBP_REGULATION_OF_RESPONSE_TO_STRESS		280	0.634509	1.20108	0.0210632	0.63995	1	2136	tags=20%, list=13%, signal=22%
GOBP_REGULATION_OF_MULTICELLULAR_ORGANISMAL_DEVELOPMENT	GOBP_REGULATION_OF_MULTICELLULAR_ORGANISMAL_DEVELOPMENT		351	0.635688	1.20087	0.01001	0.640058	1	2422	tags=27%, list=15%, signal=31%
GOBP_T_CELL_ACTIVATION	GOBP_T_CELL_ACTIVATION		140	0.647485	1.20086	0.0686071	0.63925	1	2425	tags=26%, list=15%, signal=31%
HP_ABNORMAL_CHOROID_MORPHOLOGY	HP_ABNORMAL_CHOROID_MORPHOLOGY		28	0.747342	1.20077	0.185422	0.63891	1	1715	tags=43%, list=11%, signal=48%
GOBP_REGULATION_OF_CELL_PROJECTION_ORGANIZATION	GOBP_REGULATION_OF_CELL_PROJECTION_ORGANIZATION		131	0.644175	1.2006	0.0970072	0.63895	1	1866	tags=34%, list=11%, signal=38%
GOMF_PHOSPHATIDYLINOSITOL_BINDING	GOMF_PHOSPHATIDYLINOSITOL_BINDING		35	0.718833	1.20048	0.195238	0.638741	1	2179	tags=31%, list=13%, signal=36%
GOBP_NEGATIVE_REGULATION_OF_LEUKOCYTE_PROLIFERATION	GOBP_NEGATIVE_REGULATION_OF_LEUKOCYTE_PROLIFERATION		37	0.721343	1.20024	0.191847	0.639118	1	1951	tags=27%, list=12%, signal=31%
HP_EXCESSIVE_SALIVATION	HP_EXCESSIVE_SALIVATION		19	0.792074	1.20015	0.215762	0.638773	1	2136	tags=47%, list=13%, signal=54%
GOBP_NEGATIVE_REGULATION_OF_CELL_PROJECTION_ORGANIZATION	GOBP_NEGATIVE_REGULATION_OF_CELL_PROJECTION_ORGANIZATION		37	0.723743	1.20013	0.177616	0.638042	1	1715	tags=41%, list=11%, signal=45%
HP_HEPATITIS	HP_HEPATITIS		18	0.789382	1.20002	0.238926	0.637803	1	1662	tags=28%, list=10%, signal=31%
HP_ABNORMAL_ATRIOVENTRICULAR_VALVE_PHYSIOLOGY	HP_ABNORMAL_ATRIOVENTRICULAR_VALVE_PHYSIOLOGY		21	0.783496	1.19948	0.215109	0.639554	1	1639	tags=33%, list=10%, signal=37%
GOBP_RESPONSE_TO_CORTICOSTEROID	GOBP_RESPONSE_TO_CORTICOSTEROID		52	0.684575	1.19948	0.160694	0.638771	1	1489	tags=19%, list=9%, signal=21%
GOBP_NUCLEOTIDE_PHOSPHORYLATION	GOBP_NUCLEOTIDE_PHOSPHORYLATION		18	0.801831	1.19947	0.240051	0.637976	1	1611	tags=28%, list=10%, signal=31%
HP_ABNORMAL_MORPHOLOGY_OF_THE_GREAT_VESSELS	HP_ABNORMAL_MORPHOLOGY_OF_THE_GREAT_VESSELS		71	0.671616	1.19946	0.131579	0.637205	1	2354	tags=35%, list=14%, signal=41%
GOBP_RESPONSE_TO_WOUNDING	GOBP_RESPONSE_TO_WOUNDING		163	0.638455	1.19929	0.069176	0.637306	1	1624	tags=21%, list=10%, signal=24%
GOBP_CELLULAR_RESPONSE_TO_NITROGEN_COMPOUND	GOBP_CELLULAR_RESPONSE_TO_NITROGEN_COMPOUND		163	0.644227	1.19924	0.0584615	0.636735	1	2255	tags=28%, list=14%, signal=32%
GOBP_ACTIN_FILAMENT_BASED_PROCESS	GOBP_ACTIN_FILAMENT_BASED_PROCESS		140	0.649453	1.1992	0.0700309	0.636082	1	2588	tags=32%, list=16%, signal=38%
HP_ABNORMAL_SIZE_OF_THE_PALPEBRAL_FISSURES	HP_ABNORMAL_SIZE_OF_THE_PALPEBRAL_FISSURES		32	0.734584	1.19914	0.180268	0.635522	1	2136	tags=53%, list=13%, signal=61%
HP_ABNORMAL_BLOOD_INORGANIC_CATION_CONCENTRATION	HP_ABNORMAL_BLOOD_INORGANIC_CATION_CONCENTRATION		29	0.73952	1.19906	0.183047	0.63515	1	714	tags=28%, list=4%, signal=29%
GOMF_ENZYME_BINDING	GOMF_ENZYME_BINDING		261	0.63393	1.19892	0.032032	0.634937	1	2539	tags=30%, list=16%, signal=35%
GOBP_CELLULAR_RESPONSE_TO_OXYGEN_CONTAINING_COMPOUND	GOBP_CELLULAR_RESPONSE_TO_OXYGEN_CONTAINING_COMPOUND		280	0.6366	1.19886	0.0190763	0.634418	1	2255	tags=23%, list=14%, signal=26%
GOBP_CELLULAR_RESPONSE_TO_ABIOTIC_STIMULUS	GOBP_CELLULAR_RESPONSE_TO_ABIOTIC_STIMULUS		52	0.690709	1.19856	0.155606	0.635087	1	1716	tags=27%, list=11%, signal=30%
GOBP_SMALL_MOLECULE_METABOLIC_PROCESS	GOBP_SMALL_MOLECULE_METABOLIC_PROCESS		371	0.63367	1.19838	0.013	0.63518	1	1866	tags=19%, list=11%, signal=21%
GOMF_SOLUTE_SODIUM_SYMPORTER_ACTIVITY	GOMF_SOLUTE_SODIUM_SYMPORTER_ACTIVITY		42	0.704274	1.19806	0.184086	0.635916	1	1494	tags=19%, list=9%, signal=21%
GOCC_EXTRINSIC_COMPONENT_OF_MEMBRANE	GOCC_EXTRINSIC_COMPONENT_OF_MEMBRANE		77	0.665287	1.19793	0.138194	0.635714	1	1879	tags=27%, list=12%, signal=31%
GOBP_NEGATIVE_REGULATION_OF_DNA_METABOLIC_PROCESS	GOBP_NEGATIVE_REGULATION_OF_DNA_METABOLIC_PROCESS		18	0.800886	1.19778	0.257256	0.635532	1	871	tags=28%, list=5%, signal=29%
GOBP_AMINOGLYCAN_CATABOLIC_PROCESS	GOBP_AMINOGLYCAN_CATABOLIC_PROCESS		20	0.77551	1.19777	0.240789	0.634802	1	2514	tags=45%, list=15%, signal=53%
GOBP_POSITIVE_REGULATION_OF_CELL_DEVELOPMENT	GOBP_POSITIVE_REGULATION_OF_CELL_DEVELOPMENT		71	0.669018	1.19759	0.116484	0.634823	1	2202	tags=35%, list=14%, signal=41%
GOBP_NEGATIVE_REGULATION_OF_MYELOID_CELL_DIFFERENTIATION	GOBP_NEGATIVE_REGULATION_OF_MYELOID_CELL_DIFFERENTIATION		21	0.776053	1.19757	0.22953	0.634146	1	1169	tags=19%, list=7%, signal=20%
GOBP_CELL_MORPHOGENESIS	GOBP_CELL_MORPHOGENESIS		230	0.640516	1.19729	0.0352467	0.634673	1	1866	tags=28%, list=11%, signal=31%
GOCC_SYNAPSE	GOCC_SYNAPSE		369	0.630548	1.19722	0.00801603	0.634212	1	2420	tags=30%, list=15%, signal=34%
GOBP_CILIUM_OR_FLAGELLUM_DEPENDENT_CELL_MOTILITY	GOBP_CILIUM_OR_FLAGELLUM_DEPENDENT_CELL_MOTILITY		47	0.698632	1.1972	0.160465	0.633547	1	704	tags=13%, list=4%, signal=13%
GOCC_POTASSIUM_CHANNEL_COMPLEX	GOCC_POTASSIUM_CHANNEL_COMPLEX		44	0.702715	1.19717	0.166667	0.632862	1	2459	tags=39%, list=15%, signal=45%
GOBP_ACIDIC_AMINO_ACID_TRANSPORT	GOBP_ACIDIC_AMINO_ACID_TRANSPORT		23	0.757552	1.19672	0.212928	0.634216	1	1747	tags=35%, list=11%, signal=39%
GOBP_NEURAL_CREST_CELL_MIGRATION	GOBP_NEURAL_CREST_CELL_MIGRATION		17	0.810443	1.19669	0.264305	0.633573	1	2292	tags=47%, list=14%, signal=55%
GOCC_GOLGI_APPARATUS	GOCC_GOLGI_APPARATUS		283	0.633866	1.19666	0.0341023	0.632953	1	2692	tags=30%, list=17%, signal=35%
GOBP_G_PROTEIN_COUPLED_RECEPTOR_SIGNALING_PATHWAY_COUPLED_TO_CYCLIC_NUCLEOTIDE_SECOND_MESSENGER	GOBP_G_PROTEIN_COUPLED_RECEPTOR_SIGNALING_PATHWAY_COUPLED_TO_CYCLIC_NUCLEOTIDE_SECOND_MESSENGER		49	0.69114	1.19645	0.156069	0.633172	1	2059	tags=24%, list=13%, signal=28%
GOBP_MESENCHYME_DEVELOPMENT	GOBP_MESENCHYME_DEVELOPMENT		78	0.658071	1.19628	0.124324	0.63315	1	2292	tags=33%, list=14%, signal=39%
HP_ABNORMALITY_OF_ALKALINE_PHOSPHATASE_LEVEL	HP_ABNORMALITY_OF_ALKALINE_PHOSPHATASE_LEVEL		21	0.781163	1.19615	0.216359	0.633008	1	1023	tags=29%, list=6%, signal=30%
GOBP_SUPRAMOLECULAR_FIBER_ORGANIZATION	GOBP_SUPRAMOLECULAR_FIBER_ORGANIZATION		118	0.647615	1.19614	0.100104	0.63229	1	1661	tags=27%, list=10%, signal=30%
GOBP_GRANULOCYTE_CHEMOTAXIS	GOBP_GRANULOCYTE_CHEMOTAXIS		46	0.691397	1.196	0.166102	0.632204	1	1649	tags=24%, list=10%, signal=27%
GOBP_KERATINIZATION	GOBP_KERATINIZATION		174	0.63538	1.19589	0.0570265	0.631945	1	1722	tags=7%, list=11%, signal=8%
HP_ABNORMAL_HAND_MORPHOLOGY	HP_ABNORMAL_HAND_MORPHOLOGY		43	0.707481	1.19587	0.171967	0.631275	1	2136	tags=49%, list=13%, signal=56%
GOBP_CYTOKINE_MEDIATED_SIGNALING_PATHWAY	GOBP_CYTOKINE_MEDIATED_SIGNALING_PATHWAY		195	0.63508	1.19584	0.0456853	0.630689	1	1674	tags=18%, list=10%, signal=20%
GOBP_POSITIVE_REGULATION_OF_CATION_TRANSMEMBRANE_TRANSPORT	GOBP_POSITIVE_REGULATION_OF_CATION_TRANSMEMBRANE_TRANSPORT		43	0.707665	1.1958	0.162353	0.630112	1	2459	tags=33%, list=15%, signal=38%
HP_SOFT_TISSUE_SARCOMA	HP_SOFT_TISSUE_SARCOMA		15	0.81835	1.19571	0.277092	0.629761	1	2407	tags=27%, list=15%, signal=31%
HP_OPTIC_NERVE_HYPOPLASIA	HP_OPTIC_NERVE_HYPOPLASIA		15	0.823124	1.19554	0.274696	0.629702	1	1406	tags=27%, list=9%, signal=29%
GOBP_POSITIVE_REGULATION_OF_INTRACELLULAR_SIGNAL_TRANSDUCTION	GOBP_POSITIVE_REGULATION_OF_INTRACELLULAR_SIGNAL_TRANSDUCTION		242	0.634317	1.19549	0.0391566	0.629211	1	2292	tags=26%, list=14%, signal=30%
GOBP_CELL_MIGRATION	GOBP_CELL_MIGRATION		435	0.632001	1.1951	0.00900901	0.630217	1	2554	tags=23%, list=16%, signal=27%
GOMF_TRANSCRIPTION_REGULATOR_ACTIVITY	GOMF_TRANSCRIPTION_REGULATOR_ACTIVITY		421	0.627965	1.1949	0.009	0.630393	1	2446	tags=25%, list=15%, signal=29%
GOBP_LONG_CHAIN_FATTY_ACID_METABOLIC_PROCESS	GOBP_LONG_CHAIN_FATTY_ACID_METABOLIC_PROCESS		42	0.704709	1.19476	0.166865	0.630279	1	740	tags=7%, list=5%, signal=7%
GOBP_PROTEIN_LOCALIZATION_TO_CELL_JUNCTION	GOBP_PROTEIN_LOCALIZATION_TO_CELL_JUNCTION		26	0.752654	1.19462	0.198007	0.630178	1	1244	tags=35%, list=8%, signal=37%
HP_APLASIA_HYPOPLASIA_OF_THE_SPLEEN	HP_APLASIA_HYPOPLASIA_OF_THE_SPLEEN		15	0.831585	1.19435	0.250689	0.630643	1	1592	tags=47%, list=10%, signal=52%
HP_CONSTITUTIONAL_SYMPTOM	HP_CONSTITUTIONAL_SYMPTOM		214	0.633255	1.19431	0.0353535	0.630069	1	2422	tags=24%, list=15%, signal=28%
HP_SMALL_FOR_GESTATIONAL_AGE	HP_SMALL_FOR_GESTATIONAL_AGE		33	0.717923	1.19413	0.183851	0.630146	1	2136	tags=45%, list=13%, signal=52%
GOMF_SEROTONIN_RECEPTOR_ACTIVITY	GOMF_SEROTONIN_RECEPTOR_ACTIVITY		29	0.735572	1.19404	0.197287	0.629787	1	2038	tags=28%, list=13%, signal=31%
GOBP_SENSORY_ORGAN_DEVELOPMENT	GOBP_SENSORY_ORGAN_DEVELOPMENT		185	0.632353	1.19397	0.0633803	0.629377	1	1654	tags=24%, list=10%, signal=26%
GOBP_FATTY_ACID_DERIVATIVE_METABOLIC_PROCESS	GOBP_FATTY_ACID_DERIVATIVE_METABOLIC_PROCESS		26	0.757117	1.19392	0.196989	0.62884	1	1238	tags=19%, list=8%, signal=21%
GOBP_REGULATION_OF_CELLULAR_COMPONENT_MOVEMENT	GOBP_REGULATION_OF_CELLULAR_COMPONENT_MOVEMENT		242	0.631489	1.19389	0.0410822	0.62822	1	2527	tags=27%, list=16%, signal=32%
HP_ABNORMAL_NIPPLE_MORPHOLOGY	HP_ABNORMAL_NIPPLE_MORPHOLOGY		22	0.773556	1.19386	0.217507	0.627603	1	2093	tags=23%, list=13%, signal=26%
GOBP_REGULATION_OF_BIOMINERALIZATION	GOBP_REGULATION_OF_BIOMINERALIZATION		32	0.733279	1.19361	0.178792	0.628045	1	1624	tags=25%, list=10%, signal=28%
GOBP_REGULATION_OF_ORGANELLE_ORGANIZATION	GOBP_REGULATION_OF_ORGANELLE_ORGANIZATION		127	0.644359	1.19357	0.0841121	0.627482	1	2136	tags=29%, list=13%, signal=33%
GOBP_PERIPHERAL_NERVOUS_SYSTEM_DEVELOPMENT	GOBP_PERIPHERAL_NERVOUS_SYSTEM_DEVELOPMENT		24	0.744444	1.19315	0.215686	0.628625	1	1663	tags=38%, list=10%, signal=42%
HP_ABNORMAL_LYMPHOCYTE_PHYSIOLOGY	HP_ABNORMAL_LYMPHOCYTE_PHYSIOLOGY		40	0.711868	1.19271	0.176683	0.629964	1	1662	tags=15%, list=10%, signal=17%
GOBP_PROTEIN_LOCALIZATION_TO_ORGANELLE	GOBP_PROTEIN_LOCALIZATION_TO_ORGANELLE		87	0.655071	1.19264	0.136216	0.629547	1	2499	tags=30%, list=15%, signal=35%
GOBP_REGULATION_OF_MORPHOGENESIS_OF_AN_EPITHELIUM	GOBP_REGULATION_OF_MORPHOGENESIS_OF_AN_EPITHELIUM		20	0.777841	1.19257	0.246947	0.629188	1	1413	tags=40%, list=9%, signal=44%
GOBP_CELL_MORPHOGENESIS_INVOLVED_IN_DIFFERENTIATION	GOBP_CELL_MORPHOGENESIS_INVOLVED_IN_DIFFERENTIATION		173	0.631542	1.19254	0.0795107	0.628576	1	1866	tags=28%, list=11%, signal=32%
HP_SPECIFIC_LEARNING_DISABILITY	HP_SPECIFIC_LEARNING_DISABILITY		32	0.725217	1.19245	0.189889	0.628247	1	2628	tags=44%, list=16%, signal=52%
HP_COLOR_VISION_DEFECT	HP_COLOR_VISION_DEFECT		35	0.719304	1.19242	0.180247	0.627634	1	2616	tags=11%, list=16%, signal=14%
GOBP_LEUKOCYTE_MIGRATION	GOBP_LEUKOCYTE_MIGRATION		200	0.633154	1.1922	0.0476673	0.627802	1	2021	tags=15%, list=12%, signal=16%
HP_ABNORMAL_CIRCULATING_PROTEIN_CONCENTRATION	HP_ABNORMAL_CIRCULATING_PROTEIN_CONCENTRATION		85	0.655765	1.19186	0.131183	0.628558	1	1568	tags=25%, list=10%, signal=27%
GOBP_TAXIS	GOBP_TAXIS		186	0.637676	1.1917	0.0640895	0.628579	1	2067	tags=24%, list=13%, signal=27%
HP_BRACHYDACTYLY	HP_BRACHYDACTYLY		40	0.699353	1.1917	0.177246	0.627881	1	2207	tags=45%, list=14%, signal=52%
HP_ABNORMALITY_OF_THE_METACARPAL_BONES	HP_ABNORMALITY_OF_THE_METACARPAL_BONES		27	0.742358	1.19153	0.196341	0.627843	1	2093	tags=48%, list=13%, signal=55%
GOBP_PROTEIN_CONTAINING_COMPLEX_SUBUNIT_ORGANIZATION	GOBP_PROTEIN_CONTAINING_COMPLEX_SUBUNIT_ORGANIZATION		282	0.62754	1.19152	0.0440882	0.627134	1	2549	tags=30%, list=16%, signal=35%
GOBP_CILIUM_MOVEMENT	GOBP_CILIUM_MOVEMENT		58	0.681142	1.19139	0.160674	0.626986	1	1592	tags=19%, list=10%, signal=21%
GOBP_REGULATION_OF_SMOOTH_MUSCLE_CONTRACTION	GOBP_REGULATION_OF_SMOOTH_MUSCLE_CONTRACTION		25	0.737942	1.19136	0.211929	0.626372	1	1585	tags=28%, list=10%, signal=31%
GOBP_NEGATIVE_REGULATION_OF_LEUKOCYTE_CELL_CELL_ADHESION	GOBP_NEGATIVE_REGULATION_OF_LEUKOCYTE_CELL_CELL_ADHESION		46	0.694048	1.19126	0.18203	0.626103	1	2470	tags=22%, list=15%, signal=26%
HP_ABNORMALITY_OF_PRENATAL_DEVELOPMENT_OR_BIRTH	HP_ABNORMALITY_OF_PRENATAL_DEVELOPMENT_OR_BIRTH		141	0.639914	1.19093	0.0895062	0.626808	1	1805	tags=26%, list=11%, signal=29%
GOCC_LEADING_EDGE_MEMBRANE	GOCC_LEADING_EDGE_MEMBRANE		35	0.718083	1.19088	0.203791	0.626358	1	1534	tags=26%, list=9%, signal=28%
GOBP_SENSORY_PERCEPTION_OF_MECHANICAL_STIMULUS	GOBP_SENSORY_PERCEPTION_OF_MECHANICAL_STIMULUS		62	0.673045	1.19082	0.147357	0.625868	1	2094	tags=27%, list=13%, signal=31%
HP_UNUSUAL_INFECTION_BY_ANATOMICAL_SITE	HP_UNUSUAL_INFECTION_BY_ANATOMICAL_SITE		24	0.761226	1.19044	0.206307	0.626906	1	1662	tags=25%, list=10%, signal=28%
GOBP_ENDOTHELIUM_DEVELOPMENT	GOBP_ENDOTHELIUM_DEVELOPMENT		22	0.766088	1.19033	0.234681	0.626682	1	2226	tags=36%, list=14%, signal=42%
GOMF_VOLTAGE_GATED_CATION_CHANNEL_ACTIVITY	GOMF_VOLTAGE_GATED_CATION_CHANNEL_ACTIVITY		70	0.660311	1.19021	0.138735	0.626494	1	1245	tags=30%, list=8%, signal=32%
GOMF_DNA_BINDING_TRANSCRIPTION_FACTOR_ACTIVITY	GOMF_DNA_BINDING_TRANSCRIPTION_FACTOR_ACTIVITY		384	0.62748	1.19017	0.0130261	0.625931	1	2446	tags=26%, list=15%, signal=29%
HP_ABNORMALITY_OF_TEMPERATURE_REGULATION	HP_ABNORMALITY_OF_TEMPERATURE_REGULATION		88	0.659547	1.18987	0.124204	0.626501	1	1662	tags=25%, list=10%, signal=28%
GOCC_CYTOPLASMIC_SIDE_OF_MEMBRANE	GOCC_CYTOPLASMIC_SIDE_OF_MEMBRANE		36	0.723884	1.18974	0.180708	0.626348	1	1879	tags=42%, list=12%, signal=47%
HP_INVOLUNTARY_MOVEMENTS	HP_INVOLUNTARY_MOVEMENTS		136	0.640096	1.18961	0.0867769	0.62616	1	2420	tags=34%, list=15%, signal=39%
GOBP_CENTRAL_NERVOUS_SYSTEM_NEURON_DIFFERENTIATION	GOBP_CENTRAL_NERVOUS_SYSTEM_NEURON_DIFFERENTIATION		60	0.670409	1.18939	0.167604	0.626408	1	1694	tags=23%, list=10%, signal=26%
GOBP_PROTEIN_LOCALIZATION_TO_CELL_PERIPHERY	GOBP_PROTEIN_LOCALIZATION_TO_CELL_PERIPHERY		51	0.684008	1.18913	0.19037	0.62684	1	1683	tags=25%, list=10%, signal=28%
HP_Y_LINKED_INHERITANCE	HP_Y_LINKED_INHERITANCE		17	0.807147	1.18848	0.258412	0.628974	1	3130	tags=6%, list=19%, signal=7%
GOBP_UROGENITAL_SYSTEM_DEVELOPMENT	GOBP_UROGENITAL_SYSTEM_DEVELOPMENT		87	0.65244	1.18822	0.136853	0.629391	1	2093	tags=25%, list=13%, signal=29%
HP_ABNORMALITY_OF_THE_UPPER_RESPIRATORY_TRACT	HP_ABNORMALITY_OF_THE_UPPER_RESPIRATORY_TRACT		66	0.674289	1.18799	0.125416	0.629689	1	1715	tags=29%, list=11%, signal=32%
GOMF_CARBOXYLIC_ACID_BINDING	GOMF_CARBOXYLIC_ACID_BINDING		76	0.659142	1.18786	0.149237	0.629488	1	2648	tags=33%, list=16%, signal=39%
HP_ABNORMAL_TRACHEA_MORPHOLOGY	HP_ABNORMAL_TRACHEA_MORPHOLOGY		25	0.739811	1.18781	0.216216	0.62901	1	1715	tags=32%, list=11%, signal=36%
GOBP_DNA_CONFORMATION_CHANGE	GOBP_DNA_CONFORMATION_CHANGE		55	0.680385	1.18776	0.177419	0.628536	1	2535	tags=35%, list=16%, signal=41%
HP_ABNORMAL_EMOTION_AFFECT_BEHAVIOR	HP_ABNORMAL_EMOTION_AFFECT_BEHAVIOR		79	0.656709	1.18773	0.14454	0.627914	1	2420	tags=41%, list=15%, signal=47%
GOCC_SITE_OF_POLARIZED_GROWTH	GOCC_SITE_OF_POLARIZED_GROWTH		32	0.721018	1.18773	0.196802	0.627241	1	1565	tags=38%, list=10%, signal=41%
GOBP_CAMERA_TYPE_EYE_MORPHOGENESIS	GOBP_CAMERA_TYPE_EYE_MORPHOGENESIS		38	0.705047	1.1876	0.189573	0.627051	1	2311	tags=39%, list=14%, signal=46%
GOMF_SODIUM_ION_TRANSMEMBRANE_TRANSPORTER_ACTIVITY	GOMF_SODIUM_ION_TRANSMEMBRANE_TRANSPORTER_ACTIVITY		73	0.658845	1.18754	0.151648	0.626585	1	1494	tags=18%, list=9%, signal=20%
GOBP_CARBOXYLIC_ACID_TRANSPORT	GOBP_CARBOXYLIC_ACID_TRANSPORT		109	0.645997	1.18742	0.115183	0.626423	1	1747	tags=23%, list=11%, signal=26%
HP_ABNORMAL_URINARY_ELECTROLYTE_CONCENTRATION	HP_ABNORMAL_URINARY_ELECTROLYTE_CONCENTRATION		37	0.709101	1.18727	0.2	0.626331	1	1451	tags=27%, list=9%, signal=30%
GOBP_CARDIAC_CONDUCTION	GOBP_CARDIAC_CONDUCTION		51	0.687381	1.18722	0.155251	0.625894	1	1120	tags=27%, list=7%, signal=29%
GOBP_POSITIVE_REGULATION_OF_SIGNALING	GOBP_POSITIVE_REGULATION_OF_SIGNALING		398	0.626372	1.18698	0.0130261	0.626194	1	2420	tags=26%, list=15%, signal=30%
GOBP_CIRCADIAN_RHYTHM	GOBP_CIRCADIAN_RHYTHM		49	0.688143	1.18684	0.17613	0.626106	1	1661	tags=22%, list=10%, signal=25%
GOBP_CELLULAR_AMINO_ACID_CATABOLIC_PROCESS	GOBP_CELLULAR_AMINO_ACID_CATABOLIC_PROCESS		24	0.760536	1.1866	0.214286	0.626429	1	1693	tags=21%, list=10%, signal=23%
GOBP_REGULATION_OF_PROTEIN_SERINE_THREONINE_KINASE_ACTIVITY	GOBP_REGULATION_OF_PROTEIN_SERINE_THREONINE_KINASE_ACTIVITY		82	0.654165	1.18657	0.130064	0.625842	1	2249	tags=32%, list=14%, signal=37%
GOBP_ENDOCRINE_PROCESS	GOBP_ENDOCRINE_PROCESS		24	0.759613	1.18653	0.222785	0.625307	1	1570	tags=21%, list=10%, signal=23%
GOBP_EXCRETION	GOBP_EXCRETION		28	0.735188	1.18618	0.20681	0.626118	1	1474	tags=18%, list=9%, signal=20%
GOBP_NON_CANONICAL_WNT_SIGNALING_PATHWAY	GOBP_NON_CANONICAL_WNT_SIGNALING_PATHWAY		23	0.761922	1.18613	0.231959	0.625661	1	1674	tags=48%, list=10%, signal=53%
GOBP_REGULATION_OF_ANIMAL_ORGAN_MORPHOGENESIS	GOBP_REGULATION_OF_ANIMAL_ORGAN_MORPHOGENESIS		40	0.700807	1.18588	0.180863	0.626046	1	2226	tags=35%, list=14%, signal=40%
GOBP_ATP_METABOLIC_PROCESS	GOBP_ATP_METABOLIC_PROCESS		36	0.706097	1.18585	0.178832	0.62545	1	1213	tags=25%, list=7%, signal=27%
HP_ABNORMAL_LARGE_INTESTINE_MORPHOLOGY	HP_ABNORMAL_LARGE_INTESTINE_MORPHOLOGY		32	0.721623	1.18573	0.188862	0.625298	1	1805	tags=25%, list=11%, signal=28%
GOBP_RESPONSE_TO_LIPID	GOBP_RESPONSE_TO_LIPID		258	0.627133	1.18552	0.0462777	0.625512	1	2255	tags=22%, list=14%, signal=25%
GOBP_MULTICELLULAR_ORGANISMAL_SIGNALING	GOBP_MULTICELLULAR_ORGANISMAL_SIGNALING		78	0.657626	1.18551	0.15368	0.624882	1	1120	tags=23%, list=7%, signal=25%
HP_ABNORMALITY_OF_THE_CALF	HP_ABNORMALITY_OF_THE_CALF		38	0.708355	1.18549	0.20283	0.62426	1	1933	tags=42%, list=12%, signal=48%
GOBP_REGULATION_OF_CELL_DEVELOPMENT	GOBP_REGULATION_OF_CELL_DEVELOPMENT		120	0.644203	1.18519	0.121339	0.624911	1	2422	tags=33%, list=15%, signal=38%
HP_PRENATAL_MATERNAL_ABNORMALITY	HP_PRENATAL_MATERNAL_ABNORMALITY		40	0.704813	1.18517	0.195938	0.624314	1	2354	tags=33%, list=14%, signal=38%
GOBP_POSITIVE_REGULATION_OF_TRANSMEMBRANE_TRANSPORT	GOBP_POSITIVE_REGULATION_OF_TRANSMEMBRANE_TRANSPORT		61	0.676924	1.18483	0.134615	0.625037	1	2459	tags=28%, list=15%, signal=33%
GOBP_DNA_PACKAGING	GOBP_DNA_PACKAGING		53	0.680405	1.1844	0.164246	0.626231	1	2535	tags=36%, list=16%, signal=42%
HP_HYPOREFLEXIA	HP_HYPOREFLEXIA		42	0.699459	1.1843	0.17823	0.625985	1	1568	tags=31%, list=10%, signal=34%
HP_HYPERTONIA	HP_HYPERTONIA		106	0.645112	1.1842	0.118337	0.625672	1	2420	tags=36%, list=15%, signal=42%
GOBP_GLYCOSYL_COMPOUND_METABOLIC_PROCESS	GOBP_GLYCOSYL_COMPOUND_METABOLIC_PROCESS		16	0.823198	1.18419	0.245283	0.625043	1	2864	tags=50%, list=18%, signal=61%
GOBP_CELL_PROJECTION_ORGANIZATION	GOBP_CELL_PROJECTION_ORGANIZATION		313	0.626632	1.18402	0.0291165	0.62515	1	1881	tags=27%, list=12%, signal=30%
GOMF_PEPTIDASE_REGULATOR_ACTIVITY	GOMF_PEPTIDASE_REGULATOR_ACTIVITY		85	0.654049	1.18398	0.142395	0.624657	1	1452	tags=11%, list=9%, signal=12%
GOBP_PROTEIN_DEPOLYMERIZATION	GOBP_PROTEIN_DEPOLYMERIZATION		16	0.811545	1.18379	0.284916	0.624764	1	1565	tags=38%, list=10%, signal=41%
GOBP_CELLULAR_CARBOHYDRATE_BIOSYNTHETIC_PROCESS	GOBP_CELLULAR_CARBOHYDRATE_BIOSYNTHETIC_PROCESS		18	0.78831	1.18375	0.259109	0.624235	1	1570	tags=28%, list=10%, signal=31%
GOBP_REGULATION_OF_STRIATED_MUSCLE_CELL_DIFFERENTIATION	GOBP_REGULATION_OF_STRIATED_MUSCLE_CELL_DIFFERENTIATION		23	0.759646	1.18368	0.235219	0.62385	1	2226	tags=30%, list=14%, signal=35%
GOBP_POSITIVE_REGULATION_OF_VASOCONSTRICTION	GOBP_POSITIVE_REGULATION_OF_VASOCONSTRICTION		17	0.799697	1.18368	0.275726	0.623179	1	862	tags=18%, list=5%, signal=19%
GOBP_REGULATION_OF_CELLULAR_CARBOHYDRATE_METABOLIC_PROCESS	GOBP_REGULATION_OF_CELLULAR_CARBOHYDRATE_METABOLIC_PROCESS		29	0.728416	1.18361	0.200486	0.62279	1	1837	tags=28%, list=11%, signal=31%
GOMF_SEQUENCE_SPECIFIC_DNA_BINDING	GOMF_SEQUENCE_SPECIFIC_DNA_BINDING		387	0.62485	1.18347	0.02002	0.622721	1	2446	tags=26%, list=15%, signal=29%
GOBP_NEURAL_RETINA_DEVELOPMENT	GOBP_NEURAL_RETINA_DEVELOPMENT		33	0.730574	1.18331	0.2	0.622708	1	1332	tags=30%, list=8%, signal=33%
HP_ABNORMAL_NASAL_MUCOSA_MORPHOLOGY	HP_ABNORMAL_NASAL_MUCOSA_MORPHOLOGY		15	0.808942	1.18294	0.282842	0.62361	1	1592	tags=27%, list=10%, signal=30%
GOBP_REGULATION_OF_POSTSYNAPTIC_MEMBRANE_POTENTIAL	GOBP_REGULATION_OF_POSTSYNAPTIC_MEMBRANE_POTENTIAL		60	0.677147	1.18287	0.161074	0.623225	1	2601	tags=32%, list=16%, signal=38%
GOMF_IDENTICAL_PROTEIN_BINDING	GOMF_IDENTICAL_PROTEIN_BINDING		364	0.627492	1.18284	0.02	0.622664	1	1708	tags=19%, list=11%, signal=21%
GOBP_REGULATION_OF_GLIOGENESIS	GOBP_REGULATION_OF_GLIOGENESIS		32	0.698613	1.18277	0.22276	0.622286	1	2104	tags=28%, list=13%, signal=32%
GOMF_POTASSIUM_ION_TRANSMEMBRANE_TRANSPORTER_ACTIVITY	GOMF_POTASSIUM_ION_TRANSMEMBRANE_TRANSPORTER_ACTIVITY		73	0.664549	1.18267	0.152245	0.621998	1	1173	tags=23%, list=7%, signal=25%
GOBP_STEROID_METABOLIC_PROCESS	GOBP_STEROID_METABOLIC_PROCESS		96	0.654187	1.18265	0.134677	0.621379	1	1734	tags=16%, list=11%, signal=17%
GOBP_NEGATIVE_REGULATION_OF_RESPONSE_TO_EXTERNAL_STIMULUS	GOBP_NEGATIVE_REGULATION_OF_RESPONSE_TO_EXTERNAL_STIMULUS		110	0.64579	1.18258	0.0996852	0.620988	1	2519	tags=18%, list=16%, signal=21%
GOBP_RESPONSE_TO_EXTRACELLULAR_STIMULUS	GOBP_RESPONSE_TO_EXTRACELLULAR_STIMULUS		112	0.646506	1.18232	0.115304	0.621395	1	1570	tags=18%, list=10%, signal=20%
GOBP_NEURAL_CREST_CELL_DIFFERENTIATION	GOBP_NEURAL_CREST_CELL_DIFFERENTIATION		26	0.734094	1.18222	0.219638	0.621173	1	2292	tags=38%, list=14%, signal=45%
GOBP_POSITIVE_REGULATION_OF_NUCLEOBASE_CONTAINING_COMPOUND_METABOLIC_PROCESS	GOBP_POSITIVE_REGULATION_OF_NUCLEOBASE_CONTAINING_COMPOUND_METABOLIC_PROCESS		352	0.623044	1.18209	0.025025	0.621036	1	2452	tags=25%, list=15%, signal=29%
GOBP_ACYLGLYCEROL_HOMEOSTASIS	GOBP_ACYLGLYCEROL_HOMEOSTASIS		15	0.806219	1.18206	0.29275	0.620484	1	1474	tags=13%, list=9%, signal=15%
GOBP_POSITIVE_REGULATION_OF_MULTICELLULAR_ORGANISMAL_PROCESS	GOBP_POSITIVE_REGULATION_OF_MULTICELLULAR_ORGANISMAL_PROCESS		390	0.627558	1.18198	0.0190381	0.62012	1	2422	tags=25%, list=15%, signal=29%
GOBP_EMBRYO_DEVELOPMENT	GOBP_EMBRYO_DEVELOPMENT		223	0.630002	1.1819	0.0553877	0.619756	1	2627	tags=28%, list=16%, signal=33%
GOMF_ORGANIC_HYDROXY_COMPOUND_TRANSMEMBRANE_TRANSPORTER_ACTIVITY	GOMF_ORGANIC_HYDROXY_COMPOUND_TRANSMEMBRANE_TRANSPORTER_ACTIVITY		24	0.745177	1.18165	0.239744	0.620132	1	1734	tags=33%, list=11%, signal=37%
GOMF_CATION_CHANNEL_ACTIVITY	GOMF_CATION_CHANNEL_ACTIVITY		149	0.637395	1.18146	0.0875386	0.620285	1	1476	tags=25%, list=9%, signal=27%
GOBP_CELL_MORPHOGENESIS_INVOLVED_IN_NEURON_DIFFERENTIATION	GOBP_CELL_MORPHOGENESIS_INVOLVED_IN_NEURON_DIFFERENTIATION		141	0.630466	1.18141	0.10499	0.619805	1	2455	tags=34%, list=15%, signal=40%
HP_FATIGUE	HP_FATIGUE		70	0.662338	1.18125	0.1802	0.619807	1	2292	tags=17%, list=14%, signal=20%
HP_PACE_OF_PROGRESSION	HP_PACE_OF_PROGRESSION		59	0.670238	1.18121	0.181102	0.619331	1	2404	tags=29%, list=15%, signal=34%
GOMF_CALCIUM_DEPENDENT_PROTEIN_BINDING	GOMF_CALCIUM_DEPENDENT_PROTEIN_BINDING		28	0.733124	1.18117	0.221261	0.618827	1	1844	tags=18%, list=11%, signal=20%
GOCC_VACUOLAR_LUMEN	GOCC_VACUOLAR_LUMEN		45	0.693041	1.18085	0.173256	0.619468	1	872	tags=18%, list=5%, signal=19%
GOBP_CELLULAR_RESPONSE_TO_EXTERNAL_STIMULUS	GOBP_CELLULAR_RESPONSE_TO_EXTERNAL_STIMULUS		43	0.690993	1.18071	0.184795	0.619392	1	635	tags=14%, list=4%, signal=14%
GOBP_SMOOTH_MUSCLE_CELL_PROLIFERATION	GOBP_SMOOTH_MUSCLE_CELL_PROLIFERATION		35	0.719134	1.18065	0.182704	0.618991	1	1596	tags=29%, list=10%, signal=32%
GOCC_ENDOCYTIC_VESICLE	GOCC_ENDOCYTIC_VESICLE		65	0.667768	1.18037	0.150943	0.619533	1	1587	tags=18%, list=10%, signal=20%
HP_NEONATAL_RESPIRATORY_DISTRESS	HP_NEONATAL_RESPIRATORY_DISTRESS		20	0.776827	1.18011	0.243775	0.6199	1	1592	tags=30%, list=10%, signal=33%
HP_INFLAMMATORY_ABNORMALITY_OF_THE_EYE	HP_INFLAMMATORY_ABNORMALITY_OF_THE_EYE		41	0.691794	1.18003	0.193168	0.619534	1	2093	tags=27%, list=13%, signal=31%
HP_ABNORMALITY_OF_THE_CALVARIA	HP_ABNORMALITY_OF_THE_CALVARIA		112	0.640236	1.17964	0.103842	0.620382	1	1783	tags=28%, list=11%, signal=31%
GOBP_NEGATIVE_REGULATION_OF_PROTEIN_CONTAINING_COMPLEX_ASSEMBLY	GOBP_NEGATIVE_REGULATION_OF_PROTEIN_CONTAINING_COMPLEX_ASSEMBLY		21	0.777119	1.17938	0.246452	0.620874	1	2817	tags=38%, list=17%, signal=46%
GOBP_CELL_CHEMOTAXIS	GOBP_CELL_CHEMOTAXIS		97	0.648867	1.17928	0.13369	0.620591	1	1649	tags=21%, list=10%, signal=23%
GOMF_FATTY_ACID_BINDING	GOMF_FATTY_ACID_BINDING		16	0.795541	1.17895	0.273342	0.621325	1	1316	tags=13%, list=8%, signal=14%
GOBP_NERVE_DEVELOPMENT	GOBP_NERVE_DEVELOPMENT		23	0.756504	1.17886	0.242581	0.621018	1	782	tags=17%, list=5%, signal=18%
GOBP_MORPHOGENESIS_OF_A_BRANCHING_STRUCTURE	GOBP_MORPHOGENESIS_OF_A_BRANCHING_STRUCTURE		55	0.673584	1.17866	0.171625	0.621205	1	1715	tags=29%, list=11%, signal=32%
HP_PRENATAL_MOVEMENT_ABNORMALITY	HP_PRENATAL_MOVEMENT_ABNORMALITY		38	0.701367	1.1782	0.2	0.622421	1	1783	tags=29%, list=11%, signal=32%
GOBP_PROTEIN_DNA_COMPLEX_SUBUNIT_ORGANIZATION	GOBP_PROTEIN_DNA_COMPLEX_SUBUNIT_ORGANIZATION		52	0.67937	1.17817	0.182941	0.621867	1	2535	tags=38%, list=16%, signal=45%
GOBP_CELL_PROJECTION_ASSEMBLY	GOBP_CELL_PROJECTION_ASSEMBLY		78	0.65588	1.17797	0.158696	0.621995	1	1592	tags=29%, list=10%, signal=33%
GOBP_VIRAL_LIFE_CYCLE	GOBP_VIRAL_LIFE_CYCLE		43	0.685148	1.1779	0.190024	0.62164	1	868	tags=12%, list=5%, signal=12%
GOBP_GROWTH	GOBP_GROWTH		190	0.627644	1.17785	0.0749747	0.621188	1	2638	tags=32%, list=16%, signal=37%
GOBP_PHOSPHATIDYLINOSITOL_3_KINASE_SIGNALING	GOBP_PHOSPHATIDYLINOSITOL_3_KINASE_SIGNALING		36	0.69626	1.17765	0.222623	0.621402	1	2693	tags=47%, list=17%, signal=56%
GOBP_RESPONSE_TO_ENDOGENOUS_STIMULUS	GOBP_RESPONSE_TO_ENDOGENOUS_STIMULUS		401	0.620773	1.17759	0.014	0.620968	1	2537	tags=25%, list=16%, signal=29%
GOBP_LOCALIZATION_WITHIN_MEMBRANE	GOBP_LOCALIZATION_WITHIN_MEMBRANE		18	0.776286	1.17738	0.282322	0.621156	1	738	tags=28%, list=5%, signal=29%
GOBP_PHAGOCYTOSIS	GOBP_PHAGOCYTOSIS		164	0.633943	1.17727	0.10041	0.620962	1	1642	tags=7%, list=10%, signal=8%
GOBP_CELL_ACTIVATION	GOBP_CELL_ACTIVATION		435	0.623256	1.17715	0.012	0.620796	1	1674	tags=16%, list=10%, signal=17%
GOBP_CENTRAL_NERVOUS_SYSTEM_DEVELOPMENT	GOBP_CENTRAL_NERVOUS_SYSTEM_DEVELOPMENT		273	0.623804	1.17664	0.0561685	0.622196	1	1783	tags=25%, list=11%, signal=28%
GOBP_DOUBLE_STRAND_BREAK_REPAIR	GOBP_DOUBLE_STRAND_BREAK_REPAIR		22	0.746575	1.17661	0.239382	0.621644	1	2173	tags=41%, list=13%, signal=47%
HP_FUNCTIONAL_ABNORMALITY_OF_THE_GASTROINTESTINAL_TRACT	HP_FUNCTIONAL_ABNORMALITY_OF_THE_GASTROINTESTINAL_TRACT		158	0.631141	1.17646	0.0920245	0.621604	1	1805	tags=23%, list=11%, signal=26%
GOBP_POSITIVE_REGULATION_OF_CELL_POPULATION_PROLIFERATION	GOBP_POSITIVE_REGULATION_OF_CELL_POPULATION_PROLIFERATION		288	0.624894	1.17628	0.0361083	0.621734	1	2422	tags=24%, list=15%, signal=27%
GOBP_TUMOR_NECROSIS_FACTOR_SUPERFAMILY_CYTOKINE_PRODUCTION	GOBP_TUMOR_NECROSIS_FACTOR_SUPERFAMILY_CYTOKINE_PRODUCTION		52	0.688178	1.17626	0.169143	0.621133	1	1924	tags=17%, list=12%, signal=20%
GOCC_GOLGI_APPARATUS_SUBCOMPARTMENT	GOCC_GOLGI_APPARATUS_SUBCOMPARTMENT		128	0.630853	1.17624	0.121086	0.620579	1	2692	tags=36%, list=17%, signal=43%
GOMF_ORGANIC_ACID_BINDING	GOMF_ORGANIC_ACID_BINDING		45	0.682791	1.176	0.190421	0.62097	1	2648	tags=33%, list=16%, signal=40%
GOCC_AXON	GOCC_AXON		156	0.625641	1.17595	0.109519	0.620571	1	2202	tags=29%, list=14%, signal=34%
GOBP_EMBRYONIC_MORPHOGENESIS	GOBP_EMBRYONIC_MORPHOGENESIS		149	0.632898	1.17585	0.0989796	0.620322	1	2585	tags=29%, list=16%, signal=34%
HP_ABNORMALITY_OF_REPRODUCTIVE_SYSTEM_PHYSIOLOGY	HP_ABNORMALITY_OF_REPRODUCTIVE_SYSTEM_PHYSIOLOGY		157	0.629336	1.17581	0.105102	0.619837	1	2153	tags=17%, list=13%, signal=19%
GOBP_INFLAMMATORY_RESPONSE	GOBP_INFLAMMATORY_RESPONSE		246	0.622685	1.17581	0.0611836	0.619226	1	2228	tags=20%, list=14%, signal=22%
GOMF_SECONDARY_ACTIVE_TRANSMEMBRANE_TRANSPORTER_ACTIVITY	GOMF_SECONDARY_ACTIVE_TRANSMEMBRANE_TRANSPORTER_ACTIVITY		87	0.646357	1.1758	0.151547	0.618613	1	1747	tags=18%, list=11%, signal=20%
GOMF_TRANSFERASE_ACTIVITY_TRANSFERRING_PHOSPHORUS_CONTAINING_GROUPS	GOMF_TRANSFERASE_ACTIVITY_TRANSFERRING_PHOSPHORUS_CONTAINING_GROUPS		103	0.642513	1.17577	0.125	0.618083	1	2292	tags=29%, list=14%, signal=34%
GOBP_ORGANIC_ACID_TRANSPORT	GOBP_ORGANIC_ACID_TRANSPORT		108	0.642424	1.17572	0.134313	0.617641	1	1747	tags=23%, list=11%, signal=26%
GOMF_ACTIVE_TRANSMEMBRANE_TRANSPORTER_ACTIVITY	GOMF_ACTIVE_TRANSMEMBRANE_TRANSPORTER_ACTIVITY		105	0.640181	1.17569	0.139413	0.61715	1	1747	tags=19%, list=11%, signal=21%
GOBP_REGULATION_OF_GENE_EXPRESSION_EPIGENETIC	GOBP_REGULATION_OF_GENE_EXPRESSION_EPIGENETIC		35	0.70887	1.1756	0.205952	0.616842	1	2539	tags=40%, list=16%, signal=47%
GOBP_POSITIVE_REGULATION_OF_CELL_GROWTH	GOBP_POSITIVE_REGULATION_OF_CELL_GROWTH		39	0.697109	1.17559	0.198795	0.616248	1	2422	tags=36%, list=15%, signal=42%
HP_ABNORMAL_PERIPHERAL_NERVOUS_SYSTEM_MORPHOLOGY	HP_ABNORMAL_PERIPHERAL_NERVOUS_SYSTEM_MORPHOLOGY		121	0.63649	1.17512	0.111228	0.617549	1	2136	tags=29%, list=13%, signal=33%
GOBP_ASTROCYTE_DIFFERENTIATION	GOBP_ASTROCYTE_DIFFERENTIATION		23	0.74675	1.17503	0.247134	0.617252	1	1241	tags=26%, list=8%, signal=28%
GOCC_BRUSH_BORDER_MEMBRANE	GOCC_BRUSH_BORDER_MEMBRANE		24	0.744295	1.17482	0.235521	0.617489	1	967	tags=17%, list=6%, signal=18%
GOCC_RECEPTOR_COMPLEX	GOCC_RECEPTOR_COMPLEX		271	0.619909	1.17482	0.0635081	0.616859	1	1743	tags=15%, list=11%, signal=17%
GOBP_CELLULAR_HORMONE_METABOLIC_PROCESS	GOBP_CELLULAR_HORMONE_METABOLIC_PROCESS		55	0.672626	1.17482	0.179775	0.616227	1	2056	tags=18%, list=13%, signal=21%
HP_DISPROPORTIONATE_SHORT_LIMB_SHORT_STATURE	HP_DISPROPORTIONATE_SHORT_LIMB_SHORT_STATURE		15	0.793899	1.17478	0.294925	0.615755	1	1624	tags=53%, list=10%, signal=59%
GOBP_POSITIVE_REGULATION_OF_CELL_ACTIVATION	GOBP_POSITIVE_REGULATION_OF_CELL_ACTIVATION		169	0.627523	1.17448	0.0866463	0.616295	1	2136	tags=16%, list=13%, signal=18%
HP_ABNORMAL_VASCULAR_PHYSIOLOGY	HP_ABNORMAL_VASCULAR_PHYSIOLOGY		45	0.681253	1.17434	0.202326	0.616185	1	1639	tags=27%, list=10%, signal=30%
GOBP_SYNAPTIC_SIGNALING	GOBP_SYNAPTIC_SIGNALING		255	0.619128	1.17433	0.0594159	0.615603	1	2038	tags=23%, list=13%, signal=26%
HP_ABNORMALITY_OF_THE_ABDOMINAL_WALL	HP_ABNORMALITY_OF_THE_ABDOMINAL_WALL		56	0.67613	1.17423	0.1812	0.615365	1	2207	tags=39%, list=14%, signal=45%
HP_TALIPES_EQUINOVARUS	HP_TALIPES_EQUINOVARUS		32	0.703171	1.17391	0.215517	0.616014	1	2093	tags=31%, list=13%, signal=36%
GOBP_REGULATION_OF_TRANSMEMBRANE_TRANSPORT	GOBP_REGULATION_OF_TRANSMEMBRANE_TRANSPORT		186	0.627751	1.17384	0.0771574	0.615717	1	2459	tags=28%, list=15%, signal=33%
HP_ABNORMAL_RETINAL_VASCULAR_MORPHOLOGY	HP_ABNORMAL_RETINAL_VASCULAR_MORPHOLOGY		35	0.703982	1.17362	0.214634	0.615973	1	1492	tags=23%, list=9%, signal=25%
GOMF_ENZYME_REGULATOR_ACTIVITY	GOMF_ENZYME_REGULATOR_ACTIVITY		219	0.624236	1.17328	0.0684105	0.616703	1	2798	tags=26%, list=17%, signal=30%
GOBP_POSITIVE_REGULATION_OF_MOLECULAR_FUNCTION	GOBP_POSITIVE_REGULATION_OF_MOLECULAR_FUNCTION		333	0.619554	1.17321	0.0420842	0.616382	1	1748	tags=24%, list=11%, signal=27%
GOBP_ORGANIC_ANION_TRANSPORT	GOBP_ORGANIC_ANION_TRANSPORT		138	0.63024	1.17307	0.0997921	0.61637	1	1747	tags=21%, list=11%, signal=23%
GOBP_BIOLOGICAL_ADHESION	GOBP_BIOLOGICAL_ADHESION		403	0.6168	1.17289	0.019	0.616448	1	2549	tags=26%, list=16%, signal=30%
GOBP_PEPTIDYL_TYROSINE_MODIFICATION	GOBP_PEPTIDYL_TYROSINE_MODIFICATION		98	0.640502	1.17274	0.134392	0.616415	1	1783	tags=28%, list=11%, signal=31%
GOBP_REGULATION_OF_GTPASE_ACTIVITY	GOBP_REGULATION_OF_GTPASE_ACTIVITY		63	0.669921	1.17259	0.18232	0.616396	1	1352	tags=29%, list=8%, signal=31%
GOBP_POSITIVE_REGULATION_OF_ORGANELLE_ORGANIZATION	GOBP_POSITIVE_REGULATION_OF_ORGANELLE_ORGANIZATION		68	0.654431	1.17259	0.183651	0.615779	1	2093	tags=40%, list=13%, signal=45%
GOBP_REGULATION_OF_NUCLEOTIDE_METABOLIC_PROCESS	GOBP_REGULATION_OF_NUCLEOTIDE_METABOLIC_PROCESS		24	0.737896	1.17249	0.222362	0.615553	1	651	tags=17%, list=4%, signal=17%
GOBP_RESPONSE_TO_LIGHT_STIMULUS	GOBP_RESPONSE_TO_LIGHT_STIMULUS		63	0.665791	1.1724	0.166105	0.615287	1	1704	tags=19%, list=10%, signal=21%
HP_ABNORMAL_EATING_BEHAVIOR	HP_ABNORMAL_EATING_BEHAVIOR		15	0.819616	1.17239	0.284916	0.614701	1	2933	tags=40%, list=18%, signal=49%
GOBP_EMBRYONIC_ORGAN_DEVELOPMENT	GOBP_EMBRYONIC_ORGAN_DEVELOPMENT		109	0.636083	1.17237	0.138918	0.614168	1	1634	tags=26%, list=10%, signal=28%
HP_APLASIA_HYPOPLASIA_OF_THE_EXTREMITIES	HP_APLASIA_HYPOPLASIA_OF_THE_EXTREMITIES		85	0.646487	1.17233	0.14658	0.613688	1	2136	tags=39%, list=13%, signal=44%
GOBP_RESPONSE_TO_BACTERIUM	GOBP_RESPONSE_TO_BACTERIUM		330	0.6201	1.1721	0.031	0.613962	1	2228	tags=11%, list=14%, signal=12%
HP_ABNORMAL_UMBILICUS_MORPHOLOGY	HP_ABNORMAL_UMBILICUS_MORPHOLOGY		38	0.70648	1.17198	0.217391	0.613826	1	2093	tags=34%, list=13%, signal=39%
GOBP_CELL_GROWTH	GOBP_CELL_GROWTH		87	0.649696	1.17176	0.159405	0.614146	1	2521	tags=31%, list=16%, signal=37%
GOBP_TUBE_DEVELOPMENT	GOBP_TUBE_DEVELOPMENT		246	0.624315	1.17169	0.0584089	0.613835	1	1806	tags=23%, list=11%, signal=26%
HP_ABNORMALITY_OF_THE_WRIST	HP_ABNORMALITY_OF_THE_WRIST		27	0.730816	1.17152	0.219725	0.613908	1	1933	tags=48%, list=12%, signal=55%
GOBP_REGULATION_OF_LEUKOCYTE_CHEMOTAXIS	GOBP_REGULATION_OF_LEUKOCYTE_CHEMOTAXIS		33	0.709292	1.17139	0.232057	0.613824	1	1649	tags=27%, list=10%, signal=30%
GOMF_CYTOKINE_BINDING	GOMF_CYTOKINE_BINDING		41	0.686061	1.17135	0.225	0.613314	1	1639	tags=17%, list=10%, signal=19%
HP_MENINGITIS	HP_MENINGITIS		22	0.761238	1.17129	0.25298	0.612971	1	1662	tags=27%, list=10%, signal=30%
GOBP_GENE_SILENCING	GOBP_GENE_SILENCING		243	0.61842	1.17113	0.0682731	0.613003	1	2543	tags=13%, list=16%, signal=15%
GOBP_ISOPRENOID_METABOLIC_PROCESS	GOBP_ISOPRENOID_METABOLIC_PROCESS		54	0.667391	1.17098	0.182648	0.612992	1	1866	tags=19%, list=11%, signal=21%
GOCC_PLASMA_MEMBRANE_SIGNALING_RECEPTOR_COMPLEX	GOCC_PLASMA_MEMBRANE_SIGNALING_RECEPTOR_COMPLEX		184	0.624641	1.17086	0.0832487	0.612836	1	1743	tags=11%, list=11%, signal=13%
GOBP_SKELETAL_MUSCLE_CELL_DIFFERENTIATION	GOBP_SKELETAL_MUSCLE_CELL_DIFFERENTIATION		19	0.768316	1.1705	0.259409	0.6136	1	2729	tags=37%, list=17%, signal=44%
GOMF_CYTOKINE_ACTIVITY	GOMF_CYTOKINE_ACTIVITY		119	0.632083	1.17043	0.142709	0.613246	1	1022	tags=16%, list=6%, signal=17%
HP_ABNORMALITY_OF_THE_VASCULATURE_OF_THE_EYE	HP_ABNORMALITY_OF_THE_VASCULATURE_OF_THE_EYE		60	0.662273	1.1704	0.180022	0.612726	1	2701	tags=32%, list=17%, signal=38%
GOCC_ENDOPLASMIC_RETICULUM_LUMEN	GOCC_ENDOPLASMIC_RETICULUM_LUMEN		75	0.654238	1.17019	0.176982	0.612976	1	1856	tags=24%, list=11%, signal=27%
GOBP_POSITIVE_REGULATION_OF_HORMONE_SECRETION	GOBP_POSITIVE_REGULATION_OF_HORMONE_SECRETION		43	0.683559	1.16989	0.206161	0.613518	1	1951	tags=19%, list=12%, signal=21%
GOCC_ANCHORING_JUNCTION	GOCC_ANCHORING_JUNCTION		148	0.63012	1.16984	0.119711	0.613163	1	2527	tags=33%, list=16%, signal=39%
GOCC_MULTIVESICULAR_BODY	GOCC_MULTIVESICULAR_BODY		18	0.788286	1.16977	0.295014	0.612858	1	1662	tags=22%, list=10%, signal=25%
GOBP_REGULATION_OF_MONONUCLEAR_CELL_MIGRATION	GOBP_REGULATION_OF_MONONUCLEAR_CELL_MIGRATION		31	0.715209	1.16971	0.239001	0.612444	1	1924	tags=35%, list=12%, signal=40%
GOBP_MUSCLE_CELL_PROLIFERATION	GOBP_MUSCLE_CELL_PROLIFERATION		50	0.684246	1.16969	0.170091	0.611969	1	1596	tags=26%, list=10%, signal=29%
GOBP_REGULATION_OF_SYNAPTIC_TRANSMISSION_GLUTAMATERGIC	GOBP_REGULATION_OF_SYNAPTIC_TRANSMISSION_GLUTAMATERGIC		31	0.713215	1.16964	0.208029	0.611543	1	1716	tags=32%, list=11%, signal=36%
HP_ABNORMAL_REFLEX	HP_ABNORMAL_REFLEX		138	0.626285	1.16952	0.120619	0.611418	1	2701	tags=34%, list=17%, signal=41%
HP_JAUNDICE	HP_JAUNDICE		40	0.691098	1.16908	0.211353	0.612581	1	1520	tags=15%, list=9%, signal=17%
HP_FEMALE_INFERTILITY	HP_FEMALE_INFERTILITY		17	0.795355	1.16906	0.288089	0.612048	1	1592	tags=24%, list=10%, signal=26%
GOBP_POSITIVE_REGULATION_OF_CATALYTIC_ACTIVITY	GOBP_POSITIVE_REGULATION_OF_CATALYTIC_ACTIVITY		267	0.62198	1.16902	0.053053	0.611553	1	1748	tags=26%, list=11%, signal=28%
HP_SKELETAL_DYSPLASIA	HP_SKELETAL_DYSPLASIA		26	0.730664	1.16888	0.227723	0.611526	1	1624	tags=23%, list=10%, signal=26%
GOMF_UBIQUITIN_LIKE_PROTEIN_TRANSFERASE_ACTIVITY	GOMF_UBIQUITIN_LIKE_PROTEIN_TRANSFERASE_ACTIVITY		70	0.65456	1.16883	0.16721	0.611118	1	2536	tags=19%, list=16%, signal=22%
GOCC_TRANSCRIPTION_REGULATOR_COMPLEX	GOCC_TRANSCRIPTION_REGULATOR_COMPLEX		70	0.657757	1.1687	0.171739	0.611079	1	2430	tags=24%, list=15%, signal=28%
GOCC_CHROMOSOME_TELOMERIC_REGION	GOCC_CHROMOSOME_TELOMERIC_REGION		22	0.74285	1.16859	0.22649	0.610904	1	2173	tags=27%, list=13%, signal=31%
GOBP_NEGATIVE_REGULATION_OF_MULTICELLULAR_ORGANISMAL_PROCESS	GOBP_NEGATIVE_REGULATION_OF_MULTICELLULAR_ORGANISMAL_PROCESS		298	0.617914	1.16858	0.0541625	0.610335	1	2521	tags=19%, list=16%, signal=23%
GOBP_LIPID_CATABOLIC_PROCESS	GOBP_LIPID_CATABOLIC_PROCESS		92	0.643753	1.16834	0.149142	0.610647	1	1570	tags=16%, list=10%, signal=18%
GOBP_NEGATIVE_REGULATION_OF_TRANSMEMBRANE_TRANSPORT	GOBP_NEGATIVE_REGULATION_OF_TRANSMEMBRANE_TRANSPORT		31	0.712081	1.16832	0.228005	0.610127	1	1570	tags=32%, list=10%, signal=36%
GOBP_MOVEMENT_IN_HOST_ENVIRONMENT	GOBP_MOVEMENT_IN_HOST_ENVIRONMENT		31	0.714985	1.16787	0.222646	0.61137	1	557	tags=10%, list=3%, signal=10%
GOBP_ADENYLATE_CYCLASE_ACTIVATING_G_PROTEIN_COUPLED_RECEPTOR_SIGNALING_PATHWAY	GOBP_ADENYLATE_CYCLASE_ACTIVATING_G_PROTEIN_COUPLED_RECEPTOR_SIGNALING_PATHWAY		65	0.647844	1.16761	0.177778	0.611775	1	2717	tags=23%, list=17%, signal=28%
GOBP_POSITIVE_REGULATION_OF_GTPASE_ACTIVITY	GOBP_POSITIVE_REGULATION_OF_GTPASE_ACTIVITY		56	0.665573	1.16741	0.192135	0.61196	1	1352	tags=27%, list=8%, signal=29%
GOBP_CELLULAR_MODIFIED_AMINO_ACID_METABOLIC_PROCESS	GOBP_CELLULAR_MODIFIED_AMINO_ACID_METABOLIC_PROCESS		47	0.679867	1.16737	0.208235	0.611519	1	1425	tags=15%, list=9%, signal=16%
HP_ABNORMALITY_OF_TIBIA_MORPHOLOGY	HP_ABNORMALITY_OF_TIBIA_MORPHOLOGY		19	0.774366	1.16719	0.279739	0.611631	1	1933	tags=47%, list=12%, signal=54%
HP_ABNORMAL_CONNECTION_OF_THE_CARDIAC_SEGMENTS	HP_ABNORMAL_CONNECTION_OF_THE_CARDIAC_SEGMENTS		32	0.717225	1.16716	0.224787	0.611174	1	2354	tags=28%, list=14%, signal=33%
GOBP_NEGATIVE_REGULATION_OF_NEURON_PROJECTION_DEVELOPMENT	GOBP_NEGATIVE_REGULATION_OF_NEURON_PROJECTION_DEVELOPMENT		30	0.714699	1.16708	0.237685	0.610904	1	1715	tags=40%, list=11%, signal=45%
GOMF_ZINC_ION_BINDING	GOMF_ZINC_ION_BINDING		165	0.625205	1.16666	0.11373	0.611958	1	2157	tags=18%, list=13%, signal=21%
GOBP_AXON_DEVELOPMENT	GOBP_AXON_DEVELOPMENT		131	0.627467	1.16639	0.1294	0.612448	1	2455	tags=34%, list=15%, signal=39%
GOBP_NEGATIVE_REGULATION_OF_TRANSPORT	GOBP_NEGATIVE_REGULATION_OF_TRANSPORT		118	0.632514	1.16612	0.143309	0.612936	1	1844	tags=23%, list=11%, signal=26%
GOBP_DETECTION_OF_LIGHT_STIMULUS	GOBP_DETECTION_OF_LIGHT_STIMULUS		33	0.709969	1.16604	0.223301	0.61264	1	1492	tags=21%, list=9%, signal=23%
HP_ABNORMALITY_OF_THE_OUTER_EAR	HP_ABNORMALITY_OF_THE_OUTER_EAR		138	0.628643	1.16553	0.118435	0.614086	1	2207	tags=33%, list=14%, signal=37%
GOBP_ORGANIC_CYCLIC_COMPOUND_CATABOLIC_PROCESS	GOBP_ORGANIC_CYCLIC_COMPOUND_CATABOLIC_PROCESS		72	0.644865	1.1655	0.18543	0.613608	1	1674	tags=21%, list=10%, signal=23%
GOBP_ENTRY_INTO_HOST	GOBP_ENTRY_INTO_HOST		30	0.714987	1.16545	0.237978	0.613243	1	557	tags=10%, list=3%, signal=10%
HP_ACTION_TREMOR	HP_ACTION_TREMOR		25	0.738967	1.1654	0.261147	0.612816	1	2404	tags=40%, list=15%, signal=47%
GOCC_MICROTUBULE_ORGANIZING_CENTER	GOCC_MICROTUBULE_ORGANIZING_CENTER		73	0.652567	1.16526	0.17146	0.612776	1	1349	tags=27%, list=8%, signal=30%
HP_ABNORMAL_RESPIRATORY_SYSTEM_PHYSIOLOGY	HP_ABNORMAL_RESPIRATORY_SYSTEM_PHYSIOLOGY		211	0.622564	1.16521	0.0828283	0.612358	1	1865	tags=22%, list=11%, signal=24%
HP_RECURRENT_OTITIS_MEDIA	HP_RECURRENT_OTITIS_MEDIA		26	0.731701	1.1651	0.24908	0.612164	1	2093	tags=27%, list=13%, signal=31%
GOBP_CELL_PART_MORPHOGENESIS	GOBP_CELL_PART_MORPHOGENESIS		163	0.622472	1.16509	0.124872	0.611618	1	1866	tags=29%, list=11%, signal=32%
GOBP_VASCULAR_PROCESS_IN_CIRCULATORY_SYSTEM	GOBP_VASCULAR_PROCESS_IN_CIRCULATORY_SYSTEM		81	0.634918	1.16485	0.159263	0.612	1	1859	tags=23%, list=11%, signal=26%
GOBP_NEURON_PROJECTION_GUIDANCE	GOBP_NEURON_PROJECTION_GUIDANCE		72	0.646476	1.16451	0.187905	0.612722	1	1795	tags=31%, list=11%, signal=34%
GOMF_LIGAND_GATED_ION_CHANNEL_ACTIVITY	GOMF_LIGAND_GATED_ION_CHANNEL_ACTIVITY		78	0.641247	1.16443	0.181818	0.612417	1	1431	tags=24%, list=9%, signal=27%
HP_FUNCTIONAL_ABNORMALITY_OF_MALE_INTERNAL_GENITALIA	HP_FUNCTIONAL_ABNORMALITY_OF_MALE_INTERNAL_GENITALIA		63	0.66853	1.16443	0.166667	0.61184	1	1592	tags=10%, list=10%, signal=11%
HP_ABNORMALITY_OF_THE_OPTIC_NERVE	HP_ABNORMALITY_OF_THE_OPTIC_NERVE		95	0.63636	1.16434	0.162474	0.611603	1	1715	tags=27%, list=11%, signal=30%
GOBP_POLYSACCHARIDE_BIOSYNTHETIC_PROCESS	GOBP_POLYSACCHARIDE_BIOSYNTHETIC_PROCESS		16	0.799103	1.16421	0.312169	0.611492	1	676	tags=25%, list=4%, signal=26%
GOCC_EXTRINSIC_COMPONENT_OF_PLASMA_MEMBRANE	GOCC_EXTRINSIC_COMPONENT_OF_PLASMA_MEMBRANE		46	0.673523	1.1641	0.20307	0.611329	1	2170	tags=37%, list=13%, signal=43%
HP_ABNORMALITY_OF_EPIDERMAL_MORPHOLOGY	HP_ABNORMALITY_OF_EPIDERMAL_MORPHOLOGY		28	0.722323	1.16385	0.231646	0.6117	1	1523	tags=18%, list=9%, signal=20%
GOBP_MESONEPHRIC_TUBULE_MORPHOGENESIS	GOBP_MESONEPHRIC_TUBULE_MORPHOGENESIS		24	0.735511	1.16371	0.231722	0.611637	1	1318	tags=38%, list=8%, signal=41%
GOBP_DNA_BIOSYNTHETIC_PROCESS	GOBP_DNA_BIOSYNTHETIC_PROCESS		20	0.756046	1.16368	0.265806	0.611192	1	980	tags=35%, list=6%, signal=37%
GOBP_MEMBRANE_DEPOLARIZATION	GOBP_MEMBRANE_DEPOLARIZATION		26	0.730902	1.16345	0.250307	0.611467	1	1245	tags=31%, list=8%, signal=33%
GOBP_COGNITION	GOBP_COGNITION		95	0.635311	1.16334	0.163287	0.611265	1	1489	tags=21%, list=9%, signal=23%
GOBP_REGULATION_OF_CALCIUM_MEDIATED_SIGNALING	GOBP_REGULATION_OF_CALCIUM_MEDIATED_SIGNALING		22	0.748803	1.16333	0.272258	0.610737	1	1221	tags=32%, list=8%, signal=34%
GOBP_POSITIVE_REGULATION_OF_T_CELL_PROLIFERATION	GOBP_POSITIVE_REGULATION_OF_T_CELL_PROLIFERATION		31	0.71536	1.16322	0.226438	0.610577	1	1639	tags=26%, list=10%, signal=29%
GOCC_COPII_COATED_ER_TO_GOLGI_TRANSPORT_VESICLE	GOCC_COPII_COATED_ER_TO_GOLGI_TRANSPORT_VESICLE		16	0.786343	1.16258	0.290576	0.612483	1	1748	tags=25%, list=11%, signal=28%
HP_APLASIA_HYPOPLASIA_INVOLVING_THE_SKELETON	HP_APLASIA_HYPOPLASIA_INVOLVING_THE_SKELETON		135	0.628127	1.1625	0.125389	0.612219	1	2136	tags=34%, list=13%, signal=39%
GOBP_GLIAL_CELL_DEVELOPMENT	GOBP_GLIAL_CELL_DEVELOPMENT		29	0.724178	1.16247	0.228327	0.611735	1	1951	tags=34%, list=12%, signal=39%
GOBP_NEGATIVE_REGULATION_OF_BIOSYNTHETIC_PROCESS	GOBP_NEGATIVE_REGULATION_OF_BIOSYNTHETIC_PROCESS		318	0.612065	1.16232	0.053053	0.611784	1	2539	tags=25%, list=16%, signal=30%
GOBP_SULFUR_COMPOUND_METABOLIC_PROCESS	GOBP_SULFUR_COMPOUND_METABOLIC_PROCESS		60	0.666644	1.16215	0.189989	0.611882	1	2688	tags=32%, list=17%, signal=38%
GOCC_PERIKARYON	GOCC_PERIKARYON		53	0.667024	1.16208	0.220571	0.611584	1	2202	tags=25%, list=14%, signal=28%
HP_ABNORMALITY_OF_THE_PULMONARY_VASCULATURE	HP_ABNORMALITY_OF_THE_PULMONARY_VASCULATURE		25	0.740477	1.16194	0.248416	0.61155	1	1592	tags=40%, list=10%, signal=44%
GOMF_VOLTAGE_GATED_CALCIUM_CHANNEL_ACTIVITY	GOMF_VOLTAGE_GATED_CALCIUM_CHANNEL_ACTIVITY		19	0.769169	1.16148	0.279161	0.612821	1	1245	tags=32%, list=8%, signal=34%
GOBP_POSITIVE_REGULATION_OF_DEVELOPMENTAL_PROCESS	GOBP_POSITIVE_REGULATION_OF_DEVELOPMENTAL_PROCESS		329	0.613127	1.16127	0.0390782	0.613066	1	2313	tags=26%, list=14%, signal=29%
HP_APLASIA_HYPOPLASIA_OF_THE_DISTAL_PHALANGES_OF_THE_HAND	HP_APLASIA_HYPOPLASIA_OF_THE_DISTAL_PHALANGES_OF_THE_HAND		18	0.769216	1.16127	0.283641	0.612503	1	2136	tags=67%, list=13%, signal=77%
GOMF_CIS_REGULATORY_REGION_SEQUENCE_SPECIFIC_DNA_BINDING	GOMF_CIS_REGULATORY_REGION_SEQUENCE_SPECIFIC_DNA_BINDING		310	0.614578	1.16119	0.0581745	0.612233	1	2446	tags=26%, list=15%, signal=30%
GOBP_NEUTRAL_LIPID_METABOLIC_PROCESS	GOBP_NEUTRAL_LIPID_METABOLIC_PROCESS		32	0.709586	1.161	0.241169	0.612412	1	2166	tags=28%, list=13%, signal=32%
HP_UPPER_MOTOR_NEURON_DYSFUNCTION	HP_UPPER_MOTOR_NEURON_DYSFUNCTION		159	0.623721	1.16061	0.115306	0.613426	1	2420	tags=33%, list=15%, signal=38%
HP_ABNORMAL_CONSUMPTION_BEHAVIOR	HP_ABNORMAL_CONSUMPTION_BEHAVIOR		32	0.713446	1.16042	0.229611	0.613545	1	1661	tags=28%, list=10%, signal=31%
GOBP_WOUND_HEALING	GOBP_WOUND_HEALING		136	0.625593	1.16028	0.129668	0.613526	1	1624	tags=21%, list=10%, signal=23%
HP_ABNORMAL_LOCATION_OF_EARS	HP_ABNORMAL_LOCATION_OF_EARS		85	0.63963	1.16026	0.171521	0.61303	1	1951	tags=31%, list=12%, signal=35%
HP_INCREASED_HEAD_CIRCUMFERENCE	HP_INCREASED_HEAD_CIRCUMFERENCE		53	0.658659	1.1601	0.210892	0.613075	1	2354	tags=47%, list=14%, signal=55%
GOCC_CHROMOSOMAL_REGION	GOCC_CHROMOSOMAL_REGION		28	0.71238	1.15996	0.255025	0.613057	1	2173	tags=21%, list=13%, signal=25%
GOCC_GLUTAMATERGIC_SYNAPSE	GOCC_GLUTAMATERGIC_SYNAPSE		94	0.641122	1.15982	0.145299	0.6131	1	2717	tags=36%, list=17%, signal=43%
GOBP_MUCOPOLYSACCHARIDE_METABOLIC_PROCESS	GOBP_MUCOPOLYSACCHARIDE_METABOLIC_PROCESS		28	0.719904	1.15973	0.259823	0.612837	1	2728	tags=50%, list=17%, signal=60%
GOBP_POSITIVE_REGULATION_OF_BIOSYNTHETIC_PROCESS	GOBP_POSITIVE_REGULATION_OF_BIOSYNTHETIC_PROCESS		385	0.610453	1.15971	0.039039	0.612341	1	2452	tags=25%, list=15%, signal=29%
GOBP_REGULATION_OF_PHOSPHOLIPASE_C_ACTIVITY	GOBP_REGULATION_OF_PHOSPHOLIPASE_C_ACTIVITY		17	0.778149	1.15965	0.285141	0.61198	1	477	tags=24%, list=3%, signal=24%
GOBP_NEGATIVE_REGULATION_OF_SUPRAMOLECULAR_FIBER_ORGANIZATION	GOBP_NEGATIVE_REGULATION_OF_SUPRAMOLECULAR_FIBER_ORGANIZATION		22	0.738167	1.15953	0.264175	0.611861	1	2817	tags=36%, list=17%, signal=44%
GOCC_SYNAPTIC_MEMBRANE	GOCC_SYNAPTIC_MEMBRANE		158	0.620831	1.15943	0.125128	0.611674	1	2761	tags=34%, list=17%, signal=41%
GOBP_NEGATIVE_REGULATION_OF_NERVOUS_SYSTEM_DEVELOPMENT	GOBP_NEGATIVE_REGULATION_OF_NERVOUS_SYSTEM_DEVELOPMENT		45	0.681589	1.15915	0.224076	0.612218	1	2422	tags=36%, list=15%, signal=42%
GOCC_NUCLEAR_ENVELOPE	GOCC_NUCLEAR_ENVELOPE		50	0.667237	1.15906	0.222738	0.611984	1	1238	tags=22%, list=8%, signal=24%
GOCC_MEMBRANE_PROTEIN_COMPLEX	GOCC_MEMBRANE_PROTEIN_COMPLEX		392	0.613441	1.15902	0.041	0.611589	1	2170	tags=20%, list=13%, signal=22%
GOBP_PROTEIN_LOCALIZATION_TO_MEMBRANE	GOBP_PROTEIN_LOCALIZATION_TO_MEMBRANE		83	0.641328	1.15898	0.175719	0.611166	1	1683	tags=28%, list=10%, signal=31%
GOMF_ACTIN_BINDING	GOMF_ACTIN_BINDING		86	0.641924	1.15897	0.166131	0.610675	1	2597	tags=35%, list=16%, signal=41%
GOBP_POSITIVE_REGULATION_OF_CELLULAR_COMPONENT_ORGANIZATION	GOBP_POSITIVE_REGULATION_OF_CELLULAR_COMPONENT_ORGANIZATION		177	0.618764	1.1589	0.111224	0.610374	1	2202	tags=34%, list=14%, signal=39%
GOBP_NEUTROPHIL_CHEMOTAXIS	GOBP_NEUTROPHIL_CHEMOTAXIS		41	0.688769	1.15885	0.201923	0.610009	1	1649	tags=22%, list=10%, signal=24%
GOBP_EMBRYONIC_APPENDAGE_MORPHOGENESIS	GOBP_EMBRYONIC_APPENDAGE_MORPHOGENESIS		37	0.693077	1.15881	0.209906	0.609663	1	2393	tags=43%, list=15%, signal=51%
GOBP_T_CELL_SELECTION	GOBP_T_CELL_SELECTION		20	0.76978	1.15879	0.274112	0.609163	1	1924	tags=35%, list=12%, signal=40%
GOBP_REGULATION_OF_LYMPHOCYTE_ACTIVATION	GOBP_REGULATION_OF_LYMPHOCYTE_ACTIVATION		187	0.619961	1.15871	0.0857719	0.608929	1	2136	tags=15%, list=13%, signal=17%
HP_VARIABLE_EXPRESSIVITY	HP_VARIABLE_EXPRESSIVITY		58	0.654195	1.15802	0.204082	0.611017	1	1489	tags=33%, list=9%, signal=36%
GOBP_TRANSMEMBRANE_TRANSPORT	GOBP_TRANSMEMBRANE_TRANSPORT		487	0.60993	1.15779	0.016016	0.611368	1	2313	tags=22%, list=14%, signal=25%
GOBP_REGULATION_OF_CELLULAR_RESPONSE_TO_STRESS	GOBP_REGULATION_OF_CELLULAR_RESPONSE_TO_STRESS		77	0.641211	1.15712	0.183652	0.613389	1	1990	tags=29%, list=12%, signal=32%
GOCC_NEUROMUSCULAR_JUNCTION	GOCC_NEUROMUSCULAR_JUNCTION		15	0.796704	1.15677	0.331536	0.61416	1	569	tags=20%, list=4%, signal=21%
GOBP_REGULATION_OF_HORMONE_LEVELS	GOBP_REGULATION_OF_HORMONE_LEVELS		179	0.625791	1.15667	0.110429	0.613941	1	2056	tags=20%, list=13%, signal=23%
HP_PROGRESSIVE	HP_PROGRESSIVE		28	0.728007	1.15664	0.250308	0.613511	1	1245	tags=25%, list=8%, signal=27%
GOBP_CELL_ACTIVATION_INVOLVED_IN_IMMUNE_RESPONSE	GOBP_CELL_ACTIVATION_INVOLVED_IN_IMMUNE_RESPONSE		194	0.611499	1.15662	0.0996979	0.613014	1	1639	tags=14%, list=10%, signal=16%
GOBP_AGING	GOBP_AGING		71	0.652596	1.15656	0.184615	0.612702	1	2124	tags=27%, list=13%, signal=31%
GOMF_PEPTIDE_RECEPTOR_ACTIVITY	GOMF_PEPTIDE_RECEPTOR_ACTIVITY		81	0.640516	1.15645	0.177948	0.612538	1	2073	tags=19%, list=13%, signal=21%
HP_ABNORMALITY_OF_THE_SPINAL_CORD	HP_ABNORMALITY_OF_THE_SPINAL_CORD		28	0.713254	1.15622	0.265432	0.612917	1	1951	tags=39%, list=12%, signal=45%
GOBP_RESPONSE_TO_HORMONE	GOBP_RESPONSE_TO_HORMONE		213	0.612911	1.15598	0.104251	0.613238	1	2093	tags=24%, list=13%, signal=27%
GOBP_PLATELET_ACTIVATION	GOBP_PLATELET_ACTIVATION		41	0.677554	1.1557	0.22994	0.613722	1	1624	tags=22%, list=10%, signal=24%
GOBP_T_CELL_PROLIFERATION	GOBP_T_CELL_PROLIFERATION		55	0.668616	1.15554	0.212911	0.613725	1	1924	tags=24%, list=12%, signal=27%
HP_RECURRENT_SKIN_INFECTIONS	HP_RECURRENT_SKIN_INFECTIONS		24	0.742201	1.15518	0.24698	0.614575	1	2104	tags=21%, list=13%, signal=24%
GOCC_A_BAND	GOCC_A_BAND		15	0.799849	1.15481	0.342896	0.615457	1	1331	tags=33%, list=8%, signal=36%
GOBP_ORGANIC_ACID_METABOLIC_PROCESS	GOBP_ORGANIC_ACID_METABOLIC_PROCESS		232	0.612072	1.15471	0.102123	0.615276	1	1866	tags=17%, list=11%, signal=19%
GOBP_REGULATION_OF_PROTEIN_LOCALIZATION_TO_NUCLEUS	GOBP_REGULATION_OF_PROTEIN_LOCALIZATION_TO_NUCLEUS		18	0.769116	1.15465	0.287582	0.614985	1	2202	tags=39%, list=14%, signal=45%
HP_APLASIA_HYPOPLASIA_OF_THE_PHALANGES_OF_THE_HAND	HP_APLASIA_HYPOPLASIA_OF_THE_PHALANGES_OF_THE_HAND		33	0.696207	1.15443	0.259524	0.61524	1	2136	tags=52%, list=13%, signal=59%
GOBP_FERTILIZATION	GOBP_FERTILIZATION		81	0.641355	1.15437	0.186896	0.614913	1	2048	tags=19%, list=13%, signal=21%
GOBP_CELLULAR_LIPID_METABOLIC_PROCESS	GOBP_CELLULAR_LIPID_METABOLIC_PROCESS		228	0.609941	1.15417	0.0764588	0.615148	1	1866	tags=17%, list=11%, signal=19%
HP_PHOTOPHOBIA	HP_PHOTOPHOBIA		60	0.652293	1.15373	0.211409	0.616265	1	2701	tags=30%, list=17%, signal=36%
HP_CEREBELLAR_ATROPHY	HP_CEREBELLAR_ATROPHY		35	0.68963	1.15356	0.229682	0.616385	1	2404	tags=49%, list=15%, signal=57%
GOBP_MAINTENANCE_OF_LOCATION	GOBP_MAINTENANCE_OF_LOCATION		67	0.650815	1.15337	0.192519	0.616525	1	909	tags=15%, list=6%, signal=16%
GOBP_GLYCEROPHOSPHOLIPID_METABOLIC_PROCESS	GOBP_GLYCEROPHOSPHOLIPID_METABOLIC_PROCESS		44	0.667834	1.15331	0.227111	0.616193	1	2517	tags=20%, list=15%, signal=24%
GOBP_POSITIVE_REGULATION_OF_NERVOUS_SYSTEM_DEVELOPMENT	GOBP_POSITIVE_REGULATION_OF_NERVOUS_SYSTEM_DEVELOPMENT		69	0.656512	1.15324	0.191841	0.615929	1	2422	tags=41%, list=15%, signal=47%
HP_ABNORMALITY_OF_THE_MIDDLE_EAR	HP_ABNORMALITY_OF_THE_MIDDLE_EAR		98	0.631317	1.15278	0.183457	0.617134	1	1715	tags=23%, list=11%, signal=26%
GOMF_AMIDE_BINDING	GOMF_AMIDE_BINDING		114	0.628704	1.15278	0.165079	0.616586	1	1431	tags=20%, list=9%, signal=22%
GOBP_REGULATION_OF_AUTOPHAGY	GOBP_REGULATION_OF_AUTOPHAGY		25	0.719513	1.15274	0.256281	0.616209	1	1623	tags=28%, list=10%, signal=31%
HP_ABNORMAL_NASAL_BRIDGE_MORPHOLOGY	HP_ABNORMAL_NASAL_BRIDGE_MORPHOLOGY		124	0.628643	1.15258	0.156842	0.616263	1	2374	tags=35%, list=15%, signal=40%
GOBP_MONOCARBOXYLIC_ACID_TRANSPORT	GOBP_MONOCARBOXYLIC_ACID_TRANSPORT		76	0.646853	1.15256	0.217724	0.61578	1	1747	tags=28%, list=11%, signal=31%
GOBP_FATTY_ACID_DERIVATIVE_BIOSYNTHETIC_PROCESS	GOBP_FATTY_ACID_DERIVATIVE_BIOSYNTHETIC_PROCESS		20	0.757145	1.15231	0.279584	0.616226	1	1238	tags=25%, list=8%, signal=27%
GOCC_PLASMA_MEMBRANE_PROTEIN_COMPLEX	GOCC_PLASMA_MEMBRANE_PROTEIN_COMPLEX		317	0.608939	1.15227	0.0572864	0.615855	1	2519	tags=19%, list=16%, signal=22%
HP_CONSTRICTION_OF_PERIPHERAL_VISUAL_FIELD	HP_CONSTRICTION_OF_PERIPHERAL_VISUAL_FIELD		19	0.762451	1.15222	0.291339	0.615481	1	1695	tags=37%, list=10%, signal=41%
HP_ABNORMALITY_OF_BLOOD_CIRCULATION	HP_ABNORMALITY_OF_BLOOD_CIRCULATION		56	0.663482	1.15198	0.22805	0.615864	1	1639	tags=21%, list=10%, signal=24%
HP_ABNORMAL_VASCULAR_MORPHOLOGY	HP_ABNORMAL_VASCULAR_MORPHOLOGY		113	0.626194	1.15181	0.161795	0.615967	1	2354	tags=32%, list=14%, signal=37%
GOBP_REGULATION_OF_LYMPHOCYTE_MIGRATION	GOBP_REGULATION_OF_LYMPHOCYTE_MIGRATION		19	0.750745	1.15181	0.284379	0.615421	1	1924	tags=32%, list=12%, signal=36%
GOBP_RESPONSE_TO_INTERLEUKIN_1	GOBP_RESPONSE_TO_INTERLEUKIN_1		37	0.687089	1.15173	0.237864	0.615187	1	684	tags=19%, list=4%, signal=20%
GOMF_KINASE_BINDING	GOMF_KINASE_BINDING		107	0.632591	1.15128	0.158498	0.616281	1	1859	tags=28%, list=11%, signal=31%
GOMF_NUCLEOSIDE_TRIPHOSPHATASE_REGULATOR_ACTIVITY	GOMF_NUCLEOSIDE_TRIPHOSPHATASE_REGULATOR_ACTIVITY		45	0.674389	1.15123	0.225088	0.615908	1	2693	tags=44%, list=17%, signal=53%
GOBP_REGULATION_OF_G_PROTEIN_COUPLED_RECEPTOR_SIGNALING_PATHWAY	GOBP_REGULATION_OF_G_PROTEIN_COUPLED_RECEPTOR_SIGNALING_PATHWAY		40	0.686721	1.15093	0.237454	0.616526	1	2255	tags=23%, list=14%, signal=26%
HP_ABNORMAL_SACRUM_MORPHOLOGY	HP_ABNORMAL_SACRUM_MORPHOLOGY		20	0.751165	1.15077	0.28195	0.616577	1	1698	tags=45%, list=10%, signal=50%
GOCC_ENDOCYTIC_VESICLE_MEMBRANE	GOCC_ENDOCYTIC_VESICLE_MEMBRANE		35	0.687652	1.15073	0.260976	0.616141	1	1431	tags=23%, list=9%, signal=25%
GOBP_LIPID_METABOLIC_PROCESS	GOBP_LIPID_METABOLIC_PROCESS		331	0.607611	1.15062	0.06	0.615994	1	1866	tags=16%, list=11%, signal=18%
GOBP_NEGATIVE_REGULATION_OF_NUCLEOBASE_CONTAINING_COMPOUND_METABOLIC_PROCESS	GOBP_NEGATIVE_REGULATION_OF_NUCLEOBASE_CONTAINING_COMPOUND_METABOLIC_PROCESS		285	0.610041	1.15061	0.0706357	0.615509	1	2539	tags=26%, list=16%, signal=31%
GOBP_APPENDAGE_DEVELOPMENT	GOBP_APPENDAGE_DEVELOPMENT		53	0.65092	1.15051	0.223864	0.615378	1	2093	tags=36%, list=13%, signal=41%
GOCC_CENTROSOME	GOCC_CENTROSOME		45	0.678674	1.15036	0.213457	0.615409	1	1349	tags=29%, list=8%, signal=31%
GOBP_MESENCHYMAL_CELL_DIFFERENTIATION	GOBP_MESENCHYMAL_CELL_DIFFERENTIATION		56	0.663607	1.15025	0.222098	0.615271	1	1951	tags=32%, list=12%, signal=36%
GOBP_NUCLEOSIDE_PHOSPHATE_BIOSYNTHETIC_PROCESS	GOBP_NUCLEOSIDE_PHOSPHATE_BIOSYNTHETIC_PROCESS		45	0.675983	1.15017	0.221065	0.615018	1	2238	tags=36%, list=14%, signal=41%
GOBP_ENZYME_LINKED_RECEPTOR_PROTEIN_SIGNALING_PATHWAY	GOBP_ENZYME_LINKED_RECEPTOR_PROTEIN_SIGNALING_PATHWAY		229	0.608405	1.15003	0.0976838	0.615029	1	2537	tags=28%, list=16%, signal=32%
HP_MACULAR_DEGENERATION	HP_MACULAR_DEGENERATION		17	0.776181	1.14996	0.295302	0.614733	1	1399	tags=24%, list=9%, signal=26%
GOBP_NEGATIVE_REGULATION_OF_BINDING	GOBP_NEGATIVE_REGULATION_OF_BINDING		25	0.726562	1.14991	0.276568	0.614381	1	1951	tags=24%, list=12%, signal=27%
GOBP_RESPONSE_TO_MONOSACCHARIDE	GOBP_RESPONSE_TO_MONOSACCHARIDE		47	0.665879	1.14977	0.222619	0.614364	1	1837	tags=28%, list=11%, signal=31%
GOBP_FORELIMB_MORPHOGENESIS	GOBP_FORELIMB_MORPHOGENESIS		18	0.760417	1.14975	0.284615	0.613909	1	2093	tags=61%, list=13%, signal=70%
GOBP_ADAPTIVE_IMMUNE_RESPONSE	GOBP_ADAPTIVE_IMMUNE_RESPONSE		395	0.608687	1.14963	0.062	0.613807	1	2425	tags=7%, list=15%, signal=8%
GOMF_PHOSPHATIDYLINOSITOL_BISPHOSPHATE_BINDING	GOMF_PHOSPHATIDYLINOSITOL_BISPHOSPHATE_BINDING		23	0.736349	1.14942	0.258599	0.614078	1	1718	tags=26%, list=11%, signal=29%
GOBP_GLYCOPROTEIN_METABOLIC_PROCESS	GOBP_GLYCOPROTEIN_METABOLIC_PROCESS		88	0.633474	1.14927	0.183696	0.614123	1	2688	tags=24%, list=17%, signal=28%
GOBP_REGULATION_OF_MUSCLE_CONTRACTION	GOBP_REGULATION_OF_MUSCLE_CONTRACTION		57	0.657507	1.14913	0.21789	0.614107	1	1585	tags=23%, list=10%, signal=25%
HP_PAIN	HP_PAIN		124	0.625701	1.14911	0.179541	0.613613	1	1805	tags=23%, list=11%, signal=25%
GOMF_PASSIVE_TRANSMEMBRANE_TRANSPORTER_ACTIVITY	GOMF_PASSIVE_TRANSMEMBRANE_TRANSPORTER_ACTIVITY		211	0.610458	1.1491	0.115035	0.613138	1	1476	tags=21%, list=9%, signal=23%
GOBP_ACTIVATION_OF_MAPK_ACTIVITY	GOBP_ACTIVATION_OF_MAPK_ACTIVITY		37	0.68582	1.14904	0.235084	0.612824	1	2136	tags=35%, list=13%, signal=40%
GOBP_REGULATION_OF_MEMBRANE_POTENTIAL	GOBP_REGULATION_OF_MEMBRANE_POTENTIAL		156	0.611306	1.14903	0.15526	0.61235	1	2527	tags=26%, list=16%, signal=31%
GOBP_TUBE_MORPHOGENESIS	GOBP_TUBE_MORPHOGENESIS		194	0.61289	1.14879	0.109868	0.612748	1	2226	tags=25%, list=14%, signal=29%
GOBP_NEGATIVE_REGULATION_OF_RESPONSE_TO_STIMULUS	GOBP_NEGATIVE_REGULATION_OF_RESPONSE_TO_STIMULUS		335	0.607797	1.14875	0.0611222	0.612366	1	2521	tags=25%, list=16%, signal=29%
GOBP_SIGNAL_RELEASE	GOBP_SIGNAL_RELEASE		158	0.616914	1.14859	0.138634	0.612479	1	2021	tags=23%, list=12%, signal=26%
GOBP_DNA_RECOMBINATION	GOBP_DNA_RECOMBINATION		34	0.687411	1.14854	0.246098	0.612146	1	1009	tags=18%, list=6%, signal=19%
GOBP_REGULATION_OF_CALCIUM_ION_DEPENDENT_EXOCYTOSIS	GOBP_REGULATION_OF_CALCIUM_ION_DEPENDENT_EXOCYTOSIS		15	0.792581	1.14831	0.332882	0.612453	1	747	tags=13%, list=5%, signal=14%
GOBP_APOPTOTIC_PROCESS	GOBP_APOPTOTIC_PROCESS		400	0.606237	1.14811	0.043	0.612676	1	2367	tags=22%, list=15%, signal=25%
HP_ABNORMALITY_OF_FINGER	HP_ABNORMALITY_OF_FINGER		133	0.619121	1.148	0.152966	0.61256	1	2297	tags=34%, list=14%, signal=39%
GOBP_BODY_FLUID_SECRETION	GOBP_BODY_FLUID_SECRETION		30	0.708076	1.14794	0.270064	0.612284	1	2913	tags=17%, list=18%, signal=20%
GOBP_POSITIVE_REGULATION_OF_CELL_DEATH	GOBP_POSITIVE_REGULATION_OF_CELL_DEATH		121	0.621604	1.14785	0.16805	0.612101	1	2202	tags=25%, list=14%, signal=28%
GOBP_CARTILAGE_DEVELOPMENT	GOBP_CARTILAGE_DEVELOPMENT		50	0.656285	1.14784	0.233296	0.611592	1	1624	tags=30%, list=10%, signal=33%
GOBP_PROTEIN_IMPORT	GOBP_PROTEIN_IMPORT		16	0.786066	1.14731	0.32027	0.61306	1	1844	tags=38%, list=11%, signal=42%
HP_POLYDACTYLY	HP_POLYDACTYLY		24	0.730564	1.14729	0.252564	0.612619	1	1933	tags=38%, list=12%, signal=43%
GOBP_CARDIAC_MUSCLE_CONTRACTION	GOBP_CARDIAC_MUSCLE_CONTRACTION		41	0.678738	1.14694	0.241993	0.613364	1	971	tags=20%, list=6%, signal=21%
GOBP_SECONDARY_METABOLIC_PROCESS	GOBP_SECONDARY_METABOLIC_PROCESS		16	0.794905	1.14689	0.345628	0.612991	1	2056	tags=25%, list=13%, signal=29%
HP_ABNORMAL_CARDIAC_ATRIUM_MORPHOLOGY	HP_ABNORMAL_CARDIAC_ATRIUM_MORPHOLOGY		41	0.679118	1.1468	0.23747	0.61282	1	1715	tags=27%, list=11%, signal=30%
GOBP_SECRETION	GOBP_SECRETION		401	0.602952	1.14661	0.05005	0.612986	1	1624	tags=17%, list=10%, signal=19%
GOBP_RETINOL_METABOLIC_PROCESS	GOBP_RETINOL_METABOLIC_PROCESS		17	0.777459	1.14641	0.314741	0.613193	1	490	tags=12%, list=3%, signal=12%
GOBP_REGULATION_OF_PEPTIDYL_SERINE_PHOSPHORYLATION	GOBP_REGULATION_OF_PEPTIDYL_SERINE_PHOSPHORYLATION		42	0.677326	1.14638	0.232614	0.612774	1	972	tags=19%, list=6%, signal=20%
GOMF_VOLTAGE_GATED_ION_CHANNEL_ACTIVITY	GOMF_VOLTAGE_GATED_ION_CHANNEL_ACTIVITY		90	0.627043	1.14636	0.178992	0.612314	1	1245	tags=26%, list=8%, signal=28%
GOBP_METHYLATION	GOBP_METHYLATION		42	0.676954	1.14628	0.24463	0.612066	1	1521	tags=17%, list=9%, signal=18%
GOMF_ENZYME_INHIBITOR_ACTIVITY	GOMF_ENZYME_INHIBITOR_ACTIVITY		112	0.626695	1.14627	0.160042	0.611563	1	1844	tags=13%, list=11%, signal=14%
GOCC_RECYCLING_ENDOSOME	GOCC_RECYCLING_ENDOSOME		22	0.745477	1.14609	0.278772	0.611762	1	2634	tags=45%, list=16%, signal=54%
GOBP_ANTIGEN_RECEPTOR_MEDIATED_SIGNALING_PATHWAY	GOBP_ANTIGEN_RECEPTOR_MEDIATED_SIGNALING_PATHWAY		128	0.616784	1.14606	0.173597	0.611353	1	2425	tags=9%, list=15%, signal=11%
GOBP_SEGMENTATION	GOBP_SEGMENTATION		33	0.696883	1.14603	0.243276	0.610955	1	2226	tags=18%, list=14%, signal=21%
HP_ABNORMAL_ESOPHAGUS_MORPHOLOGY	HP_ABNORMAL_ESOPHAGUS_MORPHOLOGY		25	0.720897	1.14516	0.272844	0.613605	1	1715	tags=32%, list=11%, signal=36%
GOMF_ION_TRANSMEMBRANE_TRANSPORTER_ACTIVITY	GOMF_ION_TRANSMEMBRANE_TRANSPORTER_ACTIVITY		327	0.607339	1.14512	0.0680681	0.613244	1	1747	tags=22%, list=11%, signal=24%
GOMF_PHOSPHATIDYLINOSITOL_4_5_BISPHOSPHATE_BINDING	GOMF_PHOSPHATIDYLINOSITOL_4_5_BISPHOSPHATE_BINDING		21	0.736363	1.14506	0.269576	0.612957	1	1718	tags=29%, list=11%, signal=32%
GOBP_SOMITOGENESIS	GOBP_SOMITOGENESIS		22	0.73879	1.14468	0.257979	0.613865	1	2226	tags=27%, list=14%, signal=32%
GOBP_LEUKOCYTE_CHEMOTAXIS	GOBP_LEUKOCYTE_CHEMOTAXIS		78	0.637751	1.14467	0.20457	0.613409	1	1649	tags=21%, list=10%, signal=23%
GOBP_BONE_REMODELING	GOBP_BONE_REMODELING		27	0.710003	1.14443	0.266753	0.613747	1	2124	tags=37%, list=13%, signal=43%
GOBP_FEEDING_BEHAVIOR	GOBP_FEEDING_BEHAVIOR		42	0.674426	1.14435	0.240566	0.613523	1	1806	tags=21%, list=11%, signal=24%
GOBP_NEGATIVE_REGULATION_OF_LYMPHOCYTE_DIFFERENTIATION	GOBP_NEGATIVE_REGULATION_OF_LYMPHOCYTE_DIFFERENTIATION		15	0.796024	1.14427	0.345895	0.613264	1	1241	tags=20%, list=8%, signal=22%
GOBP_CELL_FATE_COMMITMENT	GOBP_CELL_FATE_COMMITMENT		103	0.625668	1.1441	0.203801	0.613448	1	2446	tags=24%, list=15%, signal=28%
GOBP_PROTEIN_O_LINKED_GLYCOSYLATION	GOBP_PROTEIN_O_LINKED_GLYCOSYLATION		26	0.719977	1.14387	0.2625	0.613716	1	2489	tags=19%, list=15%, signal=23%
HP_ABNORMAL_RETINAL_MORPHOLOGY	HP_ABNORMAL_RETINAL_MORPHOLOGY		146	0.618343	1.14383	0.149744	0.613328	1	1715	tags=23%, list=11%, signal=25%
GOBP_CELLULAR_RESPONSE_TO_ORGANIC_CYCLIC_COMPOUND	GOBP_CELLULAR_RESPONSE_TO_ORGANIC_CYCLIC_COMPOUND		151	0.615191	1.1438	0.158649	0.612942	1	2255	tags=23%, list=14%, signal=27%
HP_INABILITY_TO_WALK	HP_INABILITY_TO_WALK		35	0.697115	1.1435	0.264382	0.613583	1	2420	tags=46%, list=15%, signal=54%
GOBP_REGULATION_OF_T_CELL_MEDIATED_CYTOTOXICITY	GOBP_REGULATION_OF_T_CELL_MEDIATED_CYTOTOXICITY		17	0.760099	1.14343	0.288538	0.613306	1	1639	tags=18%, list=10%, signal=20%
HP_UNSTEADY_GAIT	HP_UNSTEADY_GAIT		19	0.748829	1.14339	0.301987	0.612931	1	1887	tags=47%, list=12%, signal=54%
HP_MISALIGNMENT_OF_TEETH	HP_MISALIGNMENT_OF_TEETH		39	0.684945	1.14336	0.243468	0.612536	1	864	tags=33%, list=5%, signal=35%
HP_ABNORMAL_METACARPAL_MORPHOLOGY	HP_ABNORMAL_METACARPAL_MORPHOLOGY		22	0.734064	1.14332	0.308176	0.612149	1	2093	tags=55%, list=13%, signal=63%
HP_INTESTINAL_MALROTATION	HP_INTESTINAL_MALROTATION		23	0.721254	1.14322	0.271077	0.61199	1	2093	tags=35%, list=13%, signal=40%
GOCC_APICAL_PART_OF_CELL	GOCC_APICAL_PART_OF_CELL		131	0.617174	1.14306	0.141383	0.61205	1	2455	tags=25%, list=15%, signal=29%
HP_GAIT_DISTURBANCE	HP_GAIT_DISTURBANCE		135	0.613052	1.14292	0.154244	0.612102	1	2420	tags=36%, list=15%, signal=42%
GOBP_RESPONSE_TO_CYTOKINE	GOBP_RESPONSE_TO_CYTOKINE		265	0.606828	1.14273	0.0973896	0.61228	1	1674	tags=17%, list=10%, signal=19%
GOBP_SKELETAL_SYSTEM_DEVELOPMENT	GOBP_SKELETAL_SYSTEM_DEVELOPMENT		127	0.621229	1.14255	0.161795	0.612428	1	1624	tags=28%, list=10%, signal=30%
GOBP_REGULATION_OF_CARBOHYDRATE_METABOLIC_PROCESS	GOBP_REGULATION_OF_CARBOHYDRATE_METABOLIC_PROCESS		36	0.685741	1.14251	0.247259	0.612069	1	1837	tags=22%, list=11%, signal=25%
GOMF_CARBOXYLIC_ESTER_HYDROLASE_ACTIVITY	GOMF_CARBOXYLIC_ESTER_HYDROLASE_ACTIVITY		41	0.670499	1.1422	0.257246	0.612648	1	2166	tags=12%, list=13%, signal=14%
GOCC_LAMELLIPODIUM	GOCC_LAMELLIPODIUM		23	0.724217	1.14207	0.293147	0.612613	1	1805	tags=48%, list=11%, signal=54%
HP_ABNORMAL_MYOCARDIUM_MORPHOLOGY	HP_ABNORMAL_MYOCARDIUM_MORPHOLOGY		51	0.651972	1.14196	0.239156	0.612462	1	1639	tags=25%, list=10%, signal=28%
HP_APLASIA_HYPOPLASIA_INVOLVING_BONES_OF_THE_UPPER_LIMBS	HP_APLASIA_HYPOPLASIA_INVOLVING_BONES_OF_THE_UPPER_LIMBS		69	0.638637	1.14189	0.22049	0.612204	1	2136	tags=42%, list=13%, signal=48%
GOBP_INTERFERON_GAMMA_MEDIATED_SIGNALING_PATHWAY	GOBP_INTERFERON_GAMMA_MEDIATED_SIGNALING_PATHWAY		18	0.764348	1.14179	0.310616	0.612051	1	222	tags=6%, list=1%, signal=6%
GOBP_REGULATION_OF_T_CELL_ACTIVATION	GOBP_REGULATION_OF_T_CELL_ACTIVATION		101	0.617216	1.14166	0.202355	0.611993	1	2136	tags=22%, list=13%, signal=25%
GOBP_REGULATION_OF_TRANSPORT	GOBP_REGULATION_OF_TRANSPORT		457	0.598803	1.1415	0.0550551	0.612073	1	2459	tags=25%, list=15%, signal=29%
GOBP_T_CELL_MEDIATED_CYTOTOXICITY	GOBP_T_CELL_MEDIATED_CYTOTOXICITY		19	0.760086	1.14145	0.296247	0.611724	1	1639	tags=16%, list=10%, signal=18%
GOBP_ORGANIC_ACID_BIOSYNTHETIC_PROCESS	GOBP_ORGANIC_ACID_BIOSYNTHETIC_PROCESS		90	0.622273	1.14136	0.193583	0.611544	1	1734	tags=20%, list=11%, signal=22%
GOBP_EPITHELIAL_TUBE_MORPHOGENESIS	GOBP_EPITHELIAL_TUBE_MORPHOGENESIS		76	0.637322	1.14102	0.214839	0.612315	1	2422	tags=29%, list=15%, signal=34%
GOBP_O_GLYCAN_PROCESSING	GOBP_O_GLYCAN_PROCESSING		24	0.719996	1.14071	0.263421	0.612992	1	2489	tags=21%, list=15%, signal=25%
GOBP_RESPONSE_TO_PEPTIDE_HORMONE	GOBP_RESPONSE_TO_PEPTIDE_HORMONE		90	0.622713	1.14049	0.20169	0.613299	1	1837	tags=26%, list=11%, signal=29%
GOMF_PHOSPHATIDYLINOSITOL_PHOSPHATE_BINDING	GOMF_PHOSPHATIDYLINOSITOL_PHOSPHATE_BINDING		29	0.708086	1.14046	0.275184	0.612898	1	1718	tags=28%, list=11%, signal=31%
HP_ABNORMAL_CARDIAC_VENTRICLE_MORPHOLOGY	HP_ABNORMAL_CARDIAC_VENTRICLE_MORPHOLOGY		60	0.647127	1.14037	0.218506	0.612696	1	2093	tags=28%, list=13%, signal=32%
GOBP_NEGATIVE_REGULATION_OF_GROWTH	GOBP_NEGATIVE_REGULATION_OF_GROWTH		50	0.661719	1.14016	0.241299	0.612938	1	2638	tags=38%, list=16%, signal=45%
GOCC_VACUOLE	GOCC_VACUOLE		136	0.610981	1.14007	0.168215	0.612772	1	1587	tags=17%, list=10%, signal=19%
GOMF_ALCOHOL_BINDING	GOMF_ALCOHOL_BINDING		27	0.715885	1.14007	0.269476	0.612278	1	1866	tags=22%, list=11%, signal=25%
GOCC_PLASMA_MEMBRANE_REGION	GOCC_PLASMA_MEMBRANE_REGION		387	0.603175	1.13996	0.0670671	0.612171	1	2549	tags=28%, list=16%, signal=33%
GOBP_PATTERN_SPECIFICATION_PROCESS	GOBP_PATTERN_SPECIFICATION_PROCESS		130	0.614718	1.13931	0.192389	0.614001	1	2393	tags=28%, list=15%, signal=32%
HP_ATTENTION_DEFICIT_HYPERACTIVITY_DISORDER	HP_ATTENTION_DEFICIT_HYPERACTIVITY_DISORDER		42	0.670994	1.13926	0.259815	0.613679	1	2354	tags=45%, list=14%, signal=53%
GOBP_REGULATION_OF_CELL_DEATH	GOBP_REGULATION_OF_CELL_DEATH		358	0.600564	1.13894	0.0741483	0.614376	1	2202	tags=22%, list=14%, signal=24%
GOMF_CYTOSKELETAL_PROTEIN_BINDING	GOMF_CYTOSKELETAL_PROTEIN_BINDING		168	0.607135	1.13892	0.156282	0.613946	1	2597	tags=33%, list=16%, signal=39%
GOBP_ACTION_POTENTIAL	GOBP_ACTION_POTENTIAL		50	0.65536	1.13891	0.250583	0.61348	1	859	tags=24%, list=5%, signal=25%
GOBP_CIRCULATORY_SYSTEM_DEVELOPMENT	GOBP_CIRCULATORY_SYSTEM_DEVELOPMENT		238	0.604727	1.13882	0.116818	0.613274	1	2292	tags=25%, list=14%, signal=28%
GOBP_CELL_SURFACE_RECEPTOR_SIGNALING_PATHWAY_INVOLVED_IN_CELL_CELL_SIGNALING	GOBP_CELL_SURFACE_RECEPTOR_SIGNALING_PATHWAY_INVOLVED_IN_CELL_CELL_SIGNALING		121	0.619219	1.13847	0.191223	0.614062	1	1674	tags=29%, list=10%, signal=32%
HP_INCOORDINATION	HP_INCOORDINATION		29	0.697613	1.13837	0.274214	0.613945	1	2628	tags=45%, list=16%, signal=53%
GOBP_POSITIVE_REGULATION_OF_NUCLEAR_DIVISION	GOBP_POSITIVE_REGULATION_OF_NUCLEAR_DIVISION		19	0.748726	1.13827	0.29239	0.613771	1	1748	tags=42%, list=11%, signal=47%
GOMF_CHEMOATTRACTANT_ACTIVITY	GOMF_CHEMOATTRACTANT_ACTIVITY		15	0.796679	1.13814	0.360449	0.613735	1	123	tags=7%, list=1%, signal=7%
GOMF_RECEPTOR_REGULATOR_ACTIVITY	GOMF_RECEPTOR_REGULATOR_ACTIVITY		263	0.603794	1.13808	0.11523	0.613426	1	2638	tags=21%, list=16%, signal=24%
GOBP_REGULATION_OF_INNATE_IMMUNE_RESPONSE	GOBP_REGULATION_OF_INNATE_IMMUNE_RESPONSE		76	0.639101	1.13729	0.225877	0.615876	1	2136	tags=16%, list=13%, signal=18%
GOBP_ACTIVATION_OF_INNATE_IMMUNE_RESPONSE	GOBP_ACTIVATION_OF_INNATE_IMMUNE_RESPONSE		34	0.687188	1.13722	0.265432	0.615616	1	2136	tags=18%, list=13%, signal=20%
GOBP_CELL_CELL_SIGNALING_BY_WNT	GOBP_CELL_CELL_SIGNALING_BY_WNT		85	0.633476	1.13721	0.209003	0.615159	1	1674	tags=31%, list=10%, signal=34%
GOBP_REGULATION_OF_GENE_SILENCING_BY_RNA	GOBP_REGULATION_OF_GENE_SILENCING_BY_RNA		20	0.744838	1.13689	0.299621	0.615733	1	1169	tags=30%, list=7%, signal=32%
HP_PERIPHERAL_NEUROPATHY	HP_PERIPHERAL_NEUROPATHY		79	0.634256	1.13687	0.210296	0.615316	1	2104	tags=27%, list=13%, signal=30%
GOMF_LIPOPOLYSACCHARIDE_BINDING	GOMF_LIPOPOLYSACCHARIDE_BINDING		20	0.748104	1.13667	0.305556	0.61558	1	222	tags=10%, list=1%, signal=10%
GOMF_UBIQUITIN_LIKE_PROTEIN_LIGASE_BINDING	GOMF_UBIQUITIN_LIKE_PROTEIN_LIGASE_BINDING		26	0.712003	1.13665	0.280982	0.615144	1	2202	tags=31%, list=14%, signal=36%
GOBP_BONE_MINERALIZATION	GOBP_BONE_MINERALIZATION		36	0.678956	1.13641	0.247017	0.615541	1	1624	tags=28%, list=10%, signal=31%
GOBP_REGULATION_OF_PROTEIN_CATABOLIC_PROCESS	GOBP_REGULATION_OF_PROTEIN_CATABOLIC_PROCESS		43	0.663121	1.13638	0.252955	0.615172	1	1575	tags=33%, list=10%, signal=36%
GOBP_EMBRYO_DEVELOPMENT_ENDING_IN_BIRTH_OR_EGG_HATCHING	GOBP_EMBRYO_DEVELOPMENT_ENDING_IN_BIRTH_OR_EGG_HATCHING		113	0.617217	1.13627	0.202944	0.615065	1	1412	tags=23%, list=9%, signal=25%
GOMF_PEPTIDE_ANTIGEN_BINDING	GOMF_PEPTIDE_ANTIGEN_BINDING		15	0.78199	1.13627	0.355228	0.614584	1	143	tags=7%, list=1%, signal=7%
HP_INGUINAL_HERNIA	HP_INGUINAL_HERNIA		17	0.77514	1.13625	0.327128	0.614157	1	2207	tags=53%, list=14%, signal=61%
HP_ENCEPHALOPATHY	HP_ENCEPHALOPATHY		33	0.685609	1.13618	0.266423	0.61393	1	1494	tags=36%, list=9%, signal=40%
GOMF_SYMPORTER_ACTIVITY	GOMF_SYMPORTER_ACTIVITY		64	0.638136	1.13565	0.228861	0.615322	1	1747	tags=20%, list=11%, signal=23%
GOBP_AXON_EXTENSION	GOBP_AXON_EXTENSION		20	0.73874	1.13537	0.289757	0.615843	1	2422	tags=55%, list=15%, signal=65%
GOBP_POSITIVE_REGULATION_OF_CELL_ADHESION	GOBP_POSITIVE_REGULATION_OF_CELL_ADHESION		115	0.613079	1.13534	0.195745	0.615481	1	1870	tags=23%, list=12%, signal=25%
GOCC_ENVELOPE	GOCC_ENVELOPE		107	0.620199	1.13514	0.202331	0.615691	1	1887	tags=24%, list=12%, signal=27%
GOMF_PEPTIDASE_ACTIVITY	GOMF_PEPTIDASE_ACTIVITY		178	0.601963	1.13508	0.14691	0.615448	1	2048	tags=19%, list=13%, signal=21%
GOBP_NEGATIVE_REGULATION_OF_LIPID_LOCALIZATION	GOBP_NEGATIVE_REGULATION_OF_LIPID_LOCALIZATION		21	0.740403	1.13498	0.300518	0.6153	1	1570	tags=24%, list=10%, signal=26%
GOBP_CELLULAR_COMPONENT_MORPHOGENESIS	GOBP_CELLULAR_COMPONENT_MORPHOGENESIS		193	0.607417	1.13497	0.139086	0.614858	1	1866	tags=28%, list=11%, signal=32%
GOMF_TRANSPORTER_ACTIVITY	GOMF_TRANSPORTER_ACTIVITY		385	0.599931	1.13489	0.057	0.614642	1	1747	tags=20%, list=11%, signal=22%
HP_SHORT_ATTENTION_SPAN	HP_SHORT_ATTENTION_SPAN		48	0.655153	1.13467	0.250291	0.614997	1	2354	tags=44%, list=14%, signal=51%
GOBP_REGULATION_OF_CARBOHYDRATE_BIOSYNTHETIC_PROCESS	GOBP_REGULATION_OF_CARBOHYDRATE_BIOSYNTHETIC_PROCESS		20	0.744241	1.13457	0.312827	0.614842	1	1837	tags=30%, list=11%, signal=34%
HP_ABNORMAL_MALE_REPRODUCTIVE_SYSTEM_PHYSIOLOGY	HP_ABNORMAL_MALE_REPRODUCTIVE_SYSTEM_PHYSIOLOGY		74	0.63307	1.13449	0.208791	0.61464	1	2124	tags=9%, list=13%, signal=11%
GOBP_HEART_DEVELOPMENT	GOBP_HEART_DEVELOPMENT		119	0.616673	1.13438	0.181535	0.614528	1	2292	tags=28%, list=14%, signal=32%
GOCC_CELL_SUBSTRATE_JUNCTION	GOCC_CELL_SUBSTRATE_JUNCTION		36	0.69174	1.13388	0.258537	0.615838	1	1488	tags=39%, list=9%, signal=43%
GOBP_NEGATIVE_REGULATION_OF_CELL_POPULATION_PROLIFERATION	GOBP_NEGATIVE_REGULATION_OF_CELL_POPULATION_PROLIFERATION		194	0.60259	1.13381	0.13286	0.615595	1	2351	tags=23%, list=14%, signal=27%
GOBP_EYE_PHOTORECEPTOR_CELL_DIFFERENTIATION	GOBP_EYE_PHOTORECEPTOR_CELL_DIFFERENTIATION		19	0.748254	1.13373	0.304527	0.615431	1	1489	tags=32%, list=9%, signal=35%
GOBP_TERPENOID_METABOLIC_PROCESS	GOBP_TERPENOID_METABOLIC_PROCESS		53	0.658105	1.13355	0.249438	0.615575	1	1866	tags=17%, list=11%, signal=19%
GOBP_NATURAL_KILLER_CELL_ACTIVATION_INVOLVED_IN_IMMUNE_RESPONSE	GOBP_NATURAL_KILLER_CELL_ACTIVATION_INVOLVED_IN_IMMUNE_RESPONSE		22	0.721085	1.13329	0.287582	0.616016	1	972	tags=18%, list=6%, signal=19%
HP_DECREASED_FERTILITY_IN_FEMALES	HP_DECREASED_FERTILITY_IN_FEMALES		26	0.710697	1.13318	0.270677	0.615913	1	1592	tags=15%, list=10%, signal=17%
HP_SYNCOPE	HP_SYNCOPE		30	0.688615	1.13317	0.288344	0.615472	1	1508	tags=20%, list=9%, signal=22%
GOBP_REGULATION_OF_PEPTIDYL_TYROSINE_PHOSPHORYLATION	GOBP_REGULATION_OF_PEPTIDYL_TYROSINE_PHOSPHORYLATION		76	0.630854	1.13297	0.23523	0.615738	1	1783	tags=25%, list=11%, signal=28%
GOMF_ION_CHANNEL_BINDING	GOMF_ION_CHANNEL_BINDING		26	0.713763	1.13295	0.277094	0.615338	1	1120	tags=35%, list=7%, signal=37%
GOBP_OLIGODENDROCYTE_DIFFERENTIATION	GOBP_OLIGODENDROCYTE_DIFFERENTIATION		26	0.7119	1.13283	0.281407	0.615291	1	1951	tags=23%, list=12%, signal=26%
GOCC_BASAL_PART_OF_CELL	GOCC_BASAL_PART_OF_CELL		72	0.633825	1.13265	0.227223	0.615486	1	1748	tags=26%, list=11%, signal=29%
GOBP_CELLULAR_PROTEIN_CONTAINING_COMPLEX_ASSEMBLY	GOBP_CELLULAR_PROTEIN_CONTAINING_COMPLEX_ASSEMBLY		157	0.610066	1.13256	0.171282	0.61533	1	2535	tags=32%, list=16%, signal=38%
GOMF_STRUCTURAL_MOLECULE_ACTIVITY	GOMF_STRUCTURAL_MOLECULE_ACTIVITY		179	0.602612	1.13219	0.175279	0.616116	1	2527	tags=18%, list=16%, signal=21%
GOBP_TRANSMEMBRANE_RECEPTOR_PROTEIN_TYROSINE_KINASE_SIGNALING_PATHWAY	GOBP_TRANSMEMBRANE_RECEPTOR_PROTEIN_TYROSINE_KINASE_SIGNALING_PATHWAY		154	0.610925	1.13194	0.171988	0.616496	1	2638	tags=33%, list=16%, signal=39%
HP_ABNORMALITY_OF_THE_SENSE_OF_SMELL	HP_ABNORMALITY_OF_THE_SENSE_OF_SMELL		17	0.762737	1.13179	0.329412	0.616561	1	1715	tags=18%, list=11%, signal=20%
GOBP_ENDOCRINE_PANCREAS_DEVELOPMENT	GOBP_ENDOCRINE_PANCREAS_DEVELOPMENT		15	0.788185	1.13158	0.362434	0.616845	1	2446	tags=27%, list=15%, signal=31%
GOBP_RESPONSE_TO_STEROID_HORMONE	GOBP_RESPONSE_TO_STEROID_HORMONE		92	0.624052	1.13139	0.190118	0.617087	1	2093	tags=22%, list=13%, signal=25%
GOBP_POSITIVE_REGULATION_OF_AXONOGENESIS	GOBP_POSITIVE_REGULATION_OF_AXONOGENESIS		20	0.740278	1.13133	0.306176	0.61683	1	2422	tags=60%, list=15%, signal=70%
HP_MUSCLE_WEAKNESS	HP_MUSCLE_WEAKNESS		132	0.61062	1.13132	0.182851	0.61636	1	2292	tags=27%, list=14%, signal=31%
HP_ABNORMAL_NEPHRON_MORPHOLOGY	HP_ABNORMAL_NEPHRON_MORPHOLOGY		34	0.687283	1.13128	0.278106	0.616024	1	1639	tags=12%, list=10%, signal=13%
HP_ABNORMALITY_OF_TOE	HP_ABNORMALITY_OF_TOE		68	0.633347	1.13108	0.231626	0.616289	1	2136	tags=34%, list=13%, signal=39%
GOBP_POSITIVE_REGULATION_OF_IMMUNE_EFFECTOR_PROCESS	GOBP_POSITIVE_REGULATION_OF_IMMUNE_EFFECTOR_PROCESS		71	0.63431	1.13105	0.237624	0.615912	1	2021	tags=20%, list=12%, signal=22%
GOBP_MULTICELLULAR_ORGANISMAL_RESPONSE_TO_STRESS	GOBP_MULTICELLULAR_ORGANISMAL_RESPONSE_TO_STRESS		30	0.683882	1.13088	0.277154	0.616034	1	1438	tags=23%, list=9%, signal=26%
GOMF_GTPASE_BINDING	GOMF_GTPASE_BINDING		15	0.784695	1.13062	0.355649	0.61653	1	2202	tags=67%, list=14%, signal=77%
GOBP_CELL_MATRIX_ADHESION	GOBP_CELL_MATRIX_ADHESION		42	0.665635	1.13026	0.257576	0.617289	1	2470	tags=31%, list=15%, signal=36%
GOMF_SOLUTE_CATION_SYMPORTER_ACTIVITY	GOMF_SOLUTE_CATION_SYMPORTER_ACTIVITY		49	0.649126	1.13008	0.249123	0.617459	1	1494	tags=18%, list=9%, signal=20%
GOBP_PROTON_TRANSMEMBRANE_TRANSPORT	GOBP_PROTON_TRANSMEMBRANE_TRANSPORT		31	0.692586	1.13006	0.274534	0.617041	1	1683	tags=23%, list=10%, signal=25%
GOBP_IMPORT_INTO_NUCLEUS	GOBP_IMPORT_INTO_NUCLEUS		15	0.791511	1.13006	0.352941	0.616586	1	1844	tags=40%, list=11%, signal=45%
HP_GENERALIZED_HYPOTONIA	HP_GENERALIZED_HYPOTONIA		88	0.6193	1.13	0.232684	0.616301	1	2420	tags=35%, list=15%, signal=41%
HP_ABNORMALITY_OF_THE_KNEE	HP_ABNORMALITY_OF_THE_KNEE		41	0.673766	1.12924	0.272619	0.618637	1	1951	tags=39%, list=12%, signal=44%
GOBP_CELLULAR_RESPONSE_TO_LIPID	GOBP_CELLULAR_RESPONSE_TO_LIPID		147	0.609017	1.12914	0.170782	0.618528	1	2228	tags=20%, list=14%, signal=23%
GOBP_PRIMARY_ALCOHOL_METABOLIC_PROCESS	GOBP_PRIMARY_ALCOHOL_METABOLIC_PROCESS		28	0.705702	1.1291	0.290241	0.61821	1	2056	tags=18%, list=13%, signal=20%
GOBP_RESPONSE_TO_PEPTIDE	GOBP_RESPONSE_TO_PEPTIDE		106	0.618163	1.129	0.203209	0.618049	1	1596	tags=23%, list=10%, signal=25%
GOBP_PHOSPHOLIPID_METABOLIC_PROCESS	GOBP_PHOSPHOLIPID_METABOLIC_PROCESS		56	0.640085	1.12893	0.242492	0.617839	1	2517	tags=18%, list=15%, signal=21%
GOBP_REGULATION_OF_GROWTH	GOBP_REGULATION_OF_GROWTH		136	0.610655	1.12883	0.188466	0.617713	1	2638	tags=28%, list=16%, signal=33%
GOMF_HYDROLASE_ACTIVITY_ACTING_ON_ESTER_BONDS	GOMF_HYDROLASE_ACTIVITY_ACTING_ON_ESTER_BONDS		131	0.606516	1.12858	0.205394	0.618139	1	2166	tags=21%, list=13%, signal=24%
GOBP_NEGATIVE_REGULATION_OF_SYNAPTIC_TRANSMISSION	GOBP_NEGATIVE_REGULATION_OF_SYNAPTIC_TRANSMISSION		26	0.701499	1.12824	0.281095	0.618889	1	2526	tags=31%, list=16%, signal=36%
HP_DISINHIBITION	HP_DISINHIBITION		26	0.708404	1.12768	0.278402	0.620416	1	2354	tags=46%, list=14%, signal=54%
GOBP_ERK1_AND_ERK2_CASCADE	GOBP_ERK1_AND_ERK2_CASCADE		98	0.613481	1.12768	0.220942	0.61996	1	1649	tags=19%, list=10%, signal=21%
GOMF_KINASE_ACTIVITY	GOMF_KINASE_ACTIVITY		95	0.616772	1.12764	0.21383	0.619604	1	2292	tags=28%, list=14%, signal=33%
GOBP_MAST_CELL_ACTIVATION	GOBP_MAST_CELL_ACTIVATION		20	0.737783	1.12758	0.302356	0.61933	1	1534	tags=30%, list=9%, signal=33%
HP_ERYTHEMA	HP_ERYTHEMA		38	0.673543	1.1273	0.261538	0.619841	1	2820	tags=13%, list=17%, signal=16%
GOBP_ADAPTIVE_IMMUNE_RESPONSE_BASED_ON_SOMATIC_RECOMBINATION_OF_IMMUNE_RECEPTORS_BUILT_FROM_IMMUNOGLOBULIN_SUPERFAMILY_DOMAINS	GOBP_ADAPTIVE_IMMUNE_RESPONSE_BASED_ON_SOMATIC_RECOMBINATION_OF_IMMUNE_RECEPTORS_BUILT_FROM_IMMUNOGLOBULIN_SUPERFAMILY_DOMAINS		170	0.6015	1.12725	0.175153	0.619545	1	1924	tags=7%, list=12%, signal=8%
GOCC_EXCITATORY_SYNAPSE	GOCC_EXCITATORY_SYNAPSE		27	0.705419	1.1268	0.290323	0.620666	1	2420	tags=30%, list=15%, signal=35%
HP_RESPIRATORY_FAILURE	HP_RESPIRATORY_FAILURE		31	0.697604	1.12679	0.282742	0.62024	1	1592	tags=26%, list=10%, signal=29%
GOBP_POSITIVE_REGULATION_OF_HYDROLASE_ACTIVITY	GOBP_POSITIVE_REGULATION_OF_HYDROLASE_ACTIVITY		137	0.604297	1.12666	0.209375	0.620191	1	1464	tags=22%, list=9%, signal=24%
GOBP_RHO_PROTEIN_SIGNAL_TRANSDUCTION	GOBP_RHO_PROTEIN_SIGNAL_TRANSDUCTION		20	0.730273	1.12658	0.30038	0.619986	1	2422	tags=25%, list=15%, signal=29%
GOBP_ARTERY_DEVELOPMENT	GOBP_ARTERY_DEVELOPMENT		21	0.730965	1.12646	0.307692	0.619991	1	2202	tags=43%, list=14%, signal=50%
GOBP_REGULATION_OF_PROTEIN_PHOSPHORYLATION	GOBP_REGULATION_OF_PROTEIN_PHOSPHORYLATION		256	0.596608	1.12636	0.141566	0.619846	1	2292	tags=25%, list=14%, signal=29%
HP_APLASIA_HYPOPLASIA_OF_THE_EAR	HP_APLASIA_HYPOPLASIA_OF_THE_EAR		21	0.733617	1.1263	0.291074	0.619605	1	2207	tags=43%, list=14%, signal=50%
HP_GLUCOSE_INTOLERANCE	HP_GLUCOSE_INTOLERANCE		84	0.619664	1.12573	0.224249	0.621186	1	2374	tags=24%, list=15%, signal=28%
GOBP_HEAD_DEVELOPMENT	GOBP_HEAD_DEVELOPMENT		205	0.595227	1.12526	0.161585	0.622421	1	1634	tags=25%, list=10%, signal=27%
GOBP_CELLULAR_RESPONSE_TO_CHEMICAL_STRESS	GOBP_CELLULAR_RESPONSE_TO_CHEMICAL_STRESS		39	0.665399	1.12472	0.266985	0.623863	1	1990	tags=28%, list=12%, signal=32%
GOBP_PHOTORECEPTOR_CELL_DEVELOPMENT	GOBP_PHOTORECEPTOR_CELL_DEVELOPMENT		19	0.749468	1.12412	0.319519	0.625526	1	1489	tags=32%, list=9%, signal=35%
HP_ABNORMALITY_OF_EXTRAPYRAMIDAL_MOTOR_FUNCTION	HP_ABNORMALITY_OF_EXTRAPYRAMIDAL_MOTOR_FUNCTION		25	0.709623	1.12389	0.315175	0.625875	1	1887	tags=32%, list=12%, signal=36%
GOBP_POSITIVE_REGULATION_OF_DNA_METABOLIC_PROCESS	GOBP_POSITIVE_REGULATION_OF_DNA_METABOLIC_PROCESS		26	0.707248	1.12388	0.29845	0.625409	1	980	tags=19%, list=6%, signal=20%
HP_HYPERACTIVITY	HP_HYPERACTIVITY		58	0.643942	1.12326	0.255946	0.627113	1	2354	tags=43%, list=14%, signal=50%
HP_MENTAL_DETERIORATION	HP_MENTAL_DETERIORATION		45	0.656387	1.1232	0.283019	0.626859	1	2153	tags=31%, list=13%, signal=36%
GOBP_PROTEASOMAL_PROTEIN_CATABOLIC_PROCESS	GOBP_PROTEASOMAL_PROTEIN_CATABOLIC_PROCESS		26	0.710981	1.12255	0.292367	0.628723	1	1674	tags=27%, list=10%, signal=30%
GOCC_LATE_ENDOSOME	GOCC_LATE_ENDOSOME		35	0.687859	1.12244	0.278649	0.62871	1	530	tags=17%, list=3%, signal=18%
GOBP_TELOMERE_ORGANIZATION	GOBP_TELOMERE_ORGANIZATION		18	0.755671	1.12242	0.324468	0.628324	1	1169	tags=44%, list=7%, signal=48%
GOBP_APPENDAGE_MORPHOGENESIS	GOBP_APPENDAGE_MORPHOGENESIS		47	0.648946	1.12237	0.275902	0.628029	1	2093	tags=36%, list=13%, signal=41%
GOBP_REGULATION_OF_HYDROLASE_ACTIVITY	GOBP_REGULATION_OF_HYDROLASE_ACTIVITY		267	0.597029	1.1223	0.133534	0.627794	1	1464	tags=18%, list=9%, signal=20%
GOBP_HINDBRAIN_DEVELOPMENT	GOBP_HINDBRAIN_DEVELOPMENT		43	0.654479	1.12228	0.267139	0.62738	1	2036	tags=28%, list=13%, signal=32%
GOBP_REGULATION_OF_DEVELOPMENTAL_GROWTH	GOBP_REGULATION_OF_DEVELOPMENTAL_GROWTH		82	0.625348	1.12227	0.239107	0.626946	1	2638	tags=32%, list=16%, signal=38%
GOMF_CALCIUM_DEPENDENT_PHOSPHOLIPID_BINDING	GOMF_CALCIUM_DEPENDENT_PHOSPHOLIPID_BINDING		18	0.758768	1.12225	0.35102	0.626514	1	1582	tags=17%, list=10%, signal=18%
GOCC_NUCLEAR_MEMBRANE	GOCC_NUCLEAR_MEMBRANE		30	0.685078	1.12225	0.288804	0.626041	1	1238	tags=20%, list=8%, signal=22%
HP_VASCULAR_SKIN_ABNORMALITY	HP_VASCULAR_SKIN_ABNORMALITY		86	0.61457	1.12215	0.234727	0.625958	1	2153	tags=19%, list=13%, signal=21%
GOBP_TRIGLYCERIDE_METABOLIC_PROCESS	GOBP_TRIGLYCERIDE_METABOLIC_PROCESS		29	0.691397	1.122	0.28625	0.626013	1	2166	tags=28%, list=13%, signal=32%
GOCC_CLATHRIN_COATED_ENDOCYTIC_VESICLE	GOCC_CLATHRIN_COATED_ENDOCYTIC_VESICLE		19	0.732607	1.12131	0.306598	0.628057	1	2627	tags=11%, list=16%, signal=13%
GOBP_HINDLIMB_MORPHOGENESIS	GOBP_HINDLIMB_MORPHOGENESIS		17	0.750054	1.12129	0.331108	0.62767	1	2093	tags=47%, list=13%, signal=54%
GOBP_ACTOMYOSIN_STRUCTURE_ORGANIZATION	GOBP_ACTOMYOSIN_STRUCTURE_ORGANIZATION		27	0.693351	1.12114	0.307596	0.627728	1	1568	tags=33%, list=10%, signal=37%
GOBP_LEUKOCYTE_APOPTOTIC_PROCESS	GOBP_LEUKOCYTE_APOPTOTIC_PROCESS		21	0.718212	1.12111	0.315375	0.627335	1	1095	tags=19%, list=7%, signal=20%
HP_ABNORMAL_BLEEDING	HP_ABNORMAL_BLEEDING		71	0.633823	1.12104	0.252503	0.627177	1	1639	tags=21%, list=10%, signal=23%
GOBP_MUSCLE_STRUCTURE_DEVELOPMENT	GOBP_MUSCLE_STRUCTURE_DEVELOPMENT		148	0.606251	1.12102	0.194589	0.626779	1	2529	tags=29%, list=16%, signal=34%
GOBP_ORGANELLE_ASSEMBLY	GOBP_ORGANELLE_ASSEMBLY		104	0.6157	1.12099	0.229645	0.626406	1	1592	tags=20%, list=10%, signal=22%
GOBP_SYNAPSE_ORGANIZATION	GOBP_SYNAPSE_ORGANIZATION		124	0.60962	1.12098	0.206099	0.625969	1	2313	tags=29%, list=14%, signal=34%
HP_ABNORMALITY_OF_THE_FONTANELLES_OR_CRANIAL_SUTURES	HP_ABNORMALITY_OF_THE_FONTANELLES_OR_CRANIAL_SUTURES		57	0.633828	1.12068	0.257732	0.626545	1	1698	tags=33%, list=10%, signal=37%
GOBP_SENSORY_ORGAN_MORPHOGENESIS	GOBP_SENSORY_ORGAN_MORPHOGENESIS		83	0.619209	1.12058	0.232009	0.626419	1	1502	tags=27%, list=9%, signal=29%
HP_ABNORMAL_RENAL_CORTEX_MORPHOLOGY	HP_ABNORMAL_RENAL_CORTEX_MORPHOLOGY		29	0.687314	1.12016	0.29441	0.627466	1	1639	tags=14%, list=10%, signal=15%
GOBP_TRANSMISSION_OF_NERVE_IMPULSE	GOBP_TRANSMISSION_OF_NERVE_IMPULSE		34	0.683184	1.12011	0.286967	0.627162	1	598	tags=18%, list=4%, signal=18%
GOBP_CHROMATIN_REMODELING	GOBP_CHROMATIN_REMODELING		31	0.68542	1.11997	0.292929	0.627186	1	1169	tags=26%, list=7%, signal=28%
HP_LIMITATION_OF_JOINT_MOBILITY	HP_LIMITATION_OF_JOINT_MOBILITY		68	0.625617	1.11997	0.251366	0.626719	1	2207	tags=25%, list=14%, signal=29%
GOBP_REGULATION_OF_MUSCLE_CELL_DIFFERENTIATION	GOBP_REGULATION_OF_MUSCLE_CELL_DIFFERENTIATION		30	0.689988	1.11997	0.297129	0.626281	1	2226	tags=33%, list=14%, signal=39%
GOCC_BASOLATERAL_PLASMA_MEMBRANE	GOCC_BASOLATERAL_PLASMA_MEMBRANE		62	0.640945	1.1199	0.270148	0.626074	1	1748	tags=26%, list=11%, signal=29%
GOBP_NEGATIVE_REGULATION_OF_AXONOGENESIS	GOBP_NEGATIVE_REGULATION_OF_AXONOGENESIS		16	0.759385	1.1198	0.348	0.625949	1	2638	tags=63%, list=16%, signal=75%
GOMF_POTASSIUM_CHANNEL_ACTIVITY	GOMF_POTASSIUM_CHANNEL_ACTIVITY		59	0.639386	1.11966	0.267116	0.625979	1	2459	tags=32%, list=15%, signal=38%
HP_ABNORMALITY_OF_THE_INNER_EAR	HP_ABNORMALITY_OF_THE_INNER_EAR		171	0.59905	1.11964	0.163099	0.625569	1	2374	tags=26%, list=15%, signal=30%
GOBP_IMMUNE_EFFECTOR_PROCESS	GOBP_IMMUNE_EFFECTOR_PROCESS		410	0.590706	1.11931	0.0910911	0.626325	1	1698	tags=11%, list=10%, signal=12%
HP_LEUKOCYTOSIS	HP_LEUKOCYTOSIS		25	0.709014	1.11915	0.304071	0.626426	1	1464	tags=20%, list=9%, signal=22%
GOBP_DEFENSE_RESPONSE_TO_VIRUS	GOBP_DEFENSE_RESPONSE_TO_VIRUS		57	0.64121	1.11899	0.272933	0.626544	1	2375	tags=19%, list=15%, signal=23%
HP_MYOCLONUS	HP_MYOCLONUS		55	0.642324	1.11887	0.252514	0.626488	1	1494	tags=35%, list=9%, signal=38%
GOBP_REGULATION_OF_ANATOMICAL_STRUCTURE_MORPHOGENESIS	GOBP_REGULATION_OF_ANATOMICAL_STRUCTURE_MORPHOGENESIS		205	0.594091	1.11859	0.165992	0.627067	1	1866	tags=26%, list=11%, signal=29%
HP_GENERALIZED_MUSCLE_WEAKNESS	HP_GENERALIZED_MUSCLE_WEAKNESS		20	0.73624	1.11855	0.324147	0.626738	1	2693	tags=40%, list=17%, signal=48%
HP_GENERALIZED_ABNORMALITY_OF_SKIN	HP_GENERALIZED_ABNORMALITY_OF_SKIN		168	0.595796	1.11845	0.191598	0.626596	1	2153	tags=17%, list=13%, signal=19%
HP_ABNORMAL_CNS_MYELINATION	HP_ABNORMAL_CNS_MYELINATION		18	0.744357	1.11832	0.354029	0.62663	1	2104	tags=17%, list=13%, signal=19%
GOBP_PROTEIN_MODIFICATION_BY_SMALL_PROTEIN_CONJUGATION_OR_REMOVAL	GOBP_PROTEIN_MODIFICATION_BY_SMALL_PROTEIN_CONJUGATION_OR_REMOVAL		139	0.606043	1.11829	0.20082	0.626261	1	2228	tags=22%, list=14%, signal=25%
HP_ABNORMALITY_OF_FEMUR_MORPHOLOGY	HP_ABNORMALITY_OF_FEMUR_MORPHOLOGY		28	0.695644	1.11791	0.295685	0.627194	1	1951	tags=39%, list=12%, signal=45%
GOBP_REGULATION_OF_PROTEIN_MODIFICATION_PROCESS	GOBP_REGULATION_OF_PROTEIN_MODIFICATION_PROCESS		307	0.591119	1.11789	0.132397	0.626792	1	2292	tags=25%, list=14%, signal=28%
GOBP_REGULATION_OF_ION_TRANSPORT	GOBP_REGULATION_OF_ION_TRANSPORT		363	0.591866	1.11787	0.098	0.626418	1	2459	tags=25%, list=15%, signal=29%
HP_URINARY_INCONTINENCE	HP_URINARY_INCONTINENCE		31	0.687636	1.1172	0.294564	0.628288	1	2404	tags=29%, list=15%, signal=34%
GOCC_POSTSYNAPTIC_SPECIALIZATION_MEMBRANE	GOCC_POSTSYNAPTIC_SPECIALIZATION_MEMBRANE		51	0.644952	1.11695	0.263873	0.628727	1	2717	tags=35%, list=17%, signal=42%
HP_ABNORMAL_TESTIS_MORPHOLOGY	HP_ABNORMAL_TESTIS_MORPHOLOGY		142	0.601734	1.11695	0.2125	0.628282	1	2207	tags=25%, list=14%, signal=28%
GOBP_ARTERY_MORPHOGENESIS	GOBP_ARTERY_MORPHOGENESIS		18	0.736466	1.11661	0.351064	0.629032	1	1624	tags=33%, list=10%, signal=37%
GOBP_MESONEPHROS_DEVELOPMENT	GOBP_MESONEPHROS_DEVELOPMENT		31	0.683775	1.11658	0.303981	0.628645	1	1318	tags=32%, list=8%, signal=35%
HP_DYSMETRIA	HP_DYSMETRIA		19	0.736052	1.11596	0.32626	0.63037	1	2104	tags=37%, list=13%, signal=42%
HP_LIMITED_ELBOW_MOVEMENT	HP_LIMITED_ELBOW_MOVEMENT		23	0.70851	1.11595	0.314721	0.629924	1	1698	tags=35%, list=10%, signal=39%
HP_ABNORMAL_RENAL_GLOMERULUS_MORPHOLOGY	HP_ABNORMAL_RENAL_GLOMERULUS_MORPHOLOGY		27	0.687327	1.11586	0.30102	0.629764	1	1639	tags=15%, list=10%, signal=16%
GOMF_MICROTUBULE_BINDING	GOMF_MICROTUBULE_BINDING		37	0.660464	1.11549	0.27791	0.630633	1	2456	tags=43%, list=15%, signal=51%
HP_DEPRESSED_NASAL_BRIDGE	HP_DEPRESSED_NASAL_BRIDGE		78	0.618907	1.11545	0.257174	0.630325	1	2207	tags=33%, list=14%, signal=38%
GOCC_ENDOSOME	GOCC_ENDOSOME		147	0.598854	1.11504	0.218686	0.631321	1	2634	tags=25%, list=16%, signal=30%
HP_ABNORMAL_ABDOMEN_MORPHOLOGY	HP_ABNORMAL_ABDOMEN_MORPHOLOGY		93	0.615899	1.11417	0.260128	0.633975	1	1639	tags=20%, list=10%, signal=23%
HP_ABNORMAL_EYELID_MORPHOLOGY	HP_ABNORMAL_EYELID_MORPHOLOGY		156	0.599991	1.1139	0.215385	0.634522	1	2297	tags=29%, list=14%, signal=33%
GOBP_NEURON_FATE_COMMITMENT	GOBP_NEURON_FATE_COMMITMENT		30	0.67467	1.11389	0.305	0.634069	1	1560	tags=33%, list=10%, signal=37%
HP_ABNORMAL_BONE_STRUCTURE	HP_ABNORMAL_BONE_STRUCTURE		110	0.611081	1.11366	0.247908	0.634401	1	2153	tags=24%, list=13%, signal=27%
HP_ABNORMALITY_OF_THE_NAIL	HP_ABNORMALITY_OF_THE_NAIL		87	0.617505	1.11364	0.266234	0.634	1	2527	tags=24%, list=16%, signal=28%
GOBP_CHEMICAL_SYNAPTIC_TRANSMISSION_POSTSYNAPTIC	GOBP_CHEMICAL_SYNAPTIC_TRANSMISSION_POSTSYNAPTIC		37	0.667996	1.1136	0.297066	0.633695	1	2420	tags=35%, list=15%, signal=41%
GOBP_EPITHELIAL_CELL_APOPTOTIC_PROCESS	GOBP_EPITHELIAL_CELL_APOPTOTIC_PROCESS		29	0.690085	1.11351	0.318352	0.633569	1	2367	tags=21%, list=15%, signal=24%
GOMF_CORECEPTOR_ACTIVITY	GOMF_CORECEPTOR_ACTIVITY		17	0.751471	1.11348	0.340314	0.633215	1	571	tags=24%, list=4%, signal=24%
GOBP_CELLULAR_RESPONSE_TO_CAMP	GOBP_CELLULAR_RESPONSE_TO_CAMP		18	0.741379	1.11321	0.33871	0.633675	1	525	tags=22%, list=3%, signal=23%
GOBP_POSITIVE_REGULATION_OF_GLIOGENESIS	GOBP_POSITIVE_REGULATION_OF_GLIOGENESIS		19	0.74543	1.1132	0.353627	0.633261	1	1241	tags=26%, list=8%, signal=28%
GOBP_NEGATIVE_REGULATION_OF_GENE_EXPRESSION	GOBP_NEGATIVE_REGULATION_OF_GENE_EXPRESSION		377	0.587661	1.1127	0.0960961	0.634576	1	1990	tags=13%, list=12%, signal=15%
HP_HYPODONTIA	HP_HYPODONTIA		25	0.700471	1.11257	0.304516	0.634544	1	2093	tags=40%, list=13%, signal=46%
GOBP_NEGATIVE_REGULATION_OF_DEVELOPMENTAL_GROWTH	GOBP_NEGATIVE_REGULATION_OF_DEVELOPMENTAL_GROWTH		29	0.693822	1.11255	0.313119	0.634139	1	2798	tags=52%, list=17%, signal=62%
GOBP_SECOND_MESSENGER_MEDIATED_SIGNALING	GOBP_SECOND_MESSENGER_MEDIATED_SIGNALING		96	0.612407	1.11243	0.252386	0.634118	1	1221	tags=17%, list=8%, signal=18%
GOMF_GLUTAMATE_RECEPTOR_ACTIVITY	GOMF_GLUTAMATE_RECEPTOR_ACTIVITY		22	0.714377	1.11234	0.327763	0.633977	1	1716	tags=45%, list=11%, signal=51%
HP_ANORECTAL_ANOMALY	HP_ANORECTAL_ANOMALY		41	0.656532	1.11227	0.293364	0.633743	1	2354	tags=34%, list=14%, signal=40%
HP_VISUAL_FIELD_DEFECT	HP_VISUAL_FIELD_DEFECT		35	0.670131	1.11225	0.306273	0.633355	1	1695	tags=31%, list=10%, signal=35%
HP_APLASIA_HYPOPLASIA_AFFECTING_BONES_OF_THE_AXIAL_SKELETON	HP_APLASIA_HYPOPLASIA_AFFECTING_BONES_OF_THE_AXIAL_SKELETON		99	0.603153	1.11223	0.264768	0.632963	1	1805	tags=29%, list=11%, signal=33%
HP_PRURITUS	HP_PRURITUS		33	0.678484	1.11206	0.311377	0.633082	1	1464	tags=15%, list=9%, signal=17%
GOBP_CELLULAR_RESPONSE_TO_BIOTIC_STIMULUS	GOBP_CELLULAR_RESPONSE_TO_BIOTIC_STIMULUS		58	0.635773	1.1118	0.285873	0.633533	1	2228	tags=12%, list=14%, signal=14%
HP_ABNORMALITY_OF_SALIVATION	HP_ABNORMALITY_OF_SALIVATION		34	0.676984	1.11174	0.307784	0.633304	1	2292	tags=38%, list=14%, signal=44%
GOCC_TERMINAL_BOUTON	GOCC_TERMINAL_BOUTON		27	0.680881	1.11168	0.316314	0.63308	1	1489	tags=30%, list=9%, signal=33%
HP_INCREASED_BLOOD_PRESSURE	HP_INCREASED_BLOOD_PRESSURE		53	0.644767	1.11139	0.280045	0.63367	1	1520	tags=23%, list=9%, signal=25%
GOBP_NEGATIVE_REGULATION_OF_WOUND_HEALING	GOBP_NEGATIVE_REGULATION_OF_WOUND_HEALING		22	0.710532	1.11137	0.322097	0.633266	1	1011	tags=14%, list=6%, signal=15%
GOBP_PROTEIN_KINASE_B_SIGNALING	GOBP_PROTEIN_KINASE_B_SIGNALING		89	0.613632	1.11128	0.258378	0.633146	1	2693	tags=34%, list=17%, signal=40%
GOBP_ORGANIC_ACID_TRANSMEMBRANE_TRANSPORT	GOBP_ORGANIC_ACID_TRANSMEMBRANE_TRANSPORT		37	0.665518	1.11121	0.302521	0.632931	1	1747	tags=22%, list=11%, signal=24%
GOBP_NUCLEOSIDE_BISPHOSPHATE_METABOLIC_PROCESS	GOBP_NUCLEOSIDE_BISPHOSPHATE_METABOLIC_PROCESS		20	0.732443	1.11105	0.352632	0.633061	1	740	tags=20%, list=5%, signal=21%
GOBP_AMINE_METABOLIC_PROCESS	GOBP_AMINE_METABOLIC_PROCESS		41	0.648085	1.11062	0.302381	0.634113	1	2100	tags=22%, list=13%, signal=25%
GOBP_MEMBRANE_INVAGINATION	GOBP_MEMBRANE_INVAGINATION		82	0.617203	1.11029	0.267974	0.634898	1	800	tags=4%, list=5%, signal=4%
HP_ABNORMALITY_OF_THE_AMNIOTIC_FLUID	HP_ABNORMALITY_OF_THE_AMNIOTIC_FLUID		60	0.633394	1.11009	0.286353	0.635137	1	2093	tags=28%, list=13%, signal=32%
GOBP_POSITIVE_REGULATION_OF_CELL_CYCLE	GOBP_POSITIVE_REGULATION_OF_CELL_CYCLE		70	0.625721	1.11007	0.27193	0.634762	1	2100	tags=26%, list=13%, signal=29%
HP_ABNORMAL_CHORIORETINAL_MORPHOLOGY	HP_ABNORMAL_CHORIORETINAL_MORPHOLOGY		23	0.710868	1.11004	0.355045	0.634414	1	1715	tags=39%, list=11%, signal=44%
GOBP_REGULATION_OF_TRANS_SYNAPTIC_SIGNALING	GOBP_REGULATION_OF_TRANS_SYNAPTIC_SIGNALING		133	0.59749	1.10999	0.243299	0.634134	1	2590	tags=31%, list=16%, signal=36%
HP_ABNORMALITY_OF_THE_MIDFACE	HP_ABNORMALITY_OF_THE_MIDFACE		73	0.611763	1.10985	0.275747	0.634167	1	2420	tags=38%, list=15%, signal=45%
GOBP_NEGATIVE_REGULATION_OF_CELL_ADHESION	GOBP_NEGATIVE_REGULATION_OF_CELL_ADHESION		70	0.622615	1.10981	0.27193	0.633848	1	2470	tags=20%, list=15%, signal=23%
HP_ABNORMALITY_OF_THE_BASAL_GANGLIA	HP_ABNORMALITY_OF_THE_BASAL_GANGLIA		16	0.751712	1.10981	0.353342	0.633409	1	619	tags=19%, list=4%, signal=19%
GOBP_VESICLE_ORGANIZATION	GOBP_VESICLE_ORGANIZATION		37	0.669871	1.10976	0.304296	0.633105	1	1748	tags=32%, list=11%, signal=36%
GOBP_REGULATION_OF_CELL_CYCLE	GOBP_REGULATION_OF_CELL_CYCLE		147	0.595614	1.1097	0.219235	0.632893	1	2354	tags=28%, list=14%, signal=32%
GOBP_PROTEIN_LOCALIZATION_TO_POSTSYNAPSE	GOBP_PROTEIN_LOCALIZATION_TO_POSTSYNAPSE		18	0.741192	1.10967	0.352227	0.632564	1	1244	tags=33%, list=8%, signal=36%
GOBP_STEROID_BIOSYNTHETIC_PROCESS	GOBP_STEROID_BIOSYNTHETIC_PROCESS		45	0.645305	1.10926	0.296424	0.63349	1	1734	tags=18%, list=11%, signal=20%
GOBP_REGULATION_OF_COMPLEMENT_ACTIVATION	GOBP_REGULATION_OF_COMPLEMENT_ACTIVATION		82	0.611518	1.10911	0.250276	0.633569	1	1649	tags=7%, list=10%, signal=8%
HP_ABNORMALITY_OF_RETINAL_PIGMENTATION	HP_ABNORMALITY_OF_RETINAL_PIGMENTATION		48	0.644494	1.10892	0.299534	0.6338	1	2701	tags=21%, list=17%, signal=25%
GOBP_REGULATION_OF_SMALL_MOLECULE_METABOLIC_PROCESS	GOBP_REGULATION_OF_SMALL_MOLECULE_METABOLIC_PROCESS		81	0.618326	1.1089	0.252417	0.63344	1	1990	tags=21%, list=12%, signal=24%
HP_ABNORMALITY_OF_LONG_BONE_MORPHOLOGY	HP_ABNORMALITY_OF_LONG_BONE_MORPHOLOGY		82	0.611937	1.10868	0.274531	0.633767	1	1715	tags=33%, list=11%, signal=37%
HP_SYNOSTOSIS_OF_JOINTS	HP_SYNOSTOSIS_OF_JOINTS		37	0.659604	1.10853	0.300813	0.633818	1	2422	tags=38%, list=15%, signal=44%
GOBP_EXOCYTOSIS	GOBP_EXOCYTOSIS		208	0.585018	1.1084	0.197169	0.633859	1	1540	tags=16%, list=9%, signal=17%
HP_RESPIRATORY_INSUFFICIENCY	HP_RESPIRATORY_INSUFFICIENCY		73	0.629419	1.10798	0.267544	0.634929	1	1783	tags=22%, list=11%, signal=25%
GOMF_LIGAND_GATED_CATION_CHANNEL_ACTIVITY	GOMF_LIGAND_GATED_CATION_CHANNEL_ACTIVITY		57	0.63126	1.1078	0.286504	0.635172	1	1431	tags=28%, list=9%, signal=31%
GOCC_SECRETORY_VESICLE	GOCC_SECRETORY_VESICLE		280	0.585468	1.10773	0.158635	0.634973	1	1718	tags=16%, list=11%, signal=18%
HP_NEOPLASM_BY_HISTOLOGY	HP_NEOPLASM_BY_HISTOLOGY		46	0.637918	1.10771	0.302491	0.634584	1	980	tags=13%, list=6%, signal=14%
GOBP_CYTOSKELETON_ORGANIZATION	GOBP_CYTOSKELETON_ORGANIZATION		217	0.591566	1.10757	0.188698	0.634649	1	2529	tags=25%, list=16%, signal=30%
GOBP_ACTIN_FILAMENT_BASED_MOVEMENT	GOBP_ACTIN_FILAMENT_BASED_MOVEMENT		48	0.646472	1.10756	0.299656	0.63424	1	971	tags=19%, list=6%, signal=20%
GOBP_IONOTROPIC_GLUTAMATE_RECEPTOR_SIGNALING_PATHWAY	GOBP_IONOTROPIC_GLUTAMATE_RECEPTOR_SIGNALING_PATHWAY		16	0.760245	1.10744	0.379973	0.634225	1	2519	tags=56%, list=16%, signal=67%
GOBP_REGULATION_OF_JUN_KINASE_ACTIVITY	GOBP_REGULATION_OF_JUN_KINASE_ACTIVITY		15	0.76425	1.1073	0.381148	0.634261	1	1221	tags=33%, list=8%, signal=36%
HP_ABNORMALITY_OF_FACIAL_MUSCULATURE	HP_ABNORMALITY_OF_FACIAL_MUSCULATURE		53	0.642594	1.10724	0.290138	0.633999	1	2136	tags=34%, list=13%, signal=39%
GOBP_NEGATIVE_REGULATION_OF_ION_TRANSPORT	GOBP_NEGATIVE_REGULATION_OF_ION_TRANSPORT		85	0.615226	1.10673	0.253506	0.635368	1	2428	tags=27%, list=15%, signal=32%
GOBP_POSITIVE_REGULATION_OF_INTERLEUKIN_6_PRODUCTION	GOBP_POSITIVE_REGULATION_OF_INTERLEUKIN_6_PRODUCTION		28	0.691022	1.10659	0.308168	0.635426	1	1596	tags=21%, list=10%, signal=24%
GOBP_MONOAMINE_TRANSPORT	GOBP_MONOAMINE_TRANSPORT		46	0.642856	1.10659	0.283391	0.634985	1	1438	tags=20%, list=9%, signal=21%
GOBP_CHROMATIN_ASSEMBLY_OR_DISASSEMBLY	GOBP_CHROMATIN_ASSEMBLY_OR_DISASSEMBLY		50	0.637662	1.10633	0.288018	0.635472	1	2535	tags=38%, list=16%, signal=45%
GOBP_NEGATIVE_REGULATION_OF_RESPONSE_TO_WOUNDING	GOBP_NEGATIVE_REGULATION_OF_RESPONSE_TO_WOUNDING		26	0.695659	1.10599	0.349186	0.636236	1	1402	tags=15%, list=9%, signal=17%
HP_HALLUCINATIONS	HP_HALLUCINATIONS		21	0.715099	1.10588	0.323714	0.636176	1	1540	tags=29%, list=9%, signal=32%
GOBP_BIOLOGICAL_PROCESS_INVOLVED_IN_INTERACTION_WITH_HOST	GOBP_BIOLOGICAL_PROCESS_INVOLVED_IN_INTERACTION_WITH_HOST		36	0.66243	1.10583	0.314526	0.635907	1	557	tags=8%, list=3%, signal=9%
GOCC_CELL_CELL_JUNCTION	GOCC_CELL_CELL_JUNCTION		120	0.600547	1.10581	0.234737	0.635518	1	2527	tags=29%, list=16%, signal=34%
HP_DECREASED_HEAD_CIRCUMFERENCE	HP_DECREASED_HEAD_CIRCUMFERENCE		107	0.602951	1.10555	0.252599	0.635994	1	2420	tags=35%, list=15%, signal=40%
HP_AMINOACIDURIA	HP_AMINOACIDURIA		17	0.74932	1.10551	0.358366	0.635725	1	1693	tags=35%, list=10%, signal=39%
GOBP_NEGATIVE_REGULATION_OF_CYTOSKELETON_ORGANIZATION	GOBP_NEGATIVE_REGULATION_OF_CYTOSKELETON_ORGANIZATION		20	0.724502	1.10519	0.363286	0.636471	1	2817	tags=35%, list=17%, signal=42%
GOCC_INTRINSIC_COMPONENT_OF_POSTSYNAPTIC_MEMBRANE	GOCC_INTRINSIC_COMPONENT_OF_POSTSYNAPTIC_MEMBRANE		55	0.63381	1.10506	0.279822	0.636434	1	2717	tags=29%, list=17%, signal=35%
GOMF_VOLTAGE_GATED_POTASSIUM_CHANNEL_ACTIVITY	GOMF_VOLTAGE_GATED_POTASSIUM_CHANNEL_ACTIVITY		45	0.644782	1.10474	0.299885	0.637123	1	1173	tags=29%, list=7%, signal=31%
GOBP_PROTEIN_PHOSPHORYLATION	GOBP_PROTEIN_PHOSPHORYLATION		319	0.581986	1.10454	0.147	0.637343	1	2292	tags=24%, list=14%, signal=27%
HP_DUPLICATION_OF_HAND_BONES	HP_DUPLICATION_OF_HAND_BONES		20	0.718123	1.10431	0.343511	0.637686	1	1933	tags=45%, list=12%, signal=51%
HP_ABNORMAL_METATARSAL_MORPHOLOGY	HP_ABNORMAL_METATARSAL_MORPHOLOGY		18	0.738111	1.10424	0.355228	0.637502	1	2093	tags=39%, list=13%, signal=45%
GOBP_REGULATION_OF_EXTENT_OF_CELL_GROWTH	GOBP_REGULATION_OF_EXTENT_OF_CELL_GROWTH		24	0.703513	1.10423	0.341804	0.637099	1	1866	tags=46%, list=11%, signal=52%
GOBP_ORGAN_GROWTH	GOBP_ORGAN_GROWTH		45	0.648946	1.10408	0.302217	0.637204	1	2292	tags=29%, list=14%, signal=34%
GOMF_ENDOPEPTIDASE_ACTIVITY	GOMF_ENDOPEPTIDASE_ACTIVITY		145	0.590802	1.10398	0.235537	0.637082	1	2048	tags=19%, list=13%, signal=21%
HP_RHINITIS	HP_RHINITIS		17	0.743839	1.10368	0.367862	0.637743	1	1592	tags=29%, list=10%, signal=33%
GOBP_POSITIVE_REGULATION_OF_FAT_CELL_DIFFERENTIATION	GOBP_POSITIVE_REGULATION_OF_FAT_CELL_DIFFERENTIATION		16	0.758341	1.10362	0.360324	0.637517	1	878	tags=19%, list=5%, signal=20%
GOBP_VASCULATURE_DEVELOPMENT	GOBP_VASCULATURE_DEVELOPMENT		156	0.593213	1.10356	0.223251	0.637282	1	1806	tags=21%, list=11%, signal=24%
GOBP_NEGATIVE_REGULATION_OF_SIGNALING	GOBP_NEGATIVE_REGULATION_OF_SIGNALING		269	0.584159	1.10354	0.17002	0.636944	1	2526	tags=27%, list=16%, signal=31%
HP_HYPOPLASIA_OF_PENIS	HP_HYPOPLASIA_OF_PENIS		73	0.613192	1.10345	0.285403	0.63679	1	2374	tags=29%, list=15%, signal=34%
GOBP_CORNIFICATION	GOBP_CORNIFICATION		84	0.606544	1.10339	0.264454	0.636594	1	2527	tags=10%, list=16%, signal=11%
HP_CLINICAL_COURSE	HP_CLINICAL_COURSE		226	0.584073	1.10326	0.207831	0.636585	1	2672	tags=27%, list=16%, signal=31%
GOBP_POSITIVE_REGULATION_OF_CATION_CHANNEL_ACTIVITY	GOBP_POSITIVE_REGULATION_OF_CATION_CHANNEL_ACTIVITY		23	0.714879	1.10309	0.327411	0.636758	1	2459	tags=30%, list=15%, signal=36%
GOBP_LONG_CHAIN_FATTY_ACID_TRANSPORT	GOBP_LONG_CHAIN_FATTY_ACID_TRANSPORT		25	0.698853	1.10309	0.328698	0.636318	1	1438	tags=16%, list=9%, signal=18%
GOBP_NEGATIVE_REGULATION_OF_CELL_GROWTH	GOBP_NEGATIVE_REGULATION_OF_CELL_GROWTH		33	0.664505	1.10292	0.301489	0.636476	1	1715	tags=30%, list=11%, signal=34%
HP_WIDE_NASAL_BRIDGE	HP_WIDE_NASAL_BRIDGE		61	0.623069	1.10275	0.293466	0.636637	1	2374	tags=33%, list=15%, signal=38%
GOBP_REGULATION_OF_CELL_SIZE	GOBP_REGULATION_OF_CELL_SIZE		33	0.679622	1.10274	0.312118	0.63625	1	1866	tags=36%, list=11%, signal=41%
HP_RENAL_HYPOPLASIA_APLASIA	HP_RENAL_HYPOPLASIA_APLASIA		41	0.64345	1.10249	0.31068	0.636641	1	2354	tags=32%, list=14%, signal=37%
GOCC_APICAL_PLASMA_MEMBRANE	GOCC_APICAL_PLASMA_MEMBRANE		120	0.599972	1.10247	0.241015	0.636264	1	2455	tags=24%, list=15%, signal=28%
GOBP_GLUTAMATE_RECEPTOR_SIGNALING_PATHWAY	GOBP_GLUTAMATE_RECEPTOR_SIGNALING_PATHWAY		27	0.696764	1.10205	0.314861	0.637311	1	1716	tags=44%, list=11%, signal=50%
GOBP_THIOESTER_METABOLIC_PROCESS	GOBP_THIOESTER_METABOLIC_PROCESS		15	0.768173	1.10162	0.391188	0.638449	1	740	tags=27%, list=5%, signal=28%
GOBP_REGULATION_OF_SECRETION	GOBP_REGULATION_OF_SECRETION		193	0.588457	1.1016	0.209045	0.63807	1	2021	tags=20%, list=12%, signal=23%
GOBP_BLOOD_VESSEL_MORPHOGENESIS	GOBP_BLOOD_VESSEL_MORPHOGENESIS		138	0.594616	1.10145	0.237113	0.638156	1	1806	tags=23%, list=11%, signal=26%
GOBP_MUSCLE_CELL_APOPTOTIC_PROCESS	GOBP_MUSCLE_CELL_APOPTOTIC_PROCESS		17	0.740206	1.10142	0.372185	0.637828	1	1585	tags=29%, list=10%, signal=33%
GOBP_CATECHOLAMINE_SECRETION	GOBP_CATECHOLAMINE_SECRETION		30	0.661324	1.10133	0.325	0.637698	1	747	tags=17%, list=5%, signal=17%
HP_ABNORMAL_ORAL_MUCOSA_MORPHOLOGY	HP_ABNORMAL_ORAL_MUCOSA_MORPHOLOGY		57	0.62753	1.1012	0.295378	0.637728	1	1639	tags=23%, list=10%, signal=25%
GOBP_ORGANIC_HYDROXY_COMPOUND_CATABOLIC_PROCESS	GOBP_ORGANIC_HYDROXY_COMPOUND_CATABOLIC_PROCESS		23	0.700366	1.10071	0.347882	0.639021	1	1432	tags=13%, list=9%, signal=14%
GOBP_SKIN_DEVELOPMENT	GOBP_SKIN_DEVELOPMENT		219	0.586156	1.10069	0.200201	0.638661	1	2527	tags=13%, list=16%, signal=15%
GOBP_DENDRITE_DEVELOPMENT	GOBP_DENDRITE_DEVELOPMENT		48	0.639061	1.10051	0.312646	0.638823	1	1476	tags=29%, list=9%, signal=32%
GOBP_REPRODUCTIVE_SYSTEM_DEVELOPMENT	GOBP_REPRODUCTIVE_SYSTEM_DEVELOPMENT		109	0.599385	1.10018	0.268421	0.639577	1	2238	tags=23%, list=14%, signal=26%
GOBP_REGULATION_OF_NERVOUS_SYSTEM_PROCESS	GOBP_REGULATION_OF_NERVOUS_SYSTEM_PROCESS		49	0.633742	1.09989	0.309302	0.640179	1	2420	tags=29%, list=15%, signal=33%
GOBP_CELLULAR_AMINO_ACID_METABOLIC_PROCESS	GOBP_CELLULAR_AMINO_ACID_METABOLIC_PROCESS		46	0.635664	1.09989	0.313155	0.63975	1	1693	tags=22%, list=10%, signal=24%
GOBP_CELL_JUNCTION_ORGANIZATION	GOBP_CELL_JUNCTION_ORGANIZATION		180	0.588522	1.09981	0.220978	0.639595	1	2455	tags=28%, list=15%, signal=32%
GOBP_REGULATION_OF_BLOOD_PRESSURE	GOBP_REGULATION_OF_BLOOD_PRESSURE		67	0.616272	1.09979	0.291391	0.639235	1	2020	tags=18%, list=12%, signal=20%
GOBP_BIOLOGICAL_PROCESS_INVOLVED_IN_INTRASPECIES_INTERACTION_BETWEEN_ORGANISMS	GOBP_BIOLOGICAL_PROCESS_INVOLVED_IN_INTRASPECIES_INTERACTION_BETWEEN_ORGANISMS		27	0.684743	1.09973	0.341554	0.639006	1	2620	tags=44%, list=16%, signal=53%
GOBP_NEGATIVE_REGULATION_OF_MOLECULAR_FUNCTION	GOBP_NEGATIVE_REGULATION_OF_MOLECULAR_FUNCTION		267	0.581727	1.09956	0.186117	0.639141	1	2054	tags=19%, list=13%, signal=21%
HP_ABNORMAL_DISTAL_PHALANX_MORPHOLOGY_OF_FINGER	HP_ABNORMAL_DISTAL_PHALANX_MORPHOLOGY_OF_FINGER		26	0.69017	1.09951	0.330846	0.638918	1	2136	tags=50%, list=13%, signal=57%
GOBP_POSITIVE_REGULATION_OF_ACTIN_FILAMENT_POLYMERIZATION	GOBP_POSITIVE_REGULATION_OF_ACTIN_FILAMENT_POLYMERIZATION		15	0.753366	1.09906	0.388186	0.640089	1	1661	tags=40%, list=10%, signal=45%
GOBP_POSTTRANSCRIPTIONAL_REGULATION_OF_GENE_EXPRESSION	GOBP_POSTTRANSCRIPTIONAL_REGULATION_OF_GENE_EXPRESSION		256	0.581828	1.09905	0.190572	0.63967	1	1990	tags=11%, list=12%, signal=12%
GOBP_RECEPTOR_LOCALIZATION_TO_SYNAPSE	GOBP_RECEPTOR_LOCALIZATION_TO_SYNAPSE		16	0.745679	1.09885	0.387009	0.639908	1	1244	tags=31%, list=8%, signal=34%
GOBP_REGULATION_OF_SODIUM_ION_TRANSPORT	GOBP_REGULATION_OF_SODIUM_ION_TRANSPORT		21	0.707243	1.09858	0.332898	0.640358	1	1783	tags=29%, list=11%, signal=32%
HP_ABNORMAL_THUMB_MORPHOLOGY	HP_ABNORMAL_THUMB_MORPHOLOGY		46	0.639309	1.0983	0.309008	0.64095	1	2093	tags=35%, list=13%, signal=40%
GOBP_REGULATION_OF_CATABOLIC_PROCESS	GOBP_REGULATION_OF_CATABOLIC_PROCESS		112	0.601939	1.09808	0.253432	0.641274	1	1674	tags=24%, list=10%, signal=27%
GOBP_DEVELOPMENTAL_MATURATION	GOBP_DEVELOPMENTAL_MATURATION		77	0.608179	1.0979	0.293989	0.641487	1	1596	tags=21%, list=10%, signal=23%
GOMF_ENZYME_ACTIVATOR_ACTIVITY	GOMF_ENZYME_ACTIVATOR_ACTIVITY		72	0.61346	1.09788	0.286805	0.641122	1	2701	tags=33%, list=17%, signal=40%
GOBP_POSITIVE_REGULATION_OF_MONONUCLEAR_CELL_MIGRATION	GOBP_POSITIVE_REGULATION_OF_MONONUCLEAR_CELL_MIGRATION		21	0.713298	1.09764	0.332891	0.641538	1	1924	tags=29%, list=12%, signal=32%
GOBP_REGULATION_OF_PHOSPHORUS_METABOLIC_PROCESS	GOBP_REGULATION_OF_PHOSPHORUS_METABOLIC_PROCESS		332	0.582237	1.09763	0.161323	0.641141	1	2292	tags=24%, list=14%, signal=27%
GOBP_DOPAMINERGIC_NEURON_DIFFERENTIATION	GOBP_DOPAMINERGIC_NEURON_DIFFERENTIATION		19	0.730874	1.09754	0.370518	0.640978	1	1560	tags=32%, list=10%, signal=35%
GOBP_EMBRYONIC_ORGAN_MORPHOGENESIS	GOBP_EMBRYONIC_ORGAN_MORPHOGENESIS		80	0.612464	1.09706	0.303532	0.642161	1	1489	tags=28%, list=9%, signal=30%
GOBP_POSITIVE_REGULATION_OF_CATABOLIC_PROCESS	GOBP_POSITIVE_REGULATION_OF_CATABOLIC_PROCESS		53	0.633252	1.09704	0.309278	0.6418	1	1575	tags=21%, list=10%, signal=23%
GOBP_PEPTIDYL_TYROSINE_DEPHOSPHORYLATION	GOBP_PEPTIDYL_TYROSINE_DEPHOSPHORYLATION		24	0.692353	1.09702	0.352258	0.641421	1	1791	tags=29%, list=11%, signal=33%
HP_CARDIAC_ARREST	HP_CARDIAC_ARREST		31	0.667484	1.09663	0.330446	0.642317	1	1568	tags=35%, list=10%, signal=39%
HP_PROPTOSIS	HP_PROPTOSIS		28	0.690599	1.09654	0.327543	0.642165	1	1464	tags=36%, list=9%, signal=39%
HP_ABNORMALITY_OF_THE_CEREBRAL_SUBCORTEX	HP_ABNORMALITY_OF_THE_CEREBRAL_SUBCORTEX		104	0.597637	1.09634	0.270299	0.642433	1	2422	tags=36%, list=15%, signal=42%
GOBP_REGULATION_OF_BONE_MINERALIZATION	GOBP_REGULATION_OF_BONE_MINERALIZATION		25	0.689768	1.09609	0.339196	0.642868	1	1624	tags=24%, list=10%, signal=27%
GOBP_CELLULAR_RESPONSE_TO_PEPTIDE	GOBP_CELLULAR_RESPONSE_TO_PEPTIDE		69	0.61039	1.09562	0.296417	0.644055	1	1837	tags=26%, list=11%, signal=29%
GOBP_REGULATION_OF_CELL_ACTIVATION	GOBP_REGULATION_OF_CELL_ACTIVATION		225	0.58258	1.09542	0.226034	0.64438	1	2136	tags=16%, list=13%, signal=18%
GOBP_EAR_DEVELOPMENT	GOBP_EAR_DEVELOPMENT		71	0.613428	1.09502	0.300661	0.645355	1	1406	tags=24%, list=9%, signal=26%
GOBP_PHENOL_CONTAINING_COMPOUND_METABOLIC_PROCESS	GOBP_PHENOL_CONTAINING_COMPOUND_METABOLIC_PROCESS		43	0.644136	1.09494	0.316411	0.645195	1	2100	tags=21%, list=13%, signal=24%
GOBP_NEGATIVE_REGULATION_OF_CATALYTIC_ACTIVITY	GOBP_NEGATIVE_REGULATION_OF_CATALYTIC_ACTIVITY		190	0.583935	1.09423	0.233266	0.647213	1	1511	tags=15%, list=9%, signal=16%
GOBP_NEGATIVE_REGULATION_OF_KINASE_ACTIVITY	GOBP_NEGATIVE_REGULATION_OF_KINASE_ACTIVITY		38	0.646935	1.09407	0.326992	0.647352	1	1511	tags=21%, list=9%, signal=23%
GOBP_BIOLOGICAL_PROCESS_INVOLVED_IN_SYMBIOTIC_INTERACTION	GOBP_BIOLOGICAL_PROCESS_INVOLVED_IN_SYMBIOTIC_INTERACTION		104	0.595059	1.09406	0.287234	0.646957	1	1668	tags=13%, list=10%, signal=14%
GOBP_PROTEOLYSIS	GOBP_PROTEOLYSIS		360	0.578299	1.09376	0.161161	0.647566	1	1700	tags=17%, list=10%, signal=19%
HP_POSTERIORLY_ROTATED_EARS	HP_POSTERIORLY_ROTATED_EARS		39	0.646534	1.09355	0.306778	0.647887	1	2207	tags=33%, list=14%, signal=38%
HP_FUNCTIONAL_ABNORMALITY_OF_THE_MIDDLE_EAR	HP_FUNCTIONAL_ABNORMALITY_OF_THE_MIDDLE_EAR		64	0.618907	1.09351	0.293722	0.64758	1	1715	tags=28%, list=11%, signal=31%
GOBP_REGULATION_OF_MYELOID_LEUKOCYTE_DIFFERENTIATION	GOBP_REGULATION_OF_MYELOID_LEUKOCYTE_DIFFERENTIATION		34	0.66243	1.09346	0.341463	0.647308	1	1639	tags=15%, list=10%, signal=16%
HP_BABINSKI_SIGN	HP_BABINSKI_SIGN		31	0.6658	1.09313	0.322816	0.648067	1	2136	tags=32%, list=13%, signal=37%
GOBP_REGULATION_OF_CELLULAR_AMIDE_METABOLIC_PROCESS	GOBP_REGULATION_OF_CELLULAR_AMIDE_METABOLIC_PROCESS		69	0.607144	1.09289	0.280488	0.648462	1	2521	tags=19%, list=16%, signal=22%
GOBP_SMALL_MOLECULE_CATABOLIC_PROCESS	GOBP_SMALL_MOLECULE_CATABOLIC_PROCESS		81	0.612907	1.09251	0.298925	0.649415	1	1693	tags=22%, list=10%, signal=25%
HP_JOINT_LAXITY	HP_JOINT_LAXITY		21	0.710502	1.09241	0.361783	0.649346	1	1624	tags=14%, list=10%, signal=16%
GOBP_CELLULAR_RESPONSE_TO_RETINOIC_ACID	GOBP_CELLULAR_RESPONSE_TO_RETINOIC_ACID		30	0.669429	1.09213	0.34321	0.64987	1	1635	tags=27%, list=10%, signal=30%
GOBP_AXONEME_ASSEMBLY	GOBP_AXONEME_ASSEMBLY		22	0.698737	1.09199	0.352632	0.649965	1	1490	tags=23%, list=9%, signal=25%
GOBP_SULFUR_COMPOUND_BIOSYNTHETIC_PROCESS	GOBP_SULFUR_COMPOUND_BIOSYNTHETIC_PROCESS		29	0.676983	1.09194	0.327649	0.649679	1	2672	tags=38%, list=16%, signal=45%
GOBP_PROTEIN_METHYLATION	GOBP_PROTEIN_METHYLATION		17	0.732416	1.09156	0.365986	0.650572	1	1257	tags=24%, list=8%, signal=25%
GOBP_MUSCLE_ORGAN_DEVELOPMENT	GOBP_MUSCLE_ORGAN_DEVELOPMENT		90	0.606241	1.09155	0.29582	0.650148	1	2527	tags=30%, list=16%, signal=35%
HP_OTITIS_MEDIA	HP_OTITIS_MEDIA		47	0.629584	1.09136	0.321918	0.650454	1	2093	tags=19%, list=13%, signal=22%
GOBP_LYMPHOCYTE_APOPTOTIC_PROCESS	GOBP_LYMPHOCYTE_APOPTOTIC_PROCESS		15	0.747321	1.09119	0.378223	0.6506	1	1095	tags=20%, list=7%, signal=21%
GOBP_DEVELOPMENT_OF_PRIMARY_SEXUAL_CHARACTERISTICS	GOBP_DEVELOPMENT_OF_PRIMARY_SEXUAL_CHARACTERISTICS		59	0.61674	1.09107	0.34009	0.650597	1	2238	tags=24%, list=14%, signal=27%
GOBP_NEGATIVE_REGULATION_OF_MAPK_CASCADE	GOBP_NEGATIVE_REGULATION_OF_MAPK_CASCADE		33	0.663033	1.09103	0.337408	0.650307	1	1511	tags=21%, list=9%, signal=23%
GOBP_MUSCLE_TISSUE_DEVELOPMENT	GOBP_MUSCLE_TISSUE_DEVELOPMENT		105	0.596269	1.09102	0.28617	0.649886	1	2527	tags=30%, list=16%, signal=36%
GOBP_ACTIN_MEDIATED_CELL_CONTRACTION	GOBP_ACTIN_MEDIATED_CELL_CONTRACTION		43	0.643304	1.09096	0.324419	0.649644	1	971	tags=19%, list=6%, signal=20%
GOBP_CALCIUM_MEDIATED_SIGNALING	GOBP_CALCIUM_MEDIATED_SIGNALING		58	0.625559	1.09095	0.305369	0.649282	1	1221	tags=17%, list=8%, signal=19%
GOBP_MONOCARBOXYLIC_ACID_METABOLIC_PROCESS	GOBP_MONOCARBOXYLIC_ACID_METABOLIC_PROCESS		170	0.581917	1.09071	0.271992	0.64966	1	2166	tags=18%, list=13%, signal=21%
GOBP_ESTABLISHMENT_OR_MAINTENANCE_OF_CELL_POLARITY	GOBP_ESTABLISHMENT_OR_MAINTENANCE_OF_CELL_POLARITY		30	0.669	1.09053	0.339438	0.649845	1	2455	tags=37%, list=15%, signal=43%
GOBP_REGULATION_OF_CELLULAR_CATABOLIC_PROCESS	GOBP_REGULATION_OF_CELLULAR_CATABOLIC_PROCESS		88	0.604712	1.09043	0.295699	0.649798	1	1674	tags=24%, list=10%, signal=26%
GOCC_SUPRAMOLECULAR_COMPLEX	GOCC_SUPRAMOLECULAR_COMPLEX		312	0.578253	1.09035	0.18995	0.649635	1	1859	tags=15%, list=11%, signal=17%
GOBP_REGULATION_OF_PROTEIN_POLYMERIZATION	GOBP_REGULATION_OF_PROTEIN_POLYMERIZATION		30	0.673305	1.0902	0.342857	0.649691	1	2817	tags=43%, list=17%, signal=52%
HP_ABNORMALITY_OF_CORNEAL_THICKNESS	HP_ABNORMALITY_OF_CORNEAL_THICKNESS		31	0.661184	1.09014	0.344221	0.64948	1	2701	tags=32%, list=17%, signal=39%
GOMF_KINASE_REGULATOR_ACTIVITY	GOMF_KINASE_REGULATOR_ACTIVITY		25	0.683969	1.08952	0.360825	0.651254	1	980	tags=24%, list=6%, signal=26%
HP_ABNORMAL_CIRCULATING_HORMONE_LEVEL	HP_ABNORMAL_CIRCULATING_HORMONE_LEVEL		109	0.596863	1.08919	0.288279	0.651975	1	2374	tags=24%, list=15%, signal=28%
GOBP_REGULATION_OF_LIPID_METABOLIC_PROCESS	GOBP_REGULATION_OF_LIPID_METABOLIC_PROCESS		83	0.600194	1.0891	0.308534	0.651826	1	1570	tags=18%, list=10%, signal=20%
HP_ABNORMALITY_OF_THE_LENS	HP_ABNORMALITY_OF_THE_LENS		99	0.593713	1.08883	0.296375	0.652318	1	2701	tags=26%, list=17%, signal=31%
HP_PROGRESSIVE_NIGHT_BLINDNESS	HP_PROGRESSIVE_NIGHT_BLINDNESS		22	0.702991	1.08882	0.342105	0.651927	1	2701	tags=41%, list=17%, signal=49%
GOBP_PROTEIN_HOMOOLIGOMERIZATION	GOBP_PROTEIN_HOMOOLIGOMERIZATION		40	0.648715	1.08878	0.332547	0.651639	1	2404	tags=23%, list=15%, signal=26%
GOBP_RESPONSE_TO_FATTY_ACID	GOBP_RESPONSE_TO_FATTY_ACID		21	0.711048	1.08875	0.364213	0.651298	1	2056	tags=38%, list=13%, signal=44%
HP_ABNORMALITY_OF_UPPER_LIMB_JOINT	HP_ABNORMALITY_OF_UPPER_LIMB_JOINT		71	0.608609	1.08855	0.309735	0.651642	1	2207	tags=38%, list=14%, signal=44%
GOBP_REGULATION_OF_CELL_ADHESION	GOBP_REGULATION_OF_CELL_ADHESION		179	0.581834	1.08843	0.248466	0.651605	1	1990	tags=20%, list=12%, signal=23%
GOBP_CYCLIC_NUCLEOTIDE_MEDIATED_SIGNALING	GOBP_CYCLIC_NUCLEOTIDE_MEDIATED_SIGNALING		32	0.658348	1.0883	0.33865	0.651601	1	887	tags=19%, list=5%, signal=20%
HP_ABNORMALITY_OF_THE_FOREHEAD	HP_ABNORMALITY_OF_THE_FOREHEAD		101	0.59875	1.08812	0.278495	0.651825	1	1805	tags=32%, list=11%, signal=35%
GOBP_INTERLEUKIN_6_PRODUCTION	GOBP_INTERLEUKIN_6_PRODUCTION		47	0.63094	1.08777	0.322392	0.652617	1	1649	tags=19%, list=10%, signal=21%
GOBP_NATURAL_KILLER_CELL_ACTIVATION	GOBP_NATURAL_KILLER_CELL_ACTIVATION		34	0.661723	1.08773	0.341019	0.652325	1	2260	tags=26%, list=14%, signal=31%
HP_PREMATURE_BIRTH	HP_PREMATURE_BIRTH		27	0.678567	1.08771	0.32956	0.651963	1	2354	tags=44%, list=14%, signal=52%
GOBP_PLASMA_MEMBRANE_ORGANIZATION	GOBP_PLASMA_MEMBRANE_ORGANIZATION		27	0.686233	1.08771	0.330846	0.651547	1	2281	tags=30%, list=14%, signal=34%
GOBP_NEGATIVE_REGULATION_OF_TRANSCRIPTION_BY_RNA_POLYMERASE_II	GOBP_NEGATIVE_REGULATION_OF_TRANSCRIPTION_BY_RNA_POLYMERASE_II		155	0.582657	1.08766	0.276923	0.651303	1	2207	tags=26%, list=14%, signal=30%
GOMF_LYASE_ACTIVITY	GOMF_LYASE_ACTIVITY		36	0.65193	1.08737	0.347342	0.651843	1	2636	tags=25%, list=16%, signal=30%
GOBP_REGULATION_OF_BEHAVIOR	GOBP_REGULATION_OF_BEHAVIOR		27	0.667338	1.0873	0.34134	0.651635	1	638	tags=15%, list=4%, signal=15%
GOBP_REGULATION_OF_CIRCADIAN_RHYTHM	GOBP_REGULATION_OF_CIRCADIAN_RHYTHM		27	0.68219	1.0871	0.354478	0.651922	1	1661	tags=19%, list=10%, signal=21%
GOBP_PROTEIN_POLYMERIZATION	GOBP_PROTEIN_POLYMERIZATION		42	0.639058	1.08701	0.340351	0.651779	1	2136	tags=29%, list=13%, signal=33%
HP_ABNORMAL_MYELINATION	HP_ABNORMAL_MYELINATION		46	0.623313	1.08683	0.3349	0.651961	1	1494	tags=22%, list=9%, signal=24%
GOBP_NEGATIVE_REGULATION_OF_INFLAMMATORY_RESPONSE	GOBP_NEGATIVE_REGULATION_OF_INFLAMMATORY_RESPONSE		50	0.629017	1.08657	0.351852	0.65243	1	2492	tags=18%, list=15%, signal=21%
GOBP_CHROMATIN_ORGANIZATION_INVOLVED_IN_REGULATION_OF_TRANSCRIPTION	GOBP_CHROMATIN_ORGANIZATION_INVOLVED_IN_REGULATION_OF_TRANSCRIPTION		31	0.65647	1.08638	0.337922	0.652659	1	1169	tags=32%, list=7%, signal=35%
GOMF_EXTRACELLULAR_LIGAND_GATED_ION_CHANNEL_ACTIVITY	GOMF_EXTRACELLULAR_LIGAND_GATED_ION_CHANNEL_ACTIVITY		47	0.626334	1.08616	0.337182	0.653008	1	1431	tags=19%, list=9%, signal=21%
HP_ABSENT_SPEECH	HP_ABSENT_SPEECH		42	0.636966	1.08609	0.354386	0.652782	1	2420	tags=43%, list=15%, signal=50%
GOCC_ACTIN_FILAMENT	GOCC_ACTIN_FILAMENT		24	0.693052	1.08605	0.348777	0.65252	1	1568	tags=33%, list=10%, signal=37%
HP_AUTISTIC_BEHAVIOR	HP_AUTISTIC_BEHAVIOR		70	0.60722	1.08599	0.310796	0.652324	1	2420	tags=37%, list=15%, signal=43%
HP_VASCULITIS	HP_VASCULITIS		19	0.715001	1.08575	0.368212	0.652721	1	1639	tags=21%, list=10%, signal=23%
GOBP_PROTEIN_DEPHOSPHORYLATION	GOBP_PROTEIN_DEPHOSPHORYLATION		63	0.614335	1.08536	0.322472	0.653653	1	2494	tags=22%, list=15%, signal=26%
HP_ABNORMALITY_OF_BONE_MINERAL_DENSITY	HP_ABNORMALITY_OF_BONE_MINERAL_DENSITY		92	0.592779	1.08533	0.3	0.653344	1	2153	tags=22%, list=13%, signal=25%
GOBP_METENCEPHALON_DEVELOPMENT	GOBP_METENCEPHALON_DEVELOPMENT		28	0.6763	1.08494	0.354399	0.65425	1	662	tags=18%, list=4%, signal=19%
HP_PHENOTYPIC_VARIABILITY	HP_PHENOTYPIC_VARIABILITY		90	0.607228	1.08489	0.296808	0.65398	1	1489	tags=26%, list=9%, signal=28%
GOBP_PROTEIN_COMPLEX_OLIGOMERIZATION	GOBP_PROTEIN_COMPLEX_OLIGOMERIZATION		49	0.623894	1.08488	0.323733	0.653621	1	2420	tags=24%, list=15%, signal=29%
HP_MICROPENIS	HP_MICROPENIS		41	0.642398	1.08462	0.328605	0.654053	1	2093	tags=24%, list=13%, signal=28%
GOMF_PHOSPHORIC_ESTER_HYDROLASE_ACTIVITY	GOMF_PHOSPHORIC_ESTER_HYDROLASE_ACTIVITY		69	0.610601	1.08449	0.323111	0.654083	1	2153	tags=25%, list=13%, signal=28%
GOBP_NCRNA_METABOLIC_PROCESS	GOBP_NCRNA_METABOLIC_PROCESS		26	0.684452	1.08441	0.355	0.653904	1	1521	tags=8%, list=9%, signal=8%
GOBP_IMMUNOGLOBULIN_PRODUCTION	GOBP_IMMUNOGLOBULIN_PRODUCTION		104	0.595412	1.08437	0.312236	0.653616	1	832	tags=2%, list=5%, signal=2%
GOMF_MODIFIED_AMINO_ACID_BINDING	GOMF_MODIFIED_AMINO_ACID_BINDING		26	0.693164	1.08437	0.345966	0.653197	1	1441	tags=23%, list=9%, signal=25%
HP_TRANSPOSITION_OF_THE_GREAT_ARTERIES	HP_TRANSPOSITION_OF_THE_GREAT_ARTERIES		19	0.721492	1.08402	0.395412	0.653993	1	1592	tags=21%, list=10%, signal=23%
HP_ABNORMAL_FEAR_ANXIETY_RELATED_BEHAVIOR	HP_ABNORMAL_FEAR_ANXIETY_RELATED_BEHAVIOR		50	0.629022	1.08392	0.337156	0.653897	1	2354	tags=36%, list=14%, signal=42%
GOBP_TRANSMEMBRANE_RECEPTOR_PROTEIN_SERINE_THREONINE_KINASE_SIGNALING_PATHWAY	GOBP_TRANSMEMBRANE_RECEPTOR_PROTEIN_SERINE_THREONINE_KINASE_SIGNALING_PATHWAY		73	0.600716	1.08389	0.311876	0.653604	1	1951	tags=19%, list=12%, signal=22%
GOBP_SMOOTH_MUSCLE_CONTRACTION	GOBP_SMOOTH_MUSCLE_CONTRACTION		42	0.647455	1.08355	0.332547	0.654306	1	1624	tags=24%, list=10%, signal=26%
HP_NEOPLASM	HP_NEOPLASM		159	0.582273	1.08354	0.282365	0.653919	1	2407	tags=25%, list=15%, signal=29%
GOBP_FATTY_ACID_METABOLIC_PROCESS	GOBP_FATTY_ACID_METABOLIC_PROCESS		102	0.598126	1.08345	0.302326	0.653797	1	2166	tags=18%, list=13%, signal=20%
GOBP_NEGATIVE_REGULATION_OF_TRANSFERASE_ACTIVITY	GOBP_NEGATIVE_REGULATION_OF_TRANSFERASE_ACTIVITY		38	0.646935	1.08342	0.346429	0.653469	1	1511	tags=21%, list=9%, signal=23%
GOBP_REGULATION_OF_SODIUM_ION_TRANSMEMBRANE_TRANSPORT	GOBP_REGULATION_OF_SODIUM_ION_TRANSMEMBRANE_TRANSPORT		16	0.728343	1.0831	0.413842	0.654167	1	1438	tags=31%, list=9%, signal=34%
GOMF_PEPTIDE_BINDING	GOMF_PEPTIDE_BINDING		102	0.595005	1.08287	0.309904	0.654535	1	1431	tags=19%, list=9%, signal=20%
GOBP_REGULATION_OF_NEUROTRANSMITTER_LEVELS	GOBP_REGULATION_OF_NEUROTRANSMITTER_LEVELS		71	0.601461	1.0823	0.331516	0.656182	1	1540	tags=20%, list=9%, signal=22%
GOMF_PROTEIN_KINASE_ACTIVITY	GOMF_PROTEIN_KINASE_ACTIVITY		79	0.604402	1.08212	0.306609	0.656409	1	1534	tags=25%, list=9%, signal=28%
HP_ABNORMAL_SHAPE_OF_THE_FRONTAL_REGION	HP_ABNORMAL_SHAPE_OF_THE_FRONTAL_REGION		40	0.639011	1.08203	0.352732	0.656279	1	1661	tags=43%, list=10%, signal=47%
GOCC_RIBONUCLEOPROTEIN_GRANULE	GOCC_RIBONUCLEOPROTEIN_GRANULE		23	0.697857	1.08168	0.368895	0.657014	1	913	tags=17%, list=6%, signal=18%
GOBP_DETECTION_OF_ABIOTIC_STIMULUS	GOBP_DETECTION_OF_ABIOTIC_STIMULUS		58	0.613293	1.08151	0.330306	0.65716	1	1492	tags=19%, list=9%, signal=21%
HP_APLASIA_HYPOPLASIA_OF_THE_LUNGS	HP_APLASIA_HYPOPLASIA_OF_THE_LUNGS		26	0.679285	1.08117	0.352556	0.657915	1	1413	tags=23%, list=9%, signal=25%
GOBP_HORMONE_TRANSPORT	GOBP_HORMONE_TRANSPORT		104	0.589935	1.0808	0.303347	0.658753	1	2021	tags=22%, list=12%, signal=25%
HP_ABNORMAL_GLUCOSE_HOMEOSTASIS	HP_ABNORMAL_GLUCOSE_HOMEOSTASIS		108	0.590332	1.08068	0.303287	0.658721	1	2374	tags=21%, list=15%, signal=25%
HP_INTERICTAL_EEG_ABNORMALITY	HP_INTERICTAL_EEG_ABNORMALITY		40	0.632636	1.08062	0.370283	0.658507	1	1494	tags=30%, list=9%, signal=33%
GOBP_ELECTRON_TRANSPORT_CHAIN	GOBP_ELECTRON_TRANSPORT_CHAIN		18	0.724904	1.08053	0.380155	0.658402	1	1747	tags=39%, list=11%, signal=44%
HP_CLINODACTYLY	HP_CLINODACTYLY		64	0.608192	1.08041	0.338889	0.658405	1	2207	tags=41%, list=14%, signal=47%
GOBP_POSITIVE_REGULATION_OF_NEURON_APOPTOTIC_PROCESS	GOBP_POSITIVE_REGULATION_OF_NEURON_APOPTOTIC_PROCESS		15	0.738497	1.07985	0.417722	0.659898	1	2665	tags=47%, list=16%, signal=56%
GOBP_POSITIVE_REGULATION_OF_ION_TRANSPORT	GOBP_POSITIVE_REGULATION_OF_ION_TRANSPORT		173	0.576536	1.07974	0.280933	0.659847	1	2459	tags=24%, list=15%, signal=28%
GOBP_SENSORY_PERCEPTION_OF_LIGHT_STIMULUS	GOBP_SENSORY_PERCEPTION_OF_LIGHT_STIMULUS		103	0.59476	1.07918	0.31823	0.661397	1	2701	tags=26%, list=17%, signal=31%
HP_CHRONIC_KIDNEY_DISEASE	HP_CHRONIC_KIDNEY_DISEASE		19	0.702896	1.07917	0.365206	0.661022	1	1476	tags=21%, list=9%, signal=23%
HP_MULTICYSTIC_KIDNEY_DYSPLASIA	HP_MULTICYSTIC_KIDNEY_DYSPLASIA		19	0.717243	1.07915	0.389696	0.660658	1	1805	tags=32%, list=11%, signal=35%
GOBP_ANATOMICAL_STRUCTURE_HOMEOSTASIS	GOBP_ANATOMICAL_STRUCTURE_HOMEOSTASIS		103	0.589344	1.07909	0.309904	0.660472	1	1911	tags=21%, list=12%, signal=24%
GOMF_TRANSCRIPTION_COREGULATOR_ACTIVITY	GOMF_TRANSCRIPTION_COREGULATOR_ACTIVITY		36	0.64919	1.07887	0.362007	0.660824	1	1552	tags=19%, list=10%, signal=21%
GOBP_POSITIVE_REGULATION_OF_GROWTH	GOBP_POSITIVE_REGULATION_OF_GROWTH		67	0.602309	1.07885	0.333708	0.660482	1	2422	tags=24%, list=15%, signal=28%
GOMF_PHOSPHOPROTEIN_PHOSPHATASE_ACTIVITY	GOMF_PHOSPHOPROTEIN_PHOSPHATASE_ACTIVITY		30	0.663321	1.07857	0.355556	0.661003	1	1791	tags=20%, list=11%, signal=22%
HP_MYOPATHY	HP_MYOPATHY		52	0.613047	1.07857	0.325792	0.660591	1	2354	tags=33%, list=14%, signal=38%
HP_APLASIA_HYPOPLASIA_OF_THE_NAILS	HP_APLASIA_HYPOPLASIA_OF_THE_NAILS		40	0.639216	1.07814	0.347305	0.661627	1	2093	tags=33%, list=13%, signal=37%
GOBP_TRIGLYCERIDE_CATABOLIC_PROCESS	GOBP_TRIGLYCERIDE_CATABOLIC_PROCESS		17	0.720664	1.07813	0.385942	0.661213	1	2627	tags=35%, list=16%, signal=42%
GOBP_MYOTUBE_DIFFERENTIATION	GOBP_MYOTUBE_DIFFERENTIATION		30	0.666074	1.07773	0.353827	0.662188	1	1373	tags=27%, list=8%, signal=29%
GOCC_POSTSYNAPTIC_DENSITY_MEMBRANE	GOCC_POSTSYNAPTIC_DENSITY_MEMBRANE		41	0.637133	1.07751	0.359469	0.662515	1	2943	tags=44%, list=18%, signal=53%
HP_SYNDACTYLY	HP_SYNDACTYLY		47	0.624675	1.07744	0.348946	0.662344	1	2136	tags=38%, list=13%, signal=44%
HP_POLYHYDRAMNIOS	HP_POLYHYDRAMNIOS		45	0.630157	1.07732	0.348131	0.662375	1	2093	tags=31%, list=13%, signal=36%
GOBP_ICOSANOID_METABOLIC_PROCESS	GOBP_ICOSANOID_METABOLIC_PROCESS		55	0.618747	1.07718	0.359906	0.662419	1	2056	tags=13%, list=13%, signal=15%
HP_REDUCED_CONSCIOUSNESS_CONFUSION	HP_REDUCED_CONSCIOUSNESS_CONFUSION		66	0.606959	1.07717	0.332587	0.662062	1	2354	tags=27%, list=14%, signal=32%
GOBP_REGULATION_OF_CELL_MATRIX_ADHESION	GOBP_REGULATION_OF_CELL_MATRIX_ADHESION		20	0.702862	1.07691	0.372903	0.662525	1	2470	tags=35%, list=15%, signal=41%
GOBP_GLUTAMATE_SECRETION	GOBP_GLUTAMATE_SECRETION		16	0.729068	1.07672	0.421476	0.662722	1	1494	tags=31%, list=9%, signal=34%
HP_ABNORMALITY_OF_THE_DENTITION	HP_ABNORMALITY_OF_THE_DENTITION		150	0.57953	1.07647	0.295337	0.663151	1	2527	tags=33%, list=16%, signal=39%
GOBP_NEGATIVE_REGULATION_OF_HYDROLASE_ACTIVITY	GOBP_NEGATIVE_REGULATION_OF_HYDROLASE_ACTIVITY		131	0.585334	1.07587	0.310811	0.664813	1	1452	tags=12%, list=9%, signal=13%
HP_ABNORMALITY_OF_THE_PALPEBRAL_FISSURES	HP_ABNORMALITY_OF_THE_PALPEBRAL_FISSURES		87	0.593221	1.07571	0.321777	0.664903	1	2297	tags=32%, list=14%, signal=37%
GOBP_PRODUCTION_OF_MOLECULAR_MEDIATOR_INVOLVED_IN_INFLAMMATORY_RESPONSE	GOBP_PRODUCTION_OF_MOLECULAR_MEDIATOR_INVOLVED_IN_INFLAMMATORY_RESPONSE		24	0.678593	1.07507	0.387342	0.666701	1	1990	tags=21%, list=12%, signal=24%
GOMF_HORMONE_ACTIVITY	GOMF_HORMONE_ACTIVITY		73	0.599287	1.07476	0.338762	0.667335	1	2591	tags=19%, list=16%, signal=23%
GOBP_REGULATION_OF_PROTEOLYSIS	GOBP_REGULATION_OF_PROTEOLYSIS		154	0.575931	1.07472	0.309524	0.667065	1	1501	tags=17%, list=9%, signal=18%
HP_ABNORMALITY_OF_FACIAL_SKELETON	HP_ABNORMALITY_OF_FACIAL_SKELETON		152	0.574372	1.07459	0.293814	0.667117	1	1805	tags=26%, list=11%, signal=29%
GOBP_POSITIVE_REGULATION_OF_CALCIUM_ION_TRANSPORT_INTO_CYTOSOL	GOBP_POSITIVE_REGULATION_OF_CALCIUM_ION_TRANSPORT_INTO_CYTOSOL		18	0.719274	1.07438	0.381992	0.667402	1	909	tags=22%, list=6%, signal=24%
GOBP_ASSOCIATIVE_LEARNING	GOBP_ASSOCIATIVE_LEARNING		21	0.689642	1.07417	0.372654	0.667721	1	542	tags=14%, list=3%, signal=15%
HP_ABNORMAL_EXTERNAL_GENITALIA	HP_ABNORMAL_EXTERNAL_GENITALIA		169	0.573251	1.07417	0.312627	0.667306	1	2701	tags=28%, list=17%, signal=34%
GOBP_CELLULAR_RESPONSE_TO_PEPTIDE_HORMONE_STIMULUS	GOBP_CELLULAR_RESPONSE_TO_PEPTIDE_HORMONE_STIMULUS		60	0.612519	1.07391	0.356257	0.667808	1	1837	tags=27%, list=11%, signal=30%
HP_HYPERPIGMENTATION_OF_THE_SKIN	HP_HYPERPIGMENTATION_OF_THE_SKIN		30	0.668319	1.07348	0.361568	0.668945	1	2124	tags=23%, list=13%, signal=27%
GOMF_ADENYL_NUCLEOTIDE_BINDING	GOMF_ADENYL_NUCLEOTIDE_BINDING		205	0.571477	1.07325	0.276316	0.669314	1	2292	tags=29%, list=14%, signal=34%
GOMF_ORGANIC_ACID_TRANSMEMBRANE_TRANSPORTER_ACTIVITY	GOMF_ORGANIC_ACID_TRANSMEMBRANE_TRANSPORTER_ACTIVITY		50	0.615794	1.07292	0.357631	0.670028	1	1747	tags=26%, list=11%, signal=29%
GOBP_AMINE_TRANSPORT	GOBP_AMINE_TRANSPORT		47	0.616598	1.07268	0.373993	0.670426	1	1570	tags=19%, list=10%, signal=21%
HP_SUDDEN_DEATH	HP_SUDDEN_DEATH		27	0.672315	1.07263	0.367424	0.670139	1	1568	tags=37%, list=10%, signal=41%
GOMF_TUBULIN_BINDING	GOMF_TUBULIN_BINDING		51	0.618154	1.0726	0.366325	0.669848	1	2215	tags=37%, list=14%, signal=43%
GOBP_REGULATION_OF_IMMUNE_EFFECTOR_PROCESS	GOBP_REGULATION_OF_IMMUNE_EFFECTOR_PROCESS		182	0.57654	1.07196	0.295431	0.671562	1	1649	tags=12%, list=10%, signal=13%
GOBP_EPITHELIAL_CELL_PROLIFERATION	GOBP_EPITHELIAL_CELL_PROLIFERATION		110	0.58372	1.07146	0.342857	0.672818	1	2202	tags=27%, list=14%, signal=31%
GOBP_MUSCLE_ADAPTATION	GOBP_MUSCLE_ADAPTATION		33	0.658801	1.07104	0.376574	0.673834	1	2521	tags=24%, list=16%, signal=29%
HP_PUBERTY_AND_GONADAL_DISORDERS	HP_PUBERTY_AND_GONADAL_DISORDERS		89	0.589997	1.07096	0.328962	0.673701	1	2422	tags=28%, list=15%, signal=33%
GOBP_REGIONALIZATION	GOBP_REGIONALIZATION		103	0.581367	1.07088	0.329832	0.673556	1	2393	tags=26%, list=15%, signal=31%
GOCC_PRESYNAPTIC_MEMBRANE	GOCC_PRESYNAPTIC_MEMBRANE		53	0.616993	1.07083	0.353757	0.67331	1	2549	tags=36%, list=16%, signal=42%
GOBP_LIPID_LOCALIZATION	GOBP_LIPID_LOCALIZATION		143	0.577829	1.07068	0.323409	0.673424	1	1747	tags=21%, list=11%, signal=23%
GOBP_HISTONE_METHYLATION	GOBP_HISTONE_METHYLATION		15	0.732425	1.07055	0.416667	0.673493	1	1257	tags=27%, list=8%, signal=29%
GOBP_CELLULAR_RESPONSE_TO_MOLECULE_OF_BACTERIAL_ORIGIN	GOBP_CELLULAR_RESPONSE_TO_MOLECULE_OF_BACTERIAL_ORIGIN		55	0.615176	1.07041	0.340045	0.673546	1	2228	tags=9%, list=14%, signal=11%
GOBP_STRIATED_MUSCLE_ADAPTATION	GOBP_STRIATED_MUSCLE_ADAPTATION		19	0.706864	1.0703	0.415671	0.673526	1	971	tags=16%, list=6%, signal=17%
GOBP_STRIATED_MUSCLE_CONTRACTION	GOBP_STRIATED_MUSCLE_CONTRACTION		57	0.6108	1.07006	0.343082	0.673941	1	1372	tags=19%, list=8%, signal=21%
GOBP_POSITIVE_REGULATION_OF_ERK1_AND_ERK2_CASCADE	GOBP_POSITIVE_REGULATION_OF_ERK1_AND_ERK2_CASCADE		75	0.595323	1.06959	0.344714	0.67514	1	684	tags=15%, list=4%, signal=15%
HP_ABNORMAL_CORPUS_CALLOSUM_MORPHOLOGY	HP_ABNORMAL_CORPUS_CALLOSUM_MORPHOLOGY		87	0.595227	1.06952	0.362256	0.674958	1	2422	tags=39%, list=15%, signal=46%
GOCC_CILIUM	GOCC_CILIUM		155	0.567994	1.06929	0.320082	0.675308	1	1592	tags=15%, list=10%, signal=17%
GOBP_ANATOMICAL_STRUCTURE_FORMATION_INVOLVED_IN_MORPHOGENESIS	GOBP_ANATOMICAL_STRUCTURE_FORMATION_INVOLVED_IN_MORPHOGENESIS		276	0.565581	1.06928	0.262788	0.67492	1	1806	tags=21%, list=11%, signal=24%
GOCC_MICROTUBULE_CYTOSKELETON	GOCC_MICROTUBULE_CYTOSKELETON		151	0.571703	1.06928	0.318043	0.674511	1	1881	tags=26%, list=12%, signal=30%
GOBP_REGULATION_OF_PROTEIN_DEPHOSPHORYLATION	GOBP_REGULATION_OF_PROTEIN_DEPHOSPHORYLATION		33	0.646863	1.06917	0.391677	0.674481	1	2785	tags=24%, list=17%, signal=29%
GOBP_CARBOHYDRATE_HOMEOSTASIS	GOBP_CARBOHYDRATE_HOMEOSTASIS		59	0.605238	1.06911	0.353008	0.674297	1	2590	tags=29%, list=16%, signal=34%
GOBP_FOREBRAIN_CELL_MIGRATION	GOBP_FOREBRAIN_CELL_MIGRATION		15	0.725375	1.06907	0.407457	0.67401	1	572	tags=27%, list=4%, signal=28%
HP_APLASIA_HYPOPLASIA_INVOLVING_BONES_OF_THE_THORAX	HP_APLASIA_HYPOPLASIA_INVOLVING_BONES_OF_THE_THORAX		29	0.659229	1.06906	0.371498	0.673635	1	1413	tags=34%, list=9%, signal=38%
HP_ABNORMAL_AGGRESSIVE_IMPULSIVE_OR_VIOLENT_BEHAVIOR	HP_ABNORMAL_AGGRESSIVE_IMPULSIVE_OR_VIOLENT_BEHAVIOR		46	0.618494	1.06895	0.346382	0.673601	1	1661	tags=33%, list=10%, signal=36%
HP_NAIL_DYSTROPHY	HP_NAIL_DYSTROPHY		31	0.650517	1.06808	0.379141	0.676147	1	2527	tags=19%, list=16%, signal=23%
HP_ABNORMAL_FINGER_PHALANX_MORPHOLOGY	HP_ABNORMAL_FINGER_PHALANX_MORPHOLOGY		78	0.593703	1.06798	0.362272	0.676044	1	2136	tags=35%, list=13%, signal=40%
GOBP_CELL_JUNCTION_ASSEMBLY	GOBP_CELL_JUNCTION_ASSEMBLY		113	0.579384	1.06796	0.335436	0.675713	1	2455	tags=28%, list=15%, signal=33%
GOBP_GENERATION_OF_PRECURSOR_METABOLITES_AND_ENERGY	GOBP_GENERATION_OF_PRECURSOR_METABOLITES_AND_ENERGY		67	0.599151	1.06788	0.35872	0.675532	1	1747	tags=19%, list=11%, signal=22%
GOBP_REGENERATION	GOBP_REGENERATION		43	0.627137	1.06766	0.380952	0.675904	1	2292	tags=30%, list=14%, signal=35%
GOCC_PRESYNAPTIC_ACTIVE_ZONE	GOCC_PRESYNAPTIC_ACTIVE_ZONE		23	0.682873	1.06758	0.38491	0.675771	1	1346	tags=35%, list=8%, signal=38%
GOBP_REGULATION_OF_SYNAPTIC_PLASTICITY	GOBP_REGULATION_OF_SYNAPTIC_PLASTICITY		58	0.619409	1.06747	0.353726	0.675745	1	1431	tags=24%, list=9%, signal=26%
GOBP_ESTABLISHMENT_OF_PROTEIN_LOCALIZATION_TO_ORGANELLE	GOBP_ESTABLISHMENT_OF_PROTEIN_LOCALIZATION_TO_ORGANELLE		46	0.625195	1.06723	0.374282	0.676121	1	2428	tags=33%, list=15%, signal=38%
HP_EXTERNAL_GENITAL_HYPOPLASIA	HP_EXTERNAL_GENITAL_HYPOPLASIA		101	0.58192	1.06722	0.331203	0.67577	1	2374	tags=22%, list=15%, signal=25%
GOCC_CELL_CORTEX	GOCC_CELL_CORTEX		54	0.613875	1.06664	0.380682	0.677373	1	2490	tags=33%, list=15%, signal=39%
HP_ABNORMAL_SOCIAL_BEHAVIOR	HP_ABNORMAL_SOCIAL_BEHAVIOR		20	0.707132	1.06651	0.402667	0.677382	1	2420	tags=40%, list=15%, signal=47%
GOBP_REGULATION_OF_DEFENSE_RESPONSE	GOBP_REGULATION_OF_DEFENSE_RESPONSE		188	0.567951	1.06644	0.298371	0.677238	1	2136	tags=16%, list=13%, signal=19%
GOBP_EXECUTION_PHASE_OF_APOPTOSIS	GOBP_EXECUTION_PHASE_OF_APOPTOSIS		25	0.669881	1.06542	0.374218	0.68024	1	2054	tags=36%, list=13%, signal=41%
GOBP_BONE_RESORPTION	GOBP_BONE_RESORPTION		21	0.689747	1.06461	0.394293	0.682506	1	2124	tags=33%, list=13%, signal=38%
GOBP_REGULATION_OF_SYSTEMIC_ARTERIAL_BLOOD_PRESSURE	GOBP_REGULATION_OF_SYSTEMIC_ARTERIAL_BLOOD_PRESSURE		33	0.648822	1.06443	0.373171	0.68268	1	2020	tags=15%, list=12%, signal=17%
HP_ABNORMALITY_OF_JOINT_MOBILITY	HP_ABNORMALITY_OF_JOINT_MOBILITY		163	0.569753	1.0643	0.323347	0.682675	1	2422	tags=29%, list=15%, signal=34%
HP_ABNORMAL_CIRCULATING_CHOLESTEROL_CONCENTRATION	HP_ABNORMAL_CIRCULATING_CHOLESTEROL_CONCENTRATION		16	0.727046	1.06416	0.411688	0.682742	1	1474	tags=31%, list=9%, signal=34%
GOBP_NEUROTRANSMITTER_TRANSPORT	GOBP_NEUROTRANSMITTER_TRANSPORT		76	0.592536	1.06383	0.354526	0.683441	1	1540	tags=21%, list=9%, signal=23%
HP_ABNORMAL_INSULIN_LEVEL	HP_ABNORMAL_INSULIN_LEVEL		33	0.637006	1.06328	0.38166	0.684863	1	2701	tags=33%, list=17%, signal=40%
GOBP_CELLULAR_BIOGENIC_AMINE_METABOLIC_PROCESS	GOBP_CELLULAR_BIOGENIC_AMINE_METABOLIC_PROCESS		36	0.635337	1.06307	0.375921	0.685184	1	2100	tags=22%, list=13%, signal=25%
GOBP_MACROMOLECULE_METHYLATION	GOBP_MACROMOLECULE_METHYLATION		35	0.642461	1.06301	0.377724	0.684997	1	1521	tags=14%, list=9%, signal=16%
GOBP_RESPIRATORY_SYSTEM_DEVELOPMENT	GOBP_RESPIRATORY_SYSTEM_DEVELOPMENT		48	0.615456	1.06298	0.368235	0.684662	1	1951	tags=25%, list=12%, signal=28%
GOBP_ENDOPLASMIC_RETICULUM_TO_GOLGI_VESICLE_MEDIATED_TRANSPORT	GOBP_ENDOPLASMIC_RETICULUM_TO_GOLGI_VESICLE_MEDIATED_TRANSPORT		21	0.678923	1.06269	0.39559	0.68521	1	1748	tags=38%, list=11%, signal=43%
HP_LOW_SET_POSTERIORLY_ROTATED_EARS	HP_LOW_SET_POSTERIORLY_ROTATED_EARS		21	0.68192	1.0623	0.404118	0.686182	1	1805	tags=38%, list=11%, signal=43%
GOMF_CALCIUM_ION_BINDING	GOMF_CALCIUM_ION_BINDING		234	0.563595	1.06213	0.296371	0.686345	1	2528	tags=21%, list=16%, signal=25%
GOMF_CLATHRIN_BINDING	GOMF_CLATHRIN_BINDING		16	0.729683	1.06204	0.431607	0.686233	1	1718	tags=38%, list=11%, signal=42%
GOBP_PROTEIN_CONTAINING_COMPLEX_LOCALIZATION	GOBP_PROTEIN_CONTAINING_COMPLEX_LOCALIZATION		28	0.65282	1.06172	0.395377	0.686894	1	1438	tags=25%, list=9%, signal=27%
GOBP_REGULATION_OF_CYCLASE_ACTIVITY	GOBP_REGULATION_OF_CYCLASE_ACTIVITY		19	0.691909	1.06168	0.397117	0.686639	1	1340	tags=26%, list=8%, signal=29%
GOBP_REGULATION_OF_HEART_RATE	GOBP_REGULATION_OF_HEART_RATE		38	0.632241	1.06131	0.394737	0.687471	1	971	tags=24%, list=6%, signal=25%
HP_PIGMENTARY_RETINOPATHY	HP_PIGMENTARY_RETINOPATHY		15	0.72972	1.06127	0.415197	0.687164	1	1492	tags=40%, list=9%, signal=44%
HP_ABNORMALITY_OF_ACID_BASE_HOMEOSTASIS	HP_ABNORMALITY_OF_ACID_BASE_HOMEOSTASIS		42	0.626592	1.06112	0.373843	0.687258	1	1451	tags=19%, list=9%, signal=21%
GOBP_REGULATION_OF_WNT_SIGNALING_PATHWAY	GOBP_REGULATION_OF_WNT_SIGNALING_PATHWAY		64	0.605201	1.06094	0.368247	0.687405	1	1674	tags=31%, list=10%, signal=35%
GOBP_NEGATIVE_REGULATION_OF_CELL_DEVELOPMENT	GOBP_NEGATIVE_REGULATION_OF_CELL_DEVELOPMENT		53	0.619279	1.06092	0.377445	0.687086	1	2422	tags=34%, list=15%, signal=40%
GOBP_CELL_SUBSTRATE_ADHESION	GOBP_CELL_SUBSTRATE_ADHESION		70	0.596145	1.06077	0.354417	0.687173	1	2470	tags=27%, list=15%, signal=32%
GOBP_AMYLOID_PRECURSOR_PROTEIN_METABOLIC_PROCESS	GOBP_AMYLOID_PRECURSOR_PROTEIN_METABOLIC_PROCESS		17	0.719124	1.06059	0.406757	0.687359	1	2097	tags=29%, list=13%, signal=34%
GOMF_MONOCARBOXYLIC_ACID_TRANSMEMBRANE_TRANSPORTER_ACTIVITY	GOMF_MONOCARBOXYLIC_ACID_TRANSMEMBRANE_TRANSPORTER_ACTIVITY		31	0.652988	1.06057	0.397129	0.687041	1	1747	tags=35%, list=11%, signal=40%
HP_SUBCUTANEOUS_HEMORRHAGE	HP_SUBCUTANEOUS_HEMORRHAGE		39	0.631691	1.06054	0.379747	0.686717	1	1520	tags=23%, list=9%, signal=25%
HP_ABNORMALITY_OF_GLOBE_LOCATION	HP_ABNORMALITY_OF_GLOBE_LOCATION		106	0.578106	1.06053	0.357518	0.686359	1	2354	tags=28%, list=14%, signal=33%
GOBP_REGULATION_OF_CELLULAR_COMPONENT_BIOGENESIS	GOBP_REGULATION_OF_CELLULAR_COMPONENT_BIOGENESIS		131	0.574505	1.06049	0.349174	0.686085	1	1661	tags=26%, list=10%, signal=29%
GOBP_POSITIVE_REGULATION_OF_TRANSPORT	GOBP_POSITIVE_REGULATION_OF_TRANSPORT		218	0.565007	1.06035	0.318089	0.686177	1	2104	tags=21%, list=13%, signal=23%
HP_SPASTICITY	HP_SPASTICITY		86	0.586434	1.0599	0.3452	0.687243	1	2420	tags=33%, list=15%, signal=38%
GOMF_TRANSCRIPTION_FACTOR_BINDING	GOMF_TRANSCRIPTION_FACTOR_BINDING		78	0.584174	1.05979	0.348913	0.687253	1	2554	tags=19%, list=16%, signal=23%
HP_DERMATOLOGICAL_MANIFESTATIONS_OF_SYSTEMIC_DISORDERS	HP_DERMATOLOGICAL_MANIFESTATIONS_OF_SYSTEMIC_DISORDERS		63	0.596263	1.05936	0.373184	0.688247	1	1520	tags=14%, list=9%, signal=16%
GOBP_DENDRITIC_CELL_DIFFERENTIATION	GOBP_DENDRITIC_CELL_DIFFERENTIATION		23	0.677675	1.05931	0.401048	0.68803	1	557	tags=9%, list=3%, signal=9%
GOBP_INORGANIC_ION_IMPORT_ACROSS_PLASMA_MEMBRANE	GOBP_INORGANIC_ION_IMPORT_ACROSS_PLASMA_MEMBRANE		41	0.630585	1.05903	0.384161	0.688603	1	1173	tags=22%, list=7%, signal=24%
GOBP_DENDRITE_MORPHOGENESIS	GOBP_DENDRITE_MORPHOGENESIS		27	0.659465	1.05884	0.419434	0.688847	1	1476	tags=33%, list=9%, signal=37%
GOBP_CELLULAR_MACROMOLECULE_LOCALIZATION	GOBP_CELLULAR_MACROMOLECULE_LOCALIZATION		212	0.565089	1.05824	0.327919	0.690538	1	1875	tags=25%, list=12%, signal=27%
GOBP_MICROTUBULE_BASED_MOVEMENT	GOBP_MICROTUBULE_BASED_MOVEMENT		75	0.585062	1.05821	0.357143	0.690201	1	2627	tags=28%, list=16%, signal=33%
GOCC_SUPRAMOLECULAR_POLYMER	GOCC_SUPRAMOLECULAR_POLYMER		291	0.55967	1.05803	0.289579	0.690373	1	2529	tags=18%, list=16%, signal=20%
GOBP_BIOLOGICAL_PROCESS_INVOLVED_IN_INTERACTION_WITH_SYMBIONT	GOBP_BIOLOGICAL_PROCESS_INVOLVED_IN_INTERACTION_WITH_SYMBIONT		27	0.657944	1.05803	0.404948	0.689968	1	1399	tags=11%, list=9%, signal=12%
GOBP_REGULATION_OF_VASCULAR_ASSOCIATED_SMOOTH_MUSCLE_CELL_PROLIFERATION	GOBP_REGULATION_OF_VASCULAR_ASSOCIATED_SMOOTH_MUSCLE_CELL_PROLIFERATION		18	0.702426	1.05795	0.400534	0.689857	1	2521	tags=11%, list=16%, signal=13%
GOBP_POSITIVE_REGULATION_OF_SECRETION	GOBP_POSITIVE_REGULATION_OF_SECRETION		94	0.581782	1.05776	0.361976	0.690077	1	1951	tags=19%, list=12%, signal=22%
GOBP_REGULATION_OF_PROTEIN_TYROSINE_KINASE_ACTIVITY	GOBP_REGULATION_OF_PROTEIN_TYROSINE_KINASE_ACTIVITY		26	0.660115	1.05765	0.404255	0.690025	1	1748	tags=38%, list=11%, signal=43%
HP_SPINAL_DYSRAPHISM	HP_SPINAL_DYSRAPHISM		16	0.715711	1.05756	0.422973	0.689932	1	1951	tags=50%, list=12%, signal=57%
GOBP_CELLULAR_AMIDE_METABOLIC_PROCESS	GOBP_CELLULAR_AMIDE_METABOLIC_PROCESS		168	0.568098	1.05744	0.343465	0.689941	1	1863	tags=15%, list=11%, signal=17%
GOBP_MYELOID_LEUKOCYTE_ACTIVATION	GOBP_MYELOID_LEUKOCYTE_ACTIVATION		171	0.565533	1.05741	0.339816	0.689619	1	1585	tags=13%, list=10%, signal=15%
GOBP_POSITIVE_REGULATION_OF_DEVELOPMENTAL_GROWTH	GOBP_POSITIVE_REGULATION_OF_DEVELOPMENTAL_GROWTH		46	0.614217	1.0573	0.363529	0.689571	1	2422	tags=28%, list=15%, signal=33%
GOMF_RNA_BINDING	GOMF_RNA_BINDING		225	0.557378	1.05688	0.331307	0.690619	1	1990	tags=16%, list=12%, signal=18%
HP_HETEROTROPIA	HP_HETEROTROPIA		25	0.665323	1.05637	0.390686	0.691898	1	1716	tags=20%, list=11%, signal=22%
GOMF_TRANSFERASE_ACTIVITY_TRANSFERRING_ONE_CARBON_GROUPS	GOMF_TRANSFERASE_ACTIVITY_TRANSFERRING_ONE_CARBON_GROUPS		17	0.712135	1.05632	0.416999	0.691643	1	1496	tags=29%, list=9%, signal=32%
HP_ABNORMAL_NASAL_MORPHOLOGY	HP_ABNORMAL_NASAL_MORPHOLOGY		150	0.565775	1.056	0.340557	0.692286	1	2374	tags=32%, list=15%, signal=37%
GOBP_OSSIFICATION	GOBP_OSSIFICATION		102	0.569477	1.05596	0.358947	0.692027	1	2093	tags=25%, list=13%, signal=29%
GOCC_INTRINSIC_COMPONENT_OF_POSTSYNAPTIC_SPECIALIZATION_MEMBRANE	GOCC_INTRINSIC_COMPONENT_OF_POSTSYNAPTIC_SPECIALIZATION_MEMBRANE		35	0.632281	1.05584	0.384254	0.692026	1	2902	tags=31%, list=18%, signal=38%
HP_CEREBRAL_CALCIFICATION	HP_CEREBRAL_CALCIFICATION		18	0.708365	1.05582	0.41337	0.691677	1	1023	tags=28%, list=6%, signal=30%
GOBP_RESPONSE_TO_MOLECULE_OF_BACTERIAL_ORIGIN	GOBP_RESPONSE_TO_MOLECULE_OF_BACTERIAL_ORIGIN		104	0.577978	1.05513	0.376196	0.693537	1	2670	tags=19%, list=16%, signal=23%
GOBP_POSITIVE_REGULATION_OF_SMOOTH_MUSCLE_CELL_PROLIFERATION	GOBP_POSITIVE_REGULATION_OF_SMOOTH_MUSCLE_CELL_PROLIFERATION		22	0.676901	1.05499	0.414573	0.69361	1	1596	tags=23%, list=10%, signal=25%
GOBP_PROTEIN_CATABOLIC_PROCESS	GOBP_PROTEIN_CATABOLIC_PROCESS		108	0.57613	1.05492	0.364496	0.693478	1	2693	tags=28%, list=17%, signal=33%
GOBP_NEGATIVE_REGULATION_OF_LYMPHOCYTE_ACTIVATION	GOBP_NEGATIVE_REGULATION_OF_LYMPHOCYTE_ACTIVATION		49	0.609167	1.05487	0.388439	0.693208	1	2425	tags=20%, list=15%, signal=24%
GOBP_SKELETAL_SYSTEM_MORPHOGENESIS	GOBP_SKELETAL_SYSTEM_MORPHOGENESIS		62	0.59481	1.05484	0.387097	0.692897	1	1624	tags=32%, list=10%, signal=36%
HP_DEPRESSIVITY	HP_DEPRESSIVITY		51	0.61249	1.05478	0.388506	0.692702	1	2354	tags=27%, list=14%, signal=32%
GOCC_SECRETORY_GRANULE_MEMBRANE	GOCC_SECRETORY_GRANULE_MEMBRANE		81	0.58392	1.05453	0.373533	0.693098	1	1370	tags=11%, list=8%, signal=12%
GOBP_SPECIFICATION_OF_SYMMETRY	GOBP_SPECIFICATION_OF_SYMMETRY		33	0.633843	1.05449	0.374696	0.69283	1	2226	tags=24%, list=14%, signal=28%
GOBP_CELL_DIFFERENTIATION_IN_SPINAL_CORD	GOBP_CELL_DIFFERENTIATION_IN_SPINAL_CORD		20	0.691176	1.05446	0.406494	0.692515	1	1694	tags=25%, list=10%, signal=28%
GOBP_PEPTIDE_BIOSYNTHETIC_PROCESS	GOBP_PEPTIDE_BIOSYNTHETIC_PROCESS		77	0.58413	1.05442	0.383095	0.692212	1	2521	tags=17%, list=16%, signal=20%
HP_ABNORMALITY_OF_CRANIAL_SUTURES	HP_ABNORMALITY_OF_CRANIAL_SUTURES		38	0.624541	1.05426	0.400477	0.69236	1	1698	tags=42%, list=10%, signal=47%
HP_BOWING_OF_THE_LEGS	HP_BOWING_OF_THE_LEGS		29	0.642077	1.05407	0.409548	0.692594	1	1933	tags=38%, list=12%, signal=43%
GOMF_ORGANIC_ANION_TRANSMEMBRANE_TRANSPORTER_ACTIVITY	GOMF_ORGANIC_ANION_TRANSMEMBRANE_TRANSPORTER_ACTIVITY		53	0.600233	1.05401	0.390356	0.692369	1	1747	tags=19%, list=11%, signal=21%
GOBP_PROTEIN_CONTAINING_COMPLEX_REMODELING	GOBP_PROTEIN_CONTAINING_COMPLEX_REMODELING		18	0.703104	1.05397	0.412304	0.692089	1	425	tags=11%, list=3%, signal=11%
GOBP_REGULATION_OF_MEGAKARYOCYTE_DIFFERENTIATION	GOBP_REGULATION_OF_MEGAKARYOCYTE_DIFFERENTIATION		16	0.716548	1.05397	0.442204	0.691686	1	1169	tags=38%, list=7%, signal=40%
HP_BLEPHAROPHIMOSIS	HP_BLEPHAROPHIMOSIS		17	0.716987	1.05392	0.438095	0.691469	1	2093	tags=41%, list=13%, signal=47%
GOBP_LEUKOCYTE_MEDIATED_IMMUNITY	GOBP_LEUKOCYTE_MEDIATED_IMMUNITY		304	0.556944	1.0538	0.319277	0.691476	1	1639	tags=9%, list=10%, signal=10%
GOMF_PROTEIN_DOMAIN_SPECIFIC_BINDING	GOMF_PROTEIN_DOMAIN_SPECIFIC_BINDING		112	0.574291	1.05378	0.375	0.69113	1	1708	tags=26%, list=11%, signal=29%
GOBP_PEPTIDYL_SERINE_MODIFICATION	GOBP_PEPTIDYL_SERINE_MODIFICATION		65	0.599097	1.05368	0.378531	0.691025	1	2514	tags=25%, list=15%, signal=29%
GOBP_SPERM_EGG_RECOGNITION	GOBP_SPERM_EGG_RECOGNITION		32	0.640545	1.0534	0.394704	0.691571	1	2048	tags=19%, list=13%, signal=21%
HP_ABNORMAL_ORAL_PHYSIOLOGY	HP_ABNORMAL_ORAL_PHYSIOLOGY		44	0.616103	1.05335	0.4	0.691301	1	2628	tags=36%, list=16%, signal=43%
HP_ABNORMALITY_OF_THE_PINNA	HP_ABNORMALITY_OF_THE_PINNA		79	0.582408	1.05326	0.391116	0.691206	1	2207	tags=33%, list=14%, signal=38%
GOBP_MYELOID_LEUKOCYTE_MEDIATED_IMMUNITY	GOBP_MYELOID_LEUKOCYTE_MEDIATED_IMMUNITY		131	0.566889	1.05305	0.360417	0.691483	1	1534	tags=12%, list=9%, signal=13%
HP_APLASIA_HYPOPLASIA_INVOLVING_THE_METACARPAL_BONES	HP_APLASIA_HYPOPLASIA_INVOLVING_THE_METACARPAL_BONES		18	0.704292	1.053	0.414795	0.69124	1	2093	tags=50%, list=13%, signal=57%
GOBP_LEUKOCYTE_CELL_CELL_ADHESION	GOBP_LEUKOCYTE_CELL_CELL_ADHESION		114	0.57141	1.05275	0.351464	0.691713	1	2136	tags=20%, list=13%, signal=23%
GOBP_DOPAMINE_SECRETION	GOBP_DOPAMINE_SECRETION		18	0.703566	1.05205	0.415385	0.693622	1	611	tags=17%, list=4%, signal=17%
GOBP_PURINE_CONTAINING_COMPOUND_BIOSYNTHETIC_PROCESS	GOBP_PURINE_CONTAINING_COMPOUND_BIOSYNTHETIC_PROCESS		33	0.640538	1.05181	0.385749	0.694053	1	2238	tags=30%, list=14%, signal=35%
GOCC_ACTIN_CYTOSKELETON	GOCC_ACTIN_CYTOSKELETON		97	0.575395	1.05175	0.386339	0.693808	1	2597	tags=34%, list=16%, signal=40%
GOCC_POLYMERIC_CYTOSKELETAL_FIBER	GOCC_POLYMERIC_CYTOSKELETAL_FIBER		225	0.559499	1.05153	0.356566	0.694133	1	2529	tags=16%, list=16%, signal=19%
GOBP_REGULATION_OF_PLASMA_LIPOPROTEIN_PARTICLE_LEVELS	GOBP_REGULATION_OF_PLASMA_LIPOPROTEIN_PARTICLE_LEVELS		25	0.663839	1.05135	0.399752	0.694299	1	425	tags=8%, list=3%, signal=8%
HP_ROD_CONE_DYSTROPHY	HP_ROD_CONE_DYSTROPHY		37	0.6315	1.05095	0.404734	0.695234	1	1592	tags=24%, list=10%, signal=27%
HP_HYPOGONADISM	HP_HYPOGONADISM		64	0.606173	1.05095	0.389135	0.694841	1	2701	tags=28%, list=17%, signal=34%
HP_ABNORMALITY_OF_THE_METAPHYSIS	HP_ABNORMALITY_OF_THE_METAPHYSIS		25	0.664976	1.05083	0.401515	0.69483	1	1661	tags=48%, list=10%, signal=53%
HP_ABNORMALITY_OF_THE_BREAST	HP_ABNORMALITY_OF_THE_BREAST		56	0.609115	1.05073	0.39774	0.694772	1	2207	tags=23%, list=14%, signal=27%
GOBP_MUSCLE_FIBER_DEVELOPMENT	GOBP_MUSCLE_FIBER_DEVELOPMENT		16	0.710055	1.05069	0.435829	0.69448	1	1624	tags=31%, list=10%, signal=35%
GOBP_GOLGI_VESICLE_TRANSPORT	GOBP_GOLGI_VESICLE_TRANSPORT		29	0.640108	1.05058	0.404674	0.694448	1	2354	tags=41%, list=14%, signal=48%
GOMF_ACTIN_FILAMENT_BINDING	GOMF_ACTIN_FILAMENT_BINDING		38	0.622085	1.05038	0.389157	0.694752	1	1949	tags=29%, list=12%, signal=33%
GOBP_RESPONSE_TO_TUMOR_NECROSIS_FACTOR	GOBP_RESPONSE_TO_TUMOR_NECROSIS_FACTOR		69	0.590922	1.05033	0.401323	0.694542	1	1674	tags=22%, list=10%, signal=24%
HP_SCARRING	HP_SCARRING		28	0.652896	1.0502	0.433594	0.694572	1	1523	tags=25%, list=9%, signal=28%
GOBP_NEGATIVE_REGULATION_OF_CYTOKINE_PRODUCTION	GOBP_NEGATIVE_REGULATION_OF_CYTOKINE_PRODUCTION		101	0.572908	1.05003	0.378981	0.694719	1	1870	tags=13%, list=12%, signal=14%
HP_APLASIA_HYPOPLASIA_OF_THE_SKIN	HP_APLASIA_HYPOPLASIA_OF_THE_SKIN		15	0.72574	1.05001	0.445355	0.694366	1	2527	tags=60%, list=16%, signal=71%
GOBP_REGULATION_OF_PHOSPHOLIPASE_ACTIVITY	GOBP_REGULATION_OF_PHOSPHOLIPASE_ACTIVITY		25	0.657435	1.0499	0.389245	0.694299	1	477	tags=16%, list=3%, signal=16%
HP_INFANTILE_ONSET	HP_INFANTILE_ONSET		78	0.586815	1.04962	0.398919	0.694872	1	2104	tags=22%, list=13%, signal=25%
GOBP_POSITIVE_REGULATION_OF_OXIDOREDUCTASE_ACTIVITY	GOBP_POSITIVE_REGULATION_OF_OXIDOREDUCTASE_ACTIVITY		17	0.712016	1.04953	0.431398	0.694762	1	388	tags=18%, list=2%, signal=18%
GOBP_RESPONSE_TO_ETHANOL	GOBP_RESPONSE_TO_ETHANOL		44	0.61163	1.04949	0.395294	0.694483	1	2519	tags=36%, list=16%, signal=43%
GOBP_REPRODUCTION	GOBP_REPRODUCTION		433	0.552354	1.04944	0.298	0.694245	1	2730	tags=19%, list=17%, signal=23%
GOBP_CELL_MATURATION	GOBP_CELL_MATURATION		58	0.598648	1.04938	0.40452	0.694075	1	2311	tags=21%, list=14%, signal=24%
GOBP_STRESS_ACTIVATED_PROTEIN_KINASE_SIGNALING_CASCADE	GOBP_STRESS_ACTIVATED_PROTEIN_KINASE_SIGNALING_CASCADE		41	0.626876	1.04892	0.412322	0.695166	1	1587	tags=32%, list=10%, signal=35%
HP_ABNORMALITY_OF_THE_SUPRAORBITAL_RIDGES	HP_ABNORMALITY_OF_THE_SUPRAORBITAL_RIDGES		18	0.69813	1.04855	0.429513	0.696038	1	1951	tags=39%, list=12%, signal=44%
HP_KERATITIS	HP_KERATITIS		18	0.690354	1.04838	0.441417	0.696214	1	2093	tags=33%, list=13%, signal=38%
GOBP_NEGATIVE_REGULATION_OF_PROTEIN_METABOLIC_PROCESS	GOBP_NEGATIVE_REGULATION_OF_PROTEIN_METABOLIC_PROCESS		232	0.558177	1.04817	0.346734	0.696481	1	2521	tags=18%, list=16%, signal=21%
HP_AUTISM	HP_AUTISM		30	0.639809	1.04812	0.429257	0.696264	1	2313	tags=30%, list=14%, signal=35%
GOBP_RESPONSE_TO_CAMP	GOBP_RESPONSE_TO_CAMP		28	0.656773	1.04771	0.406675	0.697253	1	1362	tags=25%, list=8%, signal=27%
GOBP_MEMORY	GOBP_MEMORY		41	0.611497	1.04766	0.383991	0.697039	1	1489	tags=22%, list=9%, signal=24%
GOBP_POSITIVE_REGULATION_OF_CELL_CYCLE_PROCESS	GOBP_POSITIVE_REGULATION_OF_CELL_CYCLE_PROCESS		55	0.600271	1.04765	0.403608	0.696676	1	2100	tags=24%, list=13%, signal=27%
GOBP_MORPHOGENESIS_OF_EMBRYONIC_EPITHELIUM	GOBP_MORPHOGENESIS_OF_EMBRYONIC_EPITHELIUM		40	0.623332	1.04758	0.396005	0.696513	1	2093	tags=28%, list=13%, signal=31%
GOBP_EOSINOPHIL_MIGRATION	GOBP_EOSINOPHIL_MIGRATION		15	0.722848	1.04738	0.460894	0.696752	1	1095	tags=27%, list=7%, signal=29%
HP_PRIMARY_AMENORRHEA	HP_PRIMARY_AMENORRHEA		30	0.640272	1.04737	0.408974	0.696421	1	2628	tags=20%, list=16%, signal=24%
GOBP_FEMALE_GAMETE_GENERATION	GOBP_FEMALE_GAMETE_GENERATION		34	0.635574	1.04734	0.409877	0.696121	1	2492	tags=26%, list=15%, signal=31%
GOBP_RESPONSE_TO_ACTIVITY	GOBP_RESPONSE_TO_ACTIVITY		22	0.676632	1.0472	0.417513	0.69619	1	1570	tags=27%, list=10%, signal=30%
HP_RESTLESSNESS	HP_RESTLESSNESS		17	0.701217	1.0465	0.416011	0.698007	1	2292	tags=47%, list=14%, signal=55%
GOMF_RIBONUCLEOTIDE_BINDING	GOMF_RIBONUCLEOTIDE_BINDING		256	0.554391	1.04619	0.328629	0.698621	1	2292	tags=28%, list=14%, signal=32%
GOMF_ISOPRENOID_BINDING	GOMF_ISOPRENOID_BINDING		21	0.672379	1.04614	0.438685	0.698395	1	2841	tags=24%, list=17%, signal=29%
GOBP_REGULATION_OF_CELLULAR_LOCALIZATION	GOBP_REGULATION_OF_CELLULAR_LOCALIZATION		133	0.567288	1.04612	0.374354	0.698077	1	2455	tags=29%, list=15%, signal=34%
GOMF_PROTEIN_TYROSINE_KINASE_ACTIVITY	GOMF_PROTEIN_TYROSINE_KINASE_ACTIVITY		30	0.64978	1.04596	0.405204	0.698214	1	1534	tags=43%, list=9%, signal=48%
GOBP_RESPONSE_TO_TEMPERATURE_STIMULUS	GOBP_RESPONSE_TO_TEMPERATURE_STIMULUS		39	0.625865	1.04586	0.42377	0.698125	1	2601	tags=33%, list=16%, signal=40%
GOBP_SOMATIC_STEM_CELL_POPULATION_MAINTENANCE	GOBP_SOMATIC_STEM_CELL_POPULATION_MAINTENANCE		21	0.663742	1.04565	0.426702	0.698434	1	2093	tags=24%, list=13%, signal=27%
GOBP_REGULATION_OF_NMDA_RECEPTOR_ACTIVITY	GOBP_REGULATION_OF_NMDA_RECEPTOR_ACTIVITY		16	0.704958	1.04533	0.446313	0.699078	1	2420	tags=50%, list=15%, signal=59%
HP_ABNORMAL_LOWER_LIMB_BONE_MORPHOLOGY	HP_ABNORMAL_LOWER_LIMB_BONE_MORPHOLOGY		83	0.578482	1.04517	0.411701	0.699201	1	2207	tags=33%, list=14%, signal=37%
GOBP_CRANIAL_SKELETAL_SYSTEM_DEVELOPMENT	GOBP_CRANIAL_SKELETAL_SYSTEM_DEVELOPMENT		22	0.672977	1.04506	0.426108	0.699154	1	1257	tags=36%, list=8%, signal=39%
HP_SYNOSTOSIS_INVOLVING_BONES_OF_THE_UPPER_LIMBS	HP_SYNOSTOSIS_INVOLVING_BONES_OF_THE_UPPER_LIMBS		21	0.67772	1.04491	0.430628	0.699263	1	2207	tags=48%, list=14%, signal=55%
GOBP_BRANCHING_MORPHOGENESIS_OF_AN_EPITHELIAL_TUBE	GOBP_BRANCHING_MORPHOGENESIS_OF_AN_EPITHELIAL_TUBE		41	0.617159	1.04483	0.417736	0.699147	1	1715	tags=27%, list=11%, signal=30%
GOBP_C21_STEROID_HORMONE_METABOLIC_PROCESS	GOBP_C21_STEROID_HORMONE_METABOLIC_PROCESS		16	0.718396	1.04468	0.464096	0.699224	1	2056	tags=31%, list=13%, signal=36%
GOBP_CELLULAR_RESPONSE_TO_HORMONE_STIMULUS	GOBP_CELLULAR_RESPONSE_TO_HORMONE_STIMULUS		135	0.560972	1.04429	0.379668	0.70013	1	2093	tags=23%, list=13%, signal=26%
GOBP_EPIDERMIS_DEVELOPMENT	GOBP_EPIDERMIS_DEVELOPMENT		231	0.553011	1.04412	0.366098	0.700275	1	2527	tags=13%, list=16%, signal=15%
GOBP_MUSCLE_FILAMENT_SLIDING	GOBP_MUSCLE_FILAMENT_SLIDING		18	0.695283	1.0438	0.435696	0.700969	1	971	tags=11%, list=6%, signal=12%
HP_LEUKEMIA	HP_LEUKEMIA		16	0.711568	1.04378	0.446524	0.700628	1	221	tags=19%, list=1%, signal=19%
GOMF_PHOSPHATASE_ACTIVITY	GOMF_PHOSPHATASE_ACTIVITY		45	0.606873	1.0433	0.417824	0.701785	1	1791	tags=20%, list=11%, signal=22%
GOCC_PHAGOCYTIC_VESICLE	GOCC_PHAGOCYTIC_VESICLE		18	0.691915	1.04328	0.425303	0.701458	1	1587	tags=22%, list=10%, signal=25%
GOBP_SENSORY_PERCEPTION_OF_PAIN	GOBP_SENSORY_PERCEPTION_OF_PAIN		46	0.602426	1.04319	0.4	0.701383	1	1070	tags=17%, list=7%, signal=19%
HP_ABNORMALITY_OF_THE_PERIORBITAL_REGION	HP_ABNORMALITY_OF_THE_PERIORBITAL_REGION		36	0.620714	1.04318	0.41866	0.701013	1	2136	tags=39%, list=13%, signal=45%
GOBP_PROTEIN_CONTAINING_COMPLEX_DISASSEMBLY	GOBP_PROTEIN_CONTAINING_COMPLEX_DISASSEMBLY		25	0.671035	1.04313	0.450131	0.700798	1	1565	tags=24%, list=10%, signal=27%
GOBP_REGULATION_OF_PROTEIN_CONTAINING_COMPLEX_ASSEMBLY	GOBP_REGULATION_OF_PROTEIN_CONTAINING_COMPLEX_ASSEMBLY		58	0.597135	1.04307	0.404682	0.700592	1	2136	tags=31%, list=13%, signal=36%
GOBP_LIPID_HOMEOSTASIS	GOBP_LIPID_HOMEOSTASIS		38	0.618222	1.04305	0.414251	0.700245	1	1474	tags=16%, list=9%, signal=17%
GOBP_UNSATURATED_FATTY_ACID_METABOLIC_PROCESS	GOBP_UNSATURATED_FATTY_ACID_METABOLIC_PROCESS		45	0.612312	1.04299	0.409513	0.70003	1	479	tags=7%, list=3%, signal=7%
HP_ABNORMAL_LIVER_MORPHOLOGY	HP_ABNORMAL_LIVER_MORPHOLOGY		100	0.571393	1.04268	0.41339	0.700581	1	1662	tags=19%, list=10%, signal=21%
HP_BROAD_NASAL_TIP	HP_BROAD_NASAL_TIP		15	0.720841	1.04248	0.459722	0.700873	1	2297	tags=53%, list=14%, signal=62%
GOBP_CELLULAR_EXTRAVASATION	GOBP_CELLULAR_EXTRAVASATION		22	0.668514	1.04243	0.429698	0.70066	1	2470	tags=32%, list=15%, signal=37%
GOBP_RECEPTOR_METABOLIC_PROCESS	GOBP_RECEPTOR_METABOLIC_PROCESS		30	0.642412	1.04241	0.417582	0.700331	1	1820	tags=27%, list=11%, signal=30%
GOBP_RETINA_MORPHOGENESIS_IN_CAMERA_TYPE_EYE	GOBP_RETINA_MORPHOGENESIS_IN_CAMERA_TYPE_EYE		24	0.656315	1.04239	0.438303	0.700012	1	1332	tags=25%, list=8%, signal=27%
GOBP_REGULATION_OF_WOUND_HEALING	GOBP_REGULATION_OF_WOUND_HEALING		33	0.629517	1.04196	0.425584	0.701035	1	1011	tags=15%, list=6%, signal=16%
GOBP_POSITIVE_REGULATION_OF_PROTEIN_POLYMERIZATION	GOBP_POSITIVE_REGULATION_OF_PROTEIN_POLYMERIZATION		17	0.693721	1.04178	0.456839	0.70122	1	1661	tags=41%, list=10%, signal=46%
GOBP_GLYCOSYLATION	GOBP_GLYCOSYLATION		50	0.599102	1.04153	0.392317	0.701653	1	1448	tags=16%, list=9%, signal=18%
GOMF_ANION_TRANSMEMBRANE_TRANSPORTER_ACTIVITY	GOMF_ANION_TRANSMEMBRANE_TRANSPORTER_ACTIVITY		154	0.557932	1.04142	0.378462	0.701663	1	1747	tags=19%, list=11%, signal=22%
GOMF_HISTONE_BINDING	GOMF_HISTONE_BINDING		25	0.653306	1.04118	0.432606	0.702019	1	2301	tags=16%, list=14%, signal=19%
GOBP_REGULATION_OF_LIPID_KINASE_ACTIVITY	GOBP_REGULATION_OF_LIPID_KINASE_ACTIVITY		15	0.713559	1.04109	0.446667	0.701944	1	1534	tags=27%, list=9%, signal=29%
HP_APLASIA_HYPOPLASIA_INVOLVING_BONES_OF_THE_LOWER_LIMBS	HP_APLASIA_HYPOPLASIA_INVOLVING_BONES_OF_THE_LOWER_LIMBS		49	0.602372	1.04089	0.419429	0.702224	1	2093	tags=37%, list=13%, signal=42%
HP_ABNORMALITY_OF_VISION	HP_ABNORMALITY_OF_VISION		203	0.549972	1.04057	0.388211	0.702917	1	1715	tags=22%, list=11%, signal=24%
GOBP_MACROMOLECULE_CATABOLIC_PROCESS	GOBP_MACROMOLECULE_CATABOLIC_PROCESS		159	0.562191	1.04041	0.369168	0.703015	1	1700	tags=20%, list=10%, signal=22%
HP_ABNORMALITY_OF_CARDIOVASCULAR_SYSTEM_ELECTROPHYSIOLOGY	HP_ABNORMALITY_OF_CARDIOVASCULAR_SYSTEM_ELECTROPHYSIOLOGY		84	0.57578	1.03972	0.40195	0.70481	1	2627	tags=30%, list=16%, signal=35%
GOCC_ADHERENS_JUNCTION	GOCC_ADHERENS_JUNCTION		29	0.639329	1.03965	0.425791	0.70466	1	2447	tags=38%, list=15%, signal=45%
HP_ABNORMALITY_OF_FACIAL_SOFT_TISSUE	HP_ABNORMALITY_OF_FACIAL_SOFT_TISSUE		66	0.586901	1.03953	0.407159	0.704653	1	2136	tags=30%, list=13%, signal=35%
HP_OPTIC_ATROPHY	HP_OPTIC_ATROPHY		55	0.600069	1.03944	0.412627	0.704538	1	1715	tags=31%, list=11%, signal=34%
GOBP_POSTSYNAPSE_ORGANIZATION	GOBP_POSTSYNAPSE_ORGANIZATION		39	0.613594	1.03935	0.434887	0.704449	1	2665	tags=38%, list=16%, signal=46%
GOBP_REGULATION_OF_PHOSPHOPROTEIN_PHOSPHATASE_ACTIVITY	GOBP_REGULATION_OF_PHOSPHOPROTEIN_PHOSPHATASE_ACTIVITY		30	0.646895	1.0393	0.426582	0.704233	1	2785	tags=27%, list=17%, signal=32%
HP_ABNORMAL_HAIR_QUANTITY	HP_ABNORMAL_HAIR_QUANTITY		108	0.564509	1.03894	0.41023	0.705058	1	2528	tags=25%, list=16%, signal=29%
GOBP_NEGATIVE_REGULATION_OF_T_CELL_PROLIFERATION	GOBP_NEGATIVE_REGULATION_OF_T_CELL_PROLIFERATION		25	0.65558	1.03891	0.41594	0.704776	1	1924	tags=24%, list=12%, signal=27%
GOBP_POSITIVE_REGULATION_OF_LEUKOCYTE_CELL_CELL_ADHESION	GOBP_POSITIVE_REGULATION_OF_LEUKOCYTE_CELL_CELL_ADHESION		75	0.578299	1.03875	0.422319	0.704891	1	2136	tags=25%, list=13%, signal=29%
GOBP_POSITIVE_REGULATION_OF_MYELOID_CELL_DIFFERENTIATION	GOBP_POSITIVE_REGULATION_OF_MYELOID_CELL_DIFFERENTIATION		23	0.662498	1.0384	0.430038	0.705633	1	1639	tags=22%, list=10%, signal=24%
GOBP_MULTICELLULAR_ORGANISM_REPRODUCTION	GOBP_MULTICELLULAR_ORGANISM_REPRODUCTION		263	0.550641	1.0384	0.38446	0.705273	1	2728	tags=17%, list=17%, signal=20%
GOBP_NEGATIVE_REGULATION_OF_CELL_CYCLE	GOBP_NEGATIVE_REGULATION_OF_CELL_CYCLE		62	0.59029	1.03838	0.410169	0.704935	1	2354	tags=27%, list=14%, signal=32%
GOBP_POSITIVE_REGULATION_OF_BLOOD_PRESSURE	GOBP_POSITIVE_REGULATION_OF_BLOOD_PRESSURE		18	0.690768	1.03837	0.445652	0.704568	1	638	tags=28%, list=4%, signal=29%
GOBP_REGULATION_OF_EPITHELIAL_CELL_APOPTOTIC_PROCESS	GOBP_REGULATION_OF_EPITHELIAL_CELL_APOPTOTIC_PROCESS		26	0.638531	1.03742	0.415347	0.707252	1	2367	tags=15%, list=15%, signal=18%
HP_ABNORMALITY_OF_THE_NECK	HP_ABNORMALITY_OF_THE_NECK		63	0.582611	1.03669	0.415094	0.709224	1	1715	tags=29%, list=11%, signal=32%
GOBP_REGULATION_OF_ACTION_POTENTIAL	GOBP_REGULATION_OF_ACTION_POTENTIAL		16	0.701794	1.03664	0.450954	0.709002	1	859	tags=25%, list=5%, signal=26%
HP_ABNORMALITY_OF_THE_BLADDER	HP_ABNORMALITY_OF_THE_BLADDER		58	0.587085	1.0363	0.408989	0.709731	1	2529	tags=29%, list=16%, signal=35%
GOBP_POSITIVE_REGULATION_OF_WNT_SIGNALING_PATHWAY	GOBP_POSITIVE_REGULATION_OF_WNT_SIGNALING_PATHWAY		29	0.644962	1.03597	0.429114	0.710416	1	1674	tags=41%, list=10%, signal=46%
HP_ABNORMALITY_OF_THE_CARPAL_BONES	HP_ABNORMALITY_OF_THE_CARPAL_BONES		18	0.689413	1.03572	0.444872	0.71082	1	1933	tags=56%, list=12%, signal=63%
GOBP_INTRINSIC_APOPTOTIC_SIGNALING_PATHWAY	GOBP_INTRINSIC_APOPTOTIC_SIGNALING_PATHWAY		22	0.661933	1.03567	0.427083	0.710612	1	584	tags=18%, list=4%, signal=19%
HP_EEG_WITH_FOCAL_EPILEPTIFORM_DISCHARGES	HP_EEG_WITH_FOCAL_EPILEPTIFORM_DISCHARGES		16	0.711681	1.03547	0.465147	0.710879	1	1245	tags=31%, list=8%, signal=34%
GOCC_NON_MOTILE_CILIUM	GOCC_NON_MOTILE_CILIUM		49	0.602364	1.03534	0.422535	0.710915	1	1820	tags=18%, list=11%, signal=21%
GOBP_ADAPTIVE_THERMOGENESIS	GOBP_ADAPTIVE_THERMOGENESIS		35	0.628138	1.03494	0.429621	0.711752	1	1664	tags=31%, list=10%, signal=35%
HP_GONOSOMAL_INHERITANCE	HP_GONOSOMAL_INHERITANCE		65	0.582132	1.03459	0.425698	0.712523	1	2313	tags=17%, list=14%, signal=20%
GOBP_REGULATION_OF_AXONOGENESIS	GOBP_REGULATION_OF_AXONOGENESIS		38	0.616713	1.03397	0.434426	0.714079	1	2422	tags=47%, list=15%, signal=56%
GOBP_SYNAPTIC_VESICLE_RECYCLING	GOBP_SYNAPTIC_VESICLE_RECYCLING		16	0.707723	1.03396	0.454668	0.713742	1	2313	tags=56%, list=14%, signal=66%
GOBP_SEXUAL_REPRODUCTION	GOBP_SEXUAL_REPRODUCTION		279	0.547506	1.03391	0.382294	0.713528	1	2627	tags=16%, list=16%, signal=18%
HP_THIN_UPPER_LIP_VERMILION	HP_THIN_UPPER_LIP_VERMILION		23	0.658159	1.03374	0.427842	0.71367	1	2207	tags=52%, list=14%, signal=60%
GOBP_REGULATION_OF_LEUKOCYTE_APOPTOTIC_PROCESS	GOBP_REGULATION_OF_LEUKOCYTE_APOPTOTIC_PROCESS		18	0.676873	1.0336	0.440428	0.713716	1	1095	tags=17%, list=7%, signal=18%
GOBP_RECEPTOR_MEDIATED_ENDOCYTOSIS	GOBP_RECEPTOR_MEDIATED_ENDOCYTOSIS		113	0.557098	1.03355	0.415254	0.713488	1	1820	tags=11%, list=11%, signal=12%
HP_ABNORMALITY_OF_THE_URETER	HP_ABNORMALITY_OF_THE_URETER		29	0.630104	1.03343	0.416237	0.713486	1	2093	tags=31%, list=13%, signal=36%
HP_ABNORMAL_CONJUGATE_EYE_MOVEMENT	HP_ABNORMAL_CONJUGATE_EYE_MOVEMENT		114	0.566179	1.03336	0.427368	0.71331	1	2514	tags=28%, list=15%, signal=33%
GOBP_POSITIVE_REGULATION_OF_CELL_CELL_ADHESION	GOBP_POSITIVE_REGULATION_OF_CELL_CELL_ADHESION		88	0.570862	1.03326	0.429646	0.713233	1	1870	tags=23%, list=12%, signal=26%
GOBP_NEGATIVE_REGULATION_OF_CELL_CELL_ADHESION	GOBP_NEGATIVE_REGULATION_OF_CELL_CELL_ADHESION		55	0.591489	1.03313	0.429379	0.713266	1	2470	tags=18%, list=15%, signal=21%
GOMF_MRNA_BINDING	GOMF_MRNA_BINDING		120	0.558876	1.03313	0.432347	0.712883	1	2222	tags=13%, list=14%, signal=15%
HP_ABNORMALITY_OF_SKIN_PIGMENTATION	HP_ABNORMALITY_OF_SKIN_PIGMENTATION		50	0.602097	1.03307	0.436158	0.712678	1	2124	tags=20%, list=13%, signal=23%
GOCC_MAIN_AXON	GOCC_MAIN_AXON		23	0.65241	1.03302	0.437577	0.712431	1	2104	tags=22%, list=13%, signal=25%
GOBP_ENDOMEMBRANE_SYSTEM_ORGANIZATION	GOBP_ENDOMEMBRANE_SYSTEM_ORGANIZATION		68	0.584346	1.03265	0.429199	0.713211	1	1845	tags=25%, list=11%, signal=28%
GOBP_FOREBRAIN_DEVELOPMENT	GOBP_FOREBRAIN_DEVELOPMENT		108	0.562147	1.03262	0.416755	0.712925	1	1560	tags=22%, list=10%, signal=24%
HP_ABNORMALITY_OF_BONE_MARROW_CELL_MORPHOLOGY	HP_ABNORMALITY_OF_BONE_MARROW_CELL_MORPHOLOGY		16	0.699961	1.03257	0.457143	0.712702	1	593	tags=13%, list=4%, signal=13%
GOBP_AUTONOMIC_NERVOUS_SYSTEM_DEVELOPMENT	GOBP_AUTONOMIC_NERVOUS_SYSTEM_DEVELOPMENT		19	0.677461	1.03223	0.439791	0.71342	1	2100	tags=26%, list=13%, signal=30%
GOBP_POSITIVE_REGULATION_OF_PROTEIN_KINASE_B_SIGNALING	GOBP_POSITIVE_REGULATION_OF_PROTEIN_KINASE_B_SIGNALING		66	0.580584	1.03191	0.424689	0.714051	1	2693	tags=35%, list=17%, signal=42%
GOCC_T_CELL_RECEPTOR_COMPLEX	GOCC_T_CELL_RECEPTOR_COMPLEX		123	0.558168	1.03165	0.417973	0.714471	1	1743	tags=4%, list=11%, signal=5%
HP_PURPURA	HP_PURPURA		24	0.654909	1.03161	0.428198	0.714231	1	1464	tags=21%, list=9%, signal=23%
HP_NEONATAL_HYPOTONIA	HP_NEONATAL_HYPOTONIA		24	0.661324	1.03153	0.436225	0.714082	1	1783	tags=33%, list=11%, signal=37%
GOBP_MULTI_ORGANISM_PROCESS	GOBP_MULTI_ORGANISM_PROCESS		338	0.543508	1.03141	0.376376	0.714102	1	2627	tags=17%, list=16%, signal=19%
GOBP_REGULATION_OF_RESPONSE_TO_WOUNDING	GOBP_REGULATION_OF_RESPONSE_TO_WOUNDING		39	0.619333	1.03106	0.437939	0.714782	1	1402	tags=15%, list=9%, signal=17%
GOBP_STEROL_HOMEOSTASIS	GOBP_STEROL_HOMEOSTASIS		27	0.645537	1.03072	0.4533	0.715467	1	1474	tags=19%, list=9%, signal=20%
GOBP_HIPPOCAMPUS_DEVELOPMENT	GOBP_HIPPOCAMPUS_DEVELOPMENT		21	0.674957	1.03049	0.443137	0.715846	1	1447	tags=14%, list=9%, signal=16%
GOBP_MESENCHYME_MORPHOGENESIS	GOBP_MESENCHYME_MORPHOGENESIS		17	0.702956	1.03011	0.475871	0.716662	1	1805	tags=29%, list=11%, signal=33%
GOBP_POTASSIUM_ION_IMPORT_ACROSS_PLASMA_MEMBRANE	GOBP_POTASSIUM_ION_IMPORT_ACROSS_PLASMA_MEMBRANE		21	0.664769	1.02984	0.431425	0.717114	1	1173	tags=38%, list=7%, signal=41%
HP_ABNORMALITY_OF_THE_THYROID_GLAND	HP_ABNORMALITY_OF_THE_THYROID_GLAND		79	0.574865	1.02965	0.435396	0.717328	1	1715	tags=22%, list=11%, signal=24%
HP_STATUS_EPILEPTICUS	HP_STATUS_EPILEPTICUS		32	0.623741	1.02949	0.443896	0.717459	1	1494	tags=31%, list=9%, signal=34%
GOBP_REGULATION_OF_NUCLEAR_DIVISION	GOBP_REGULATION_OF_NUCLEAR_DIVISION		25	0.647363	1.02941	0.452472	0.717317	1	1748	tags=36%, list=11%, signal=40%
GOBP_RESPONSE_TO_KETONE	GOBP_RESPONSE_TO_KETONE		54	0.590047	1.02924	0.42659	0.717411	1	1489	tags=19%, list=9%, signal=20%
HP_ABNORMALITY_OF_THE_LYMPH_NODES	HP_ABNORMALITY_OF_THE_LYMPH_NODES		37	0.611487	1.02922	0.432113	0.717089	1	1639	tags=24%, list=10%, signal=27%
GOMF_ANTIGEN_BINDING	GOMF_ANTIGEN_BINDING		122	0.561334	1.02897	0.414152	0.717513	1	143	tags=1%, list=1%, signal=1%
GOBP_REGULATION_OF_STRIATED_MUSCLE_CONTRACTION	GOBP_REGULATION_OF_STRIATED_MUSCLE_CONTRACTION		31	0.620851	1.02889	0.449223	0.717371	1	971	tags=19%, list=6%, signal=21%
GOBP_POSITIVE_REGULATION_OF_EPITHELIAL_CELL_PROLIFERATION	GOBP_POSITIVE_REGULATION_OF_EPITHELIAL_CELL_PROLIFERATION		65	0.580815	1.02888	0.435115	0.716999	1	2093	tags=26%, list=13%, signal=30%
GOMF_PROTEIN_SERINE_THREONINE_KINASE_ACTIVITY	GOMF_PROTEIN_SERINE_THREONINE_KINASE_ACTIVITY		45	0.599178	1.02857	0.434332	0.717578	1	1326	tags=20%, list=8%, signal=22%
HP_ABNORMAL_DELIVERY	HP_ABNORMAL_DELIVERY		22	0.663451	1.02856	0.452632	0.717213	1	1520	tags=27%, list=9%, signal=30%
GOBP_PROTEIN_LOCALIZATION_TO_PLASMA_MEMBRANE	GOBP_PROTEIN_LOCALIZATION_TO_PLASMA_MEMBRANE		36	0.616992	1.02851	0.423261	0.71698	1	1683	tags=22%, list=10%, signal=25%
HP_ABNORMALITY_OF_THE_CEREBRAL_VASCULATURE	HP_ABNORMALITY_OF_THE_CEREBRAL_VASCULATURE		47	0.604692	1.02825	0.441558	0.717443	1	1523	tags=30%, list=9%, signal=33%
GOBP_DETECTION_OF_STIMULUS	GOBP_DETECTION_OF_STIMULUS		458	0.542321	1.02796	0.397397	0.717959	1	2202	tags=11%, list=14%, signal=13%
HP_ECZEMA	HP_ECZEMA		25	0.648784	1.02788	0.462299	0.717812	1	2093	tags=24%, list=13%, signal=28%
GOBP_FOREBRAIN_GENERATION_OF_NEURONS	GOBP_FOREBRAIN_GENERATION_OF_NEURONS		23	0.659922	1.02783	0.446675	0.71757	1	2292	tags=22%, list=14%, signal=25%
GOBP_CARBOHYDRATE_METABOLIC_PROCESS	GOBP_CARBOHYDRATE_METABOLIC_PROCESS		113	0.557787	1.02772	0.447396	0.717517	1	2728	tags=28%, list=17%, signal=34%
GOBP_NIK_NF_KAPPAB_SIGNALING	GOBP_NIK_NF_KAPPAB_SIGNALING		26	0.639364	1.0274	0.434243	0.718103	1	1674	tags=27%, list=10%, signal=30%
HP_ABNORMALITY_OF_THE_LOWER_URINARY_TRACT	HP_ABNORMALITY_OF_THE_LOWER_URINARY_TRACT		94	0.561321	1.02736	0.431965	0.717845	1	2136	tags=26%, list=13%, signal=29%
HP_CONGENITAL_ONSET	HP_CONGENITAL_ONSET		31	0.63564	1.02735	0.438406	0.717494	1	1009	tags=16%, list=6%, signal=17%
HP_REDUCED_TENDON_REFLEXES	HP_REDUCED_TENDON_REFLEXES		65	0.577135	1.02622	0.42158	0.720651	1	1783	tags=26%, list=11%, signal=29%
GOMF_CELL_ADHESION_MOLECULE_BINDING	GOMF_CELL_ADHESION_MOLECULE_BINDING		86	0.57028	1.02611	0.4338	0.720599	1	2527	tags=36%, list=16%, signal=42%
GOBP_REGULATION_OF_ADAPTIVE_IMMUNE_RESPONSE	GOBP_REGULATION_OF_ADAPTIVE_IMMUNE_RESPONSE		48	0.59553	1.02598	0.434531	0.720608	1	1639	tags=15%, list=10%, signal=16%
HP_HEADACHE	HP_HEADACHE		45	0.604887	1.02595	0.443182	0.720314	1	1639	tags=24%, list=10%, signal=27%
HP_SENSORY_IMPAIRMENT	HP_SENSORY_IMPAIRMENT		30	0.62765	1.02568	0.446429	0.72078	1	2628	tags=37%, list=16%, signal=44%
HP_ABNORMAL_ANATOMIC_LOCATION_OF_THE_HEART	HP_ABNORMAL_ANATOMIC_LOCATION_OF_THE_HEART		18	0.682304	1.02562	0.457293	0.720588	1	2093	tags=28%, list=13%, signal=32%
HP_BLINDNESS	HP_BLINDNESS		43	0.597398	1.02546	0.432432	0.720691	1	1639	tags=21%, list=10%, signal=23%
GOBP_RESPONSE_TO_ESTRADIOL	GOBP_RESPONSE_TO_ESTRADIOL		39	0.610025	1.0254	0.435835	0.720515	1	1570	tags=23%, list=10%, signal=25%
HP_BILATERAL_TONIC_CLONIC_SEIZURE	HP_BILATERAL_TONIC_CLONIC_SEIZURE		43	0.600733	1.02526	0.459743	0.720565	1	1444	tags=28%, list=9%, signal=31%
GOBP_MEGAKARYOCYTE_DIFFERENTIATION	GOBP_MEGAKARYOCYTE_DIFFERENTIATION		19	0.688202	1.02519	0.471042	0.720378	1	1169	tags=37%, list=7%, signal=40%
GOBP_MUSCLE_CELL_DIFFERENTIATION	GOBP_MUSCLE_CELL_DIFFERENTIATION		80	0.568098	1.02482	0.444802	0.721176	1	2529	tags=29%, list=16%, signal=34%
GOBP_REGULATION_OF_LYMPHOCYTE_MEDIATED_IMMUNITY	GOBP_REGULATION_OF_LYMPHOCYTE_MEDIATED_IMMUNITY		55	0.586532	1.02479	0.449438	0.720871	1	1639	tags=15%, list=10%, signal=16%
HP_OLIGOHYDRAMNIOS	HP_OLIGOHYDRAMNIOS		17	0.691358	1.02479	0.478621	0.720494	1	171	tags=12%, list=1%, signal=12%
HP_BRAIN_ATROPHY	HP_BRAIN_ATROPHY		64	0.580478	1.02437	0.444693	0.72145	1	2420	tags=39%, list=15%, signal=46%
GOCC_CONTRACTILE_FIBER	GOCC_CONTRACTILE_FIBER		63	0.581708	1.02408	0.432819	0.721969	1	2690	tags=27%, list=17%, signal=32%
HP_POSITIONAL_FOOT_DEFORMITY	HP_POSITIONAL_FOOT_DEFORMITY		40	0.605716	1.02402	0.444575	0.721794	1	2093	tags=30%, list=13%, signal=34%
GOMF_PROTEIN_TYROSINE_PHOSPHATASE_ACTIVITY	GOMF_PROTEIN_TYROSINE_PHOSPHATASE_ACTIVITY		23	0.663368	1.02392	0.458599	0.72172	1	1791	tags=26%, list=11%, signal=29%
GOMF_CARGO_RECEPTOR_ACTIVITY	GOMF_CARGO_RECEPTOR_ACTIVITY		22	0.659038	1.02384	0.435995	0.721603	1	1512	tags=18%, list=9%, signal=20%
GOBP_AMINO_ACID_TRANSMEMBRANE_TRANSPORT	GOBP_AMINO_ACID_TRANSMEMBRANE_TRANSPORT		29	0.638265	1.02383	0.431013	0.721238	1	1747	tags=24%, list=11%, signal=27%
GOBP_POSITIVE_REGULATION_OF_ADAPTIVE_IMMUNE_RESPONSE	GOBP_POSITIVE_REGULATION_OF_ADAPTIVE_IMMUNE_RESPONSE		31	0.632035	1.02373	0.454324	0.721174	1	2375	tags=23%, list=15%, signal=26%
HP_GASTROESOPHAGEAL_REFLUX	HP_GASTROESOPHAGEAL_REFLUX		56	0.582237	1.02369	0.436782	0.720934	1	2527	tags=32%, list=16%, signal=38%
HP_BUNDLE_BRANCH_BLOCK	HP_BUNDLE_BRANCH_BLOCK		15	0.698214	1.02336	0.445178	0.721562	1	1120	tags=27%, list=7%, signal=29%
HP_ONSET	HP_ONSET		178	0.546699	1.02335	0.441146	0.721214	1	2483	tags=23%, list=15%, signal=27%
GOBP_POST_TRANSLATIONAL_PROTEIN_MODIFICATION	GOBP_POST_TRANSLATIONAL_PROTEIN_MODIFICATION		49	0.587698	1.02334	0.434881	0.720867	1	1674	tags=22%, list=10%, signal=25%
HP_INTRAUTERINE_GROWTH_RETARDATION	HP_INTRAUTERINE_GROWTH_RETARDATION		47	0.588529	1.02332	0.436571	0.720535	1	2354	tags=36%, list=14%, signal=42%
GOBP_CELL_CELL_ADHESION	GOBP_CELL_CELL_ADHESION		243	0.54338	1.0231	0.431452	0.720836	1	2527	tags=23%, list=16%, signal=26%
GOCC_SCHAFFER_COLLATERAL_CA1_SYNAPSE	GOCC_SCHAFFER_COLLATERAL_CA1_SYNAPSE		23	0.65226	1.02304	0.466916	0.720628	1	2638	tags=43%, list=16%, signal=52%
HP_ABNORMAL_FORM_OF_THE_VERTEBRAL_BODIES	HP_ABNORMAL_FORM_OF_THE_VERTEBRAL_BODIES		29	0.638907	1.02291	0.453333	0.720646	1	1715	tags=48%, list=11%, signal=54%
GOBP_CANONICAL_WNT_SIGNALING_PATHWAY	GOBP_CANONICAL_WNT_SIGNALING_PATHWAY		60	0.580303	1.02273	0.445701	0.720866	1	1674	tags=28%, list=10%, signal=31%
GOBP_PYRUVATE_METABOLIC_PROCESS	GOBP_PYRUVATE_METABOLIC_PROCESS		19	0.674339	1.02269	0.477922	0.720612	1	1362	tags=26%, list=8%, signal=29%
GOBP_CELL_CYCLE_PROCESS	GOBP_CELL_CYCLE_PROCESS		160	0.547024	1.02265	0.436345	0.720364	1	2455	tags=23%, list=15%, signal=26%
GOBP_RESPONSE_TO_COCAINE	GOBP_RESPONSE_TO_COCAINE		18	0.684512	1.02259	0.473342	0.720166	1	1458	tags=39%, list=9%, signal=43%
HP_CRYPTORCHIDISM	HP_CRYPTORCHIDISM		102	0.558652	1.02222	0.457143	0.720984	1	2207	tags=24%, list=14%, signal=27%
GOBP_CELLULAR_LIPID_CATABOLIC_PROCESS	GOBP_CELLULAR_LIPID_CATABOLIC_PROCESS		48	0.588584	1.02215	0.437642	0.720825	1	1570	tags=19%, list=10%, signal=21%
GOBP_CELL_AGING	GOBP_CELL_AGING		17	0.691252	1.02204	0.48951	0.720767	1	459	tags=18%, list=3%, signal=18%
GOBP_INTEGRIN_MEDIATED_SIGNALING_PATHWAY	GOBP_INTEGRIN_MEDIATED_SIGNALING_PATHWAY		22	0.649372	1.02161	0.464752	0.721762	1	1534	tags=32%, list=9%, signal=35%
GOBP_EMBRYONIC_HEART_TUBE_MORPHOGENESIS	GOBP_EMBRYONIC_HEART_TUBE_MORPHOGENESIS		19	0.681685	1.02114	0.468	0.722877	1	2226	tags=32%, list=14%, signal=37%
GOMF_GTPASE_ACTIVATOR_ACTIVITY	GOMF_GTPASE_ACTIVATOR_ACTIVITY		23	0.656975	1.02093	0.466408	0.72318	1	2473	tags=43%, list=15%, signal=51%
GOBP_REGULATION_OF_VESICLE_MEDIATED_TRANSPORT	GOBP_REGULATION_OF_VESICLE_MEDIATED_TRANSPORT		115	0.556705	1.02084	0.451477	0.723053	1	1718	tags=19%, list=11%, signal=21%
HP_HAND_POLYDACTYLY	HP_HAND_POLYDACTYLY		15	0.699442	1.02075	0.482192	0.722937	1	1933	tags=53%, list=12%, signal=60%
GOBP_JNK_CASCADE	GOBP_JNK_CASCADE		28	0.63476	1.02061	0.442092	0.722996	1	1587	tags=36%, list=10%, signal=40%
GOBP_REGULATION_OF_KIDNEY_DEVELOPMENT	GOBP_REGULATION_OF_KIDNEY_DEVELOPMENT		15	0.716539	1.02013	0.50137	0.724081	1	1300	tags=27%, list=8%, signal=29%
HP_ABNORMAL_BLOOD_ION_CONCENTRATION	HP_ABNORMAL_BLOOD_ION_CONCENTRATION		64	0.574507	1.02006	0.450331	0.723907	1	1715	tags=23%, list=11%, signal=26%
GOBP_T_CELL_RECEPTOR_SIGNALING_PATHWAY	GOBP_T_CELL_RECEPTOR_SIGNALING_PATHWAY		50	0.586405	1.02005	0.446735	0.723549	1	2425	tags=16%, list=15%, signal=19%
HP_ESODEVIATION	HP_ESODEVIATION		22	0.665342	1.01992	0.462451	0.723581	1	1716	tags=23%, list=11%, signal=25%
HP_ABNORMALITY_OF_THE_PYLORUS	HP_ABNORMALITY_OF_THE_PYLORUS		16	0.682384	1.01953	0.461119	0.7244	1	2136	tags=44%, list=13%, signal=50%
GOMF_INTEGRIN_BINDING	GOMF_INTEGRIN_BINDING		31	0.621494	1.01919	0.463325	0.725069	1	1738	tags=39%, list=11%, signal=43%
GOBP_RESPONSE_TO_RETINOIC_ACID	GOBP_RESPONSE_TO_RETINOIC_ACID		42	0.605817	1.0191	0.459302	0.724959	1	1635	tags=21%, list=10%, signal=24%
HP_ABNORMALITY_OF_ESOPHAGUS_PHYSIOLOGY	HP_ABNORMALITY_OF_ESOPHAGUS_PHYSIOLOGY		103	0.557866	1.01893	0.453207	0.725121	1	2527	tags=31%, list=16%, signal=37%
HP_EXCESSIVE_DAYTIME_SOMNOLENCE	HP_EXCESSIVE_DAYTIME_SOMNOLENCE		15	0.704933	1.01883	0.489598	0.725055	1	1508	tags=13%, list=9%, signal=15%
GOBP_LENS_DEVELOPMENT_IN_CAMERA_TYPE_EYE	GOBP_LENS_DEVELOPMENT_IN_CAMERA_TYPE_EYE		28	0.627111	1.01839	0.457179	0.726033	1	2523	tags=36%, list=16%, signal=42%
GOBP_CELLULAR_RESPONSE_TO_DNA_DAMAGE_STIMULUS	GOBP_CELLULAR_RESPONSE_TO_DNA_DAMAGE_STIMULUS		51	0.589968	1.0182	0.464983	0.726243	1	2173	tags=24%, list=13%, signal=27%
HP_ABNORMAL_DIAPHYSIS_MORPHOLOGY	HP_ABNORMAL_DIAPHYSIS_MORPHOLOGY		37	0.602223	1.01817	0.45079	0.725975	1	1933	tags=35%, list=12%, signal=40%
HP_INFANTILE_MUSCULAR_HYPOTONIA	HP_INFANTILE_MUSCULAR_HYPOTONIA		28	0.6311	1.0181	0.462611	0.725787	1	2628	tags=43%, list=16%, signal=51%
GOBP_VESICLE_MEDIATED_TRANSPORT_IN_SYNAPSE	GOBP_VESICLE_MEDIATED_TRANSPORT_IN_SYNAPSE		52	0.590659	1.01789	0.464368	0.726061	1	2549	tags=37%, list=16%, signal=43%
GOBP_DETECTION_OF_CHEMICAL_STIMULUS_INVOLVED_IN_SENSORY_PERCEPTION_OF_TASTE	GOBP_DETECTION_OF_CHEMICAL_STIMULUS_INVOLVED_IN_SENSORY_PERCEPTION_OF_TASTE		22	0.658154	1.01783	0.457254	0.725865	1	2132	tags=14%, list=13%, signal=16%
HP_CONSTIPATION	HP_CONSTIPATION		66	0.570625	1.01779	0.471783	0.725602	1	2420	tags=21%, list=15%, signal=25%
GOBP_REGULATION_OF_HORMONE_SECRETION	GOBP_REGULATION_OF_HORMONE_SECRETION		87	0.554925	1.01696	0.453376	0.727844	1	2021	tags=22%, list=12%, signal=25%
GOMF_PHOSPHORIC_DIESTER_HYDROLASE_ACTIVITY	GOMF_PHOSPHORIC_DIESTER_HYDROLASE_ACTIVITY		24	0.640834	1.01689	0.460591	0.72766	1	2153	tags=33%, list=13%, signal=38%
GOBP_SYNAPSE_ASSEMBLY	GOBP_SYNAPSE_ASSEMBLY		65	0.575237	1.01658	0.484711	0.728291	1	2422	tags=32%, list=15%, signal=38%
GOBP_DEVELOPMENTAL_PROCESS_INVOLVED_IN_REPRODUCTION	GOBP_DEVELOPMENTAL_PROCESS_INVOLVED_IN_REPRODUCTION		289	0.538727	1.01627	0.438878	0.72887	1	2627	tags=17%, list=16%, signal=19%
HP_GLAUCOMA	HP_GLAUCOMA		51	0.587621	1.01606	0.448718	0.72912	1	2514	tags=29%, list=15%, signal=35%
GOBP_POSITIVE_REGULATION_OF_LIPID_METABOLIC_PROCESS	GOBP_POSITIVE_REGULATION_OF_LIPID_METABOLIC_PROCESS		45	0.594903	1.01599	0.477457	0.728955	1	1534	tags=16%, list=9%, signal=17%
HP_ABNORMAL_5TH_FINGER_MORPHOLOGY	HP_ABNORMAL_5TH_FINGER_MORPHOLOGY		38	0.595298	1.01569	0.44284	0.72951	1	2207	tags=45%, list=14%, signal=52%
HP_RENAL_AGENESIS	HP_RENAL_AGENESIS		30	0.619671	1.01553	0.451415	0.729618	1	2354	tags=33%, list=14%, signal=39%
GOBP_DETECTION_OF_CHEMICAL_STIMULUS	GOBP_DETECTION_OF_CHEMICAL_STIMULUS		397	0.535088	1.01537	0.448	0.729731	1	2148	tags=10%, list=13%, signal=11%
HP_ABNORMALITY_OF_PULMONARY_CIRCULATION	HP_ABNORMALITY_OF_PULMONARY_CIRCULATION		33	0.622291	1.01521	0.468983	0.729856	1	1639	tags=24%, list=10%, signal=27%
HP_ATROPHY_DEGENERATION_AFFECTING_THE_CENTRAL_NERVOUS_SYSTEM	HP_ATROPHY_DEGENERATION_AFFECTING_THE_CENTRAL_NERVOUS_SYSTEM		77	0.568846	1.01515	0.476138	0.729651	1	2420	tags=35%, list=15%, signal=41%
HP_ABNORMAL_DRINKING_BEHAVIOR	HP_ABNORMAL_DRINKING_BEHAVIOR		18	0.678457	1.0146	0.463904	0.730948	1	1464	tags=28%, list=9%, signal=30%
GOBP_CELL_KILLING	GOBP_CELL_KILLING		90	0.556801	1.01443	0.472432	0.731071	1	2124	tags=10%, list=13%, signal=11%
GOBP_REGULATION_OF_PEPTIDASE_ACTIVITY	GOBP_REGULATION_OF_PEPTIDASE_ACTIVITY		122	0.549051	1.01437	0.449791	0.730887	1	1464	tags=14%, list=9%, signal=15%
GOCC_CLUSTER_OF_ACTIN_BASED_CELL_PROJECTIONS	GOCC_CLUSTER_OF_ACTIN_BASED_CELL_PROJECTIONS		49	0.587461	1.01401	0.484571	0.731626	1	967	tags=18%, list=6%, signal=19%
GOBP_INTRACELLULAR_TRANSPORT	GOBP_INTRACELLULAR_TRANSPORT		149	0.547267	1.01399	0.453886	0.731314	1	2549	tags=31%, list=16%, signal=36%
HP_ABNORMAL_PALATE_MORPHOLOGY	HP_ABNORMAL_PALATE_MORPHOLOGY		141	0.548474	1.01395	0.469979	0.731056	1	2354	tags=30%, list=14%, signal=35%
HP_X_LINKED_RECESSIVE_INHERITANCE	HP_X_LINKED_RECESSIVE_INHERITANCE		35	0.614193	1.01385	0.46608	0.730989	1	2136	tags=20%, list=13%, signal=23%
HP_ABNORMAL_CRANIAL_NERVE_PHYSIOLOGY	HP_ABNORMAL_CRANIAL_NERVE_PHYSIOLOGY		48	0.589686	1.01376	0.456	0.730866	1	2136	tags=33%, list=13%, signal=38%
GOBP_POSITIVE_REGULATION_OF_COLD_INDUCED_THERMOGENESIS	GOBP_POSITIVE_REGULATION_OF_COLD_INDUCED_THERMOGENESIS		27	0.626718	1.0135	0.453184	0.731287	1	1570	tags=26%, list=10%, signal=29%
HP_DEVIATION_OF_TOES	HP_DEVIATION_OF_TOES		18	0.672428	1.0134	0.469333	0.731185	1	2136	tags=56%, list=13%, signal=64%
HP_ABNORMAL_BLISTERING_OF_THE_SKIN	HP_ABNORMAL_BLISTERING_OF_THE_SKIN		23	0.653333	1.01319	0.464052	0.731445	1	1639	tags=17%, list=10%, signal=19%
GOBP_NEGATIVE_REGULATION_OF_DEFENSE_RESPONSE	GOBP_NEGATIVE_REGULATION_OF_DEFENSE_RESPONSE		66	0.568216	1.01315	0.442605	0.731201	1	2492	tags=14%, list=15%, signal=16%
HP_ABNORMAL_VENOUS_MORPHOLOGY	HP_ABNORMAL_VENOUS_MORPHOLOGY		17	0.69135	1.01288	0.493404	0.731686	1	2104	tags=41%, list=13%, signal=47%
GOBP_CELL_FATE_SPECIFICATION	GOBP_CELL_FATE_SPECIFICATION		41	0.604873	1.01265	0.467593	0.732014	1	1560	tags=20%, list=10%, signal=22%
GOBP_PRESYNAPSE_ORGANIZATION	GOBP_PRESYNAPSE_ORGANIZATION		23	0.651115	1.01255	0.466328	0.731964	1	2313	tags=48%, list=14%, signal=56%
HP_COMA	HP_COMA		15	0.699125	1.01209	0.470506	0.732927	1	1399	tags=27%, list=9%, signal=29%
HP_TOE_SYNDACTYLY	HP_TOE_SYNDACTYLY		28	0.629074	1.01194	0.460984	0.733017	1	2136	tags=46%, list=13%, signal=53%
HP_RENAL_TUBULAR_DYSFUNCTION	HP_RENAL_TUBULAR_DYSFUNCTION		19	0.672778	1.01106	0.501319	0.735324	1	714	tags=21%, list=4%, signal=22%
HP_ABNORMAL_NUMBER_OF_TEETH	HP_ABNORMAL_NUMBER_OF_TEETH		51	0.582565	1.01094	0.471742	0.73527	1	2527	tags=37%, list=16%, signal=44%
GOBP_LYMPHOCYTE_MEDIATED_IMMUNITY	GOBP_LYMPHOCYTE_MEDIATED_IMMUNITY		178	0.541667	1.01084	0.484725	0.735201	1	1639	tags=6%, list=10%, signal=7%
GOBP_VITAMIN_METABOLIC_PROCESS	GOBP_VITAMIN_METABOLIC_PROCESS		38	0.59982	1.01076	0.479042	0.735085	1	1523	tags=13%, list=9%, signal=14%
HP_CARIOUS_TEETH	HP_CARIOUS_TEETH		27	0.635655	1.01026	0.477076	0.736188	1	2093	tags=30%, list=13%, signal=34%
GOCC_9PLUS2_MOTILE_CILIUM	GOCC_9PLUS2_MOTILE_CILIUM		40	0.596245	1.01018	0.472189	0.736074	1	2323	tags=10%, list=14%, signal=12%
GOBP_TISSUE_HOMEOSTASIS	GOBP_TISSUE_HOMEOSTASIS		77	0.567495	1.01011	0.471038	0.735911	1	2124	tags=19%, list=13%, signal=22%
GOBP_CATECHOL_CONTAINING_COMPOUND_METABOLIC_PROCESS	GOBP_CATECHOL_CONTAINING_COMPOUND_METABOLIC_PROCESS		25	0.638784	1.00982	0.473618	0.736392	1	2100	tags=28%, list=13%, signal=32%
GOBP_CHEMOKINE_PRODUCTION	GOBP_CHEMOKINE_PRODUCTION		32	0.619446	1.00957	0.486386	0.736804	1	2021	tags=16%, list=12%, signal=18%
GOBP_NEUROBLAST_PROLIFERATION	GOBP_NEUROBLAST_PROLIFERATION		19	0.661671	1.00951	0.473615	0.736599	1	2351	tags=32%, list=14%, signal=37%
GOMF_VITAMIN_BINDING	GOMF_VITAMIN_BINDING		41	0.591595	1.00907	0.466981	0.737566	1	1866	tags=20%, list=11%, signal=22%
HP_WEAKNESS_OF_FACIAL_MUSCULATURE	HP_WEAKNESS_OF_FACIAL_MUSCULATURE		41	0.593804	1.00833	0.466265	0.739407	1	2136	tags=34%, list=13%, signal=39%
GOMF_GUANYL_NUCLEOTIDE_EXCHANGE_FACTOR_ACTIVITY	GOMF_GUANYL_NUCLEOTIDE_EXCHANGE_FACTOR_ACTIVITY		18	0.675386	1.0082	0.491503	0.739405	1	626	tags=22%, list=4%, signal=23%
GOBP_POSITIVE_REGULATION_OF_CYTOSKELETON_ORGANIZATION	GOBP_POSITIVE_REGULATION_OF_CYTOSKELETON_ORGANIZATION		28	0.622151	1.0082	0.46393	0.739039	1	2067	tags=36%, list=13%, signal=41%
GOBP_POSITIVE_REGULATION_OF_BIOMINERALIZATION	GOBP_POSITIVE_REGULATION_OF_BIOMINERALIZATION		18	0.6722	1.00807	0.503927	0.739044	1	782	tags=22%, list=5%, signal=23%
GOBP_SPROUTING_ANGIOGENESIS	GOBP_SPROUTING_ANGIOGENESIS		27	0.635869	1.00798	0.484029	0.738932	1	2202	tags=19%, list=14%, signal=21%
GOBP_CELLULAR_RESPONSE_TO_EXTRACELLULAR_STIMULUS	GOBP_CELLULAR_RESPONSE_TO_EXTRACELLULAR_STIMULUS		34	0.612256	1.00781	0.469894	0.739096	1	1570	tags=15%, list=10%, signal=16%
GOCC_CILIARY_PLASM	GOCC_CILIARY_PLASM		27	0.621247	1.00781	0.47284	0.738731	1	1592	tags=22%, list=10%, signal=25%
HP_PRE_CAPILLARY_PULMONARY_HYPERTENSION	HP_PRE_CAPILLARY_PULMONARY_HYPERTENSION		18	0.66699	1.00767	0.476383	0.738758	1	1023	tags=17%, list=6%, signal=18%
GOBP_NEGATIVE_REGULATION_OF_INTERFERON_GAMMA_PRODUCTION	GOBP_NEGATIVE_REGULATION_OF_INTERFERON_GAMMA_PRODUCTION		15	0.69897	1.00748	0.50545	0.738936	1	1616	tags=13%, list=10%, signal=15%
HP_ABNORMAL_FEMORAL_NECK_HEAD_MORPHOLOGY	HP_ABNORMAL_FEMORAL_NECK_HEAD_MORPHOLOGY		18	0.668266	1.00727	0.480366	0.739199	1	1951	tags=28%, list=12%, signal=32%
GOCC_MYOSIN_COMPLEX	GOCC_MYOSIN_COMPLEX		19	0.666296	1.00696	0.498684	0.739756	1	971	tags=16%, list=6%, signal=17%
HP_SEVERE_GLOBAL_DEVELOPMENTAL_DELAY	HP_SEVERE_GLOBAL_DEVELOPMENTAL_DELAY		26	0.63203	1.00692	0.481482	0.739512	1	2420	tags=31%, list=15%, signal=36%
GOBP_GLYCEROLIPID_CATABOLIC_PROCESS	GOBP_GLYCEROLIPID_CATABOLIC_PROCESS		24	0.643375	1.00691	0.490421	0.739171	1	2627	tags=25%, list=16%, signal=30%
GOBP_CELL_CYCLE	GOBP_CELL_CYCLE		220	0.536825	1.00688	0.502012	0.73887	1	2354	tags=23%, list=14%, signal=26%
GOBP_MALE_SEX_DIFFERENTIATION	GOBP_MALE_SEX_DIFFERENTIATION		42	0.59957	1.00688	0.481657	0.738518	1	2238	tags=26%, list=14%, signal=30%
GOBP_POSITIVE_REGULATION_OF_MYELOID_LEUKOCYTE_DIFFERENTIATION	GOBP_POSITIVE_REGULATION_OF_MYELOID_LEUKOCYTE_DIFFERENTIATION		21	0.662511	1.00682	0.478316	0.73832	1	1639	tags=24%, list=10%, signal=26%
GOCC_NUCLEAR_SPECK	GOCC_NUCLEAR_SPECK		29	0.618132	1.0067	0.492462	0.738341	1	1186	tags=14%, list=7%, signal=15%
GOBP_CARDIAC_MUSCLE_CELL_ACTION_POTENTIAL	GOBP_CARDIAC_MUSCLE_CELL_ACTION_POTENTIAL		23	0.64397	1.00645	0.48	0.738697	1	859	tags=26%, list=5%, signal=28%
GOBP_FATTY_ACID_TRANSPORT	GOBP_FATTY_ACID_TRANSPORT		55	0.576781	1.00604	0.490286	0.739565	1	1747	tags=22%, list=11%, signal=24%
HP_DELAYED_GROSS_MOTOR_DEVELOPMENT	HP_DELAYED_GROSS_MOTOR_DEVELOPMENT		31	0.612881	1.00603	0.492891	0.739229	1	2420	tags=45%, list=15%, signal=53%
GOBP_AMEBOIDAL_TYPE_CELL_MIGRATION	GOBP_AMEBOIDAL_TYPE_CELL_MIGRATION		81	0.557835	1.00589	0.473571	0.739281	1	2728	tags=30%, list=17%, signal=35%
GOBP_MITOTIC_CELL_CYCLE	GOBP_MITOTIC_CELL_CYCLE		90	0.553104	1.00564	0.479958	0.739671	1	2354	tags=27%, list=14%, signal=31%
GOCC_INTRINSIC_COMPONENT_OF_POSTSYNAPTIC_DENSITY_MEMBRANE	GOCC_INTRINSIC_COMPONENT_OF_POSTSYNAPTIC_DENSITY_MEMBRANE		26	0.622681	1.0055	0.473618	0.73969	1	2902	tags=38%, list=18%, signal=47%
HP_ABNORMAL_PENIS_MORPHOLOGY	HP_ABNORMAL_PENIS_MORPHOLOGY		94	0.547141	1.00516	0.471658	0.740338	1	2701	tags=30%, list=17%, signal=36%
HP_INCREASED_SUSCEPTIBILITY_TO_FRACTURES	HP_INCREASED_SUSCEPTIBILITY_TO_FRACTURES		41	0.604378	1.00515	0.476303	0.739987	1	1614	tags=29%, list=10%, signal=32%
GOBP_DETECTION_OF_STIMULUS_INVOLVED_IN_SENSORY_PERCEPTION	GOBP_DETECTION_OF_STIMULUS_INVOLVED_IN_SENSORY_PERCEPTION		406	0.529996	1.00514	0.478958	0.739635	1	2148	tags=10%, list=13%, signal=11%
GOCC_GABA_ERGIC_SYNAPSE	GOCC_GABA_ERGIC_SYNAPSE		36	0.598432	1.00502	0.47066	0.739606	1	2404	tags=36%, list=15%, signal=42%
HP_ABNORMAL_THORAX_MORPHOLOGY	HP_ABNORMAL_THORAX_MORPHOLOGY		109	0.552122	1.00497	0.49736	0.739381	1	1951	tags=30%, list=12%, signal=34%
HP_ANONYCHIA	HP_ANONYCHIA		17	0.673865	1.00488	0.483266	0.739292	1	2527	tags=41%, list=16%, signal=49%
GOBP_PLATELET_DEGRANULATION	GOBP_PLATELET_DEGRANULATION		24	0.63067	1.00452	0.467681	0.740056	1	1520	tags=21%, list=9%, signal=23%
GOBP_MICROTUBULE_BUNDLE_FORMATION	GOBP_MICROTUBULE_BUNDLE_FORMATION		24	0.641576	1.00431	0.483913	0.740263	1	1490	tags=21%, list=9%, signal=23%
[truncated: 1,041 more rows]

## Sheet: downregulated
B. significantly downregulated gene sets in IDX+ in the MsigDB gene ontology database
NAME	GS<br> follow link to MSigDB	GS DETAILS	SIZE	ES	NES	NOM p-val	FDR q-val	FWER p-val	RANK AT MAX	LEADING EDGE
HP_ABNORMAL_SPERMATOGENESIS	HP_ABNORMAL_SPERMATOGENESIS	Details ...	45	-0.875976	-1.85467	0	0.0400219	0.089	1524	tags=7%, list=9%, signal=7%
GOBP_EXTRINSIC_APOPTOTIC_SIGNALING_PATHWAY	GOBP_EXTRINSIC_APOPTOTIC_SIGNALING_PATHWAY	Details ...	32	-0.892495	-1.73548	0.00961539	0.263408	0.717	1530	tags=13%, list=9%, signal=14%
GOBP_REGULATION_OF_EXTRINSIC_APOPTOTIC_SIGNALING_PATHWAY	GOBP_REGULATION_OF_EXTRINSIC_APOPTOTIC_SIGNALING_PATHWAY	Details ...	28	-0.882839	-1.68486	0.0148515	0.404516	0.948	1530	tags=11%, list=9%, signal=12%
GOMF_GLUCURONOSYLTRANSFERASE_ACTIVITY	GOMF_GLUCURONOSYLTRANSFERASE_ACTIVITY	Details ...	23	-0.944958	-1.68287	0.00909091	0.312273	0.951	896	tags=9%, list=6%, signal=9%
GOBP_CELLULAR_GLUCURONIDATION	GOBP_CELLULAR_GLUCURONIDATION	Details ...	18	-0.944975	-1.62241	0.0166667	0.594529	1	896	tags=11%, list=6%, signal=12%
GOBP_URONIC_ACID_METABOLIC_PROCESS	GOBP_URONIC_ACID_METABOLIC_PROCESS	Details ...	18	-0.944975	-1.58979	0.024	0.745901	1	896	tags=11%, list=6%, signal=12%
GOBP_NEGATIVE_REGULATION_OF_EXTRINSIC_APOPTOTIC_SIGNALING_PATHWAY	GOBP_NEGATIVE_REGULATION_OF_EXTRINSIC_APOPTOTIC_SIGNALING_PATHWAY	Details ...	22	-0.882874	-1.58231	0.0226244	0.695381	1	1530	tags=14%, list=9%, signal=15%
GOBP_POSITIVE_REGULATION_OF_HUMORAL_IMMUNE_RESPONSE	GOBP_POSITIVE_REGULATION_OF_HUMORAL_IMMUNE_RESPONSE	Details ...	15	-0.970737	-1.57255	0.00784314	0.679847	1	478	tags=13%, list=3%, signal=14%
GOBP_POSITIVE_REGULATION_OF_I_KAPPAB_KINASE_NF_KAPPAB_SIGNALING	GOBP_POSITIVE_REGULATION_OF_I_KAPPAB_KINASE_NF_KAPPAB_SIGNALING	Details ...	16	-0.912267	-1.56547	0.0594796	0.650766	1	1428	tags=19%, list=9%, signal=21%
HP_FEMALE_SEXUAL_DYSFUNCTION	HP_FEMALE_SEXUAL_DYSFUNCTION	Details ...	15	-0.955397	-1.55118	0.0233463	0.676269	1	726	tags=7%, list=4%, signal=7%
GOBP_ESTROGEN_METABOLIC_PROCESS	GOBP_ESTROGEN_METABOLIC_PROCESS	Details ...	15	-0.944924	-1.53334	0.0353357	0.729805	1	896	tags=7%, list=6%, signal=7%
GOBP_PITUITARY_GLAND_DEVELOPMENT	GOBP_PITUITARY_GLAND_DEVELOPMENT	Details ...	21	-0.824716	-1.49499	0.0676328	0.919027	1	1360	tags=33%, list=8%, signal=36%
GOBP_NEGATIVE_REGULATION_OF_INNATE_IMMUNE_RESPONSE	GOBP_NEGATIVE_REGULATION_OF_INNATE_IMMUNE_RESPONSE	Details ...	16	-0.906845	-1.44708	0.146939	1	1	1516	tags=19%, list=9%, signal=21%
GOBP_RESPONSE_TO_ENDOPLASMIC_RETICULUM_STRESS	GOBP_RESPONSE_TO_ENDOPLASMIC_RETICULUM_STRESS	Details ...	18	-0.869115	-1.44165	0.108	1	1	654	tags=11%, list=4%, signal=12%
HP_OLIGOSPERMIA	HP_OLIGOSPERMIA	Details ...	18	-0.858412	-1.4282	0.116732	1	1	1524	tags=11%, list=9%, signal=12%
GOBP_GLUCOSE_METABOLIC_PROCESS	GOBP_GLUCOSE_METABOLIC_PROCESS	Details ...	34	-0.671963	-1.30586	0.0924855	1	1	1118	tags=18%, list=7%, signal=19%
GOBP_POSITIVE_REGULATION_OF_ORGANIC_ACID_TRANSPORT	GOBP_POSITIVE_REGULATION_OF_ORGANIC_ACID_TRANSPORT	Details ...	15	-0.776586	-1.26622	0.207358	1	1	283	tags=27%, list=2%, signal=27%
GOBP_ENDODERM_DEVELOPMENT	GOBP_ENDODERM_DEVELOPMENT	Details ...	17	-0.768723	-1.26476	0.194332	1	1	225	tags=24%, list=1%, signal=24%
GOBP_PEPTIDE_CROSS_LINKING	GOBP_PEPTIDE_CROSS_LINKING	Details ...	20	-0.703151	-1.24687	0.181818	1	1	1226	tags=15%, list=8%, signal=16%
HP_INSULIN_RESISTANCE	HP_INSULIN_RESISTANCE	Details ...	20	-0.708715	-1.24345	0.182203	1	1	1410	tags=20%, list=9%, signal=22%
HP_ABNORMAL_BLOOD_SODIUM_CONCENTRATION	HP_ABNORMAL_BLOOD_SODIUM_CONCENTRATION		17	-0.705583	-1.21148	0.208494	1	1	233	tags=12%, list=1%, signal=12%
GOBP_REGULATION_OF_ACUTE_INFLAMMATORY_RESPONSE	GOBP_REGULATION_OF_ACUTE_INFLAMMATORY_RESPONSE		23	-0.663069	-1.20809	0.183406	1	1	504	tags=22%, list=3%, signal=22%
GOBP_POSITIVE_REGULATION_OF_PROTEIN_LOCALIZATION_TO_MEMBRANE	GOBP_POSITIVE_REGULATION_OF_PROTEIN_LOCALIZATION_TO_MEMBRANE		22	-0.68987	-1.20207	0.216327	1	1	718	tags=23%, list=4%, signal=24%
GOCC_AZUROPHIL_GRANULE_LUMEN	GOCC_AZUROPHIL_GRANULE_LUMEN		23	-0.656884	-1.19939	0.186603	1	1	110	tags=9%, list=1%, signal=9%
GOBP_REGULATION_OF_PATTERN_RECOGNITION_RECEPTOR_SIGNALING_PATHWAY	GOBP_REGULATION_OF_PATTERN_RECOGNITION_RECEPTOR_SIGNALING_PATHWAY		20	-0.673833	-1.19727	0.209559	1	1	1552	tags=20%, list=10%, signal=22%
GOCC_MITOTIC_SPINDLE	GOCC_MITOTIC_SPINDLE		15	-0.719403	-1.18387	0.231343	1	1	1334	tags=13%, list=8%, signal=15%
GOBP_INTERLEUKIN_2_PRODUCTION	GOBP_INTERLEUKIN_2_PRODUCTION		17	-0.694428	-1.15812	0.233051	1	1	726	tags=12%, list=4%, signal=12%
GOBP_TOLL_LIKE_RECEPTOR_SIGNALING_PATHWAY	GOBP_TOLL_LIKE_RECEPTOR_SIGNALING_PATHWAY		36	-0.560534	-1.15375	0.157895	1	1	718	tags=14%, list=4%, signal=14%
HP_ABNORMALITY_OF_THE_INCISOR	HP_ABNORMALITY_OF_THE_INCISOR		21	-0.647939	-1.15217	0.25	1	1	940	tags=33%, list=6%, signal=35%
HP_NEPHROPATHY	HP_NEPHROPATHY		21	-0.642968	-1.14463	0.25	1	1	1410	tags=14%, list=9%, signal=16%
GOBP_REGULATION_OF_MULTI_ORGANISM_PROCESS	GOBP_REGULATION_OF_MULTI_ORGANISM_PROCESS		20	-0.654441	-1.13692	0.266667	1	1	978	tags=15%, list=6%, signal=16%
HP_NON_OBSTRUCTIVE_AZOOSPERMIA	HP_NON_OBSTRUCTIVE_AZOOSPERMIA		21	-0.663716	-1.13681	0.245455	1	1	1524	tags=5%, list=9%, signal=5%
GOBP_INFLAMMATORY_RESPONSE_TO_ANTIGENIC_STIMULUS	GOBP_INFLAMMATORY_RESPONSE_TO_ANTIGENIC_STIMULUS		26	-0.607354	-1.13039	0.22488	1	1	478	tags=8%, list=3%, signal=8%
GOBP_TRANSITION_METAL_ION_HOMEOSTASIS	GOBP_TRANSITION_METAL_ION_HOMEOSTASIS		21	-0.639904	-1.12856	0.279835	1	1	1048	tags=10%, list=6%, signal=10%
GOBP_CELLULAR_TRANSITION_METAL_ION_HOMEOSTASIS	GOBP_CELLULAR_TRANSITION_METAL_ION_HOMEOSTASIS		21	-0.639904	-1.11368	0.274436	1	1	1048	tags=10%, list=6%, signal=10%
GOBP_REGULATION_OF_OSTEOCLAST_DIFFERENTIATION	GOBP_REGULATION_OF_OSTEOCLAST_DIFFERENTIATION		21	-0.632753	-1.10519	0.290456	1	1	113	tags=5%, list=1%, signal=5%
GOMF_CYSTEINE_TYPE_ENDOPEPTIDASE_INHIBITOR_ACTIVITY	GOMF_CYSTEINE_TYPE_ENDOPEPTIDASE_INHIBITOR_ACTIVITY		22	-0.615579	-1.10013	0.274419	1	1	1325	tags=5%, list=8%, signal=5%
GOBP_GASTRULATION	GOBP_GASTRULATION		47	-0.519753	-1.09329	0.24	1	1	361	tags=13%, list=2%, signal=13%
HP_MUSCLE_STIFFNESS	HP_MUSCLE_STIFFNESS		15	-0.649873	-1.07412	0.340996	1	1	581	tags=40%, list=4%, signal=41%
GOBP_CELLULAR_RESPONSE_TO_STARVATION	GOBP_CELLULAR_RESPONSE_TO_STARVATION		20	-0.629953	-1.07378	0.337553	1	1	263	tags=10%, list=2%, signal=10%
GOBP_RNA_CATABOLIC_PROCESS	GOBP_RNA_CATABOLIC_PROCESS		24	-0.580033	-1.07081	0.313559	1	1	1103	tags=13%, list=7%, signal=13%
GOBP_REGULATION_OF_TOLL_LIKE_RECEPTOR_SIGNALING_PATHWAY	GOBP_REGULATION_OF_TOLL_LIKE_RECEPTOR_SIGNALING_PATHWAY		17	-0.655714	-1.07033	0.330677	1	1	1552	tags=18%, list=10%, signal=19%
GOMF_OMEGA_PEPTIDASE_ACTIVITY	GOMF_OMEGA_PEPTIDASE_ACTIVITY		30	-0.549666	-1.06004	0.312169	1	1	927	tags=20%, list=6%, signal=21%
GOBP_PATTERN_RECOGNITION_RECEPTOR_SIGNALING_PATHWAY	GOBP_PATTERN_RECOGNITION_RECEPTOR_SIGNALING_PATHWAY		43	-0.503434	-1.04354	0.357143	1	1	718	tags=12%, list=4%, signal=12%
GOCC_TERTIARY_GRANULE_MEMBRANE	GOCC_TERTIARY_GRANULE_MEMBRANE		24	-0.565637	-1.04347	0.349558	1	1	718	tags=17%, list=4%, signal=17%
GOCC_SPECIFIC_GRANULE	GOCC_SPECIFIC_GRANULE		50	-0.479097	-1.03928	0.349206	1	1	718	tags=14%, list=4%, signal=15%
GOBP_ENERGY_RESERVE_METABOLIC_PROCESS	GOBP_ENERGY_RESERVE_METABOLIC_PROCESS		19	-0.602932	-1.03739	0.352679	1	1	1620	tags=26%, list=10%, signal=29%
GOBP_NEGATIVE_REGULATION_OF_LEUKOCYTE_MEDIATED_IMMUNITY	GOBP_NEGATIVE_REGULATION_OF_LEUKOCYTE_MEDIATED_IMMUNITY		24	-0.561732	-1.0354	0.322581	1	1	1510	tags=13%, list=9%, signal=14%
GOBP_CARDIAC_MUSCLE_TISSUE_MORPHOGENESIS	GOBP_CARDIAC_MUSCLE_TISSUE_MORPHOGENESIS		19	-0.606913	-1.03292	0.372951	1	1	500	tags=21%, list=3%, signal=22%
HP_ABNORMAL_SCAPULA_MORPHOLOGY	HP_ABNORMAL_SCAPULA_MORPHOLOGY		27	-0.54799	-1.02879	0.368932	1	1	548	tags=19%, list=3%, signal=19%
HP_HYPOHIDROSIS	HP_HYPOHIDROSIS		19	-0.590621	-1.02596	0.376984	1	1	1517	tags=32%, list=9%, signal=35%
GOBP_CARDIAC_SEPTUM_MORPHOGENESIS	GOBP_CARDIAC_SEPTUM_MORPHOGENESIS		15	-0.634692	-1.02009	0.42126	1	1	225	tags=13%, list=1%, signal=14%
GOBP_POSITIVE_REGULATION_OF_OSTEOBLAST_DIFFERENTIATION	GOBP_POSITIVE_REGULATION_OF_OSTEOBLAST_DIFFERENTIATION		19	-0.595455	-1.01817	0.401709	1	1	630	tags=21%, list=4%, signal=22%
GOBP_REGULATION_OF_CELL_CYCLE_PHASE_TRANSITION	GOBP_REGULATION_OF_CELL_CYCLE_PHASE_TRANSITION		43	-0.505446	-1.01739	0.390977	1	1	526	tags=14%, list=3%, signal=14%
HP_ABNORMALITY_OF_BRAINSTEM_MORPHOLOGY	HP_ABNORMALITY_OF_BRAINSTEM_MORPHOLOGY		19	-0.581928	-1.01492	0.38785	1	1	471	tags=21%, list=3%, signal=22%
GOBP_REGULATION_OF_GLUCOSE_TRANSMEMBRANE_TRANSPORT	GOBP_REGULATION_OF_GLUCOSE_TRANSMEMBRANE_TRANSPORT		22	-0.558053	-1.01326	0.343891	1	1	1428	tags=27%, list=9%, signal=30%
GOBP_NEGATIVE_REGULATION_OF_CELL_CYCLE_PHASE_TRANSITION	GOBP_NEGATIVE_REGULATION_OF_CELL_CYCLE_PHASE_TRANSITION		17	-0.610796	-1.01243	0.398406	1	1	263	tags=18%, list=2%, signal=18%
HP_PARAPLEGIA_PARAPARESIS	HP_PARAPLEGIA_PARAPARESIS		22	-0.574628	-1.00975	0.40239	1	1	103	tags=9%, list=1%, signal=9%
GOBP_POSITIVE_REGULATION_OF_LIPID_TRANSPORT	GOBP_POSITIVE_REGULATION_OF_LIPID_TRANSPORT		26	-0.542179	-1.00879	0.4	1	1	283	tags=12%, list=2%, signal=12%
HP_LEUKOENCEPHALOPATHY	HP_LEUKOENCEPHALOPATHY		16	-0.618501	-1.00548	0.386179	1	1	517	tags=31%, list=3%, signal=32%
GOMF_DRUG_BINDING	GOMF_DRUG_BINDING		20	-0.578033	-1.0013	0.390135	1	1	664	tags=20%, list=4%, signal=21%
HP_PALLOR	HP_PALLOR		19	-0.575697	-1.00118	0.396694	1	1	346	tags=16%, list=2%, signal=16%
HP_PARAPLEGIA	HP_PARAPLEGIA		20	-0.574628	-0.993668	0.412451	1	1	103	tags=10%, list=1%, signal=10%
GOCC_SPECIFIC_GRANULE_MEMBRANE	GOCC_SPECIFIC_GRANULE_MEMBRANE		26	-0.543762	-0.991761	0.42	1	1	718	tags=15%, list=4%, signal=16%
GOBP_FORMATION_OF_PRIMARY_GERM_LAYER	GOBP_FORMATION_OF_PRIMARY_GERM_LAYER		33	-0.503947	-0.991643	0.409091	1	1	225	tags=15%, list=1%, signal=15%
GOBP_REGULATION_OF_OSTEOBLAST_DIFFERENTIATION	GOBP_REGULATION_OF_OSTEOBLAST_DIFFERENTIATION		38	-0.499603	-0.988144	0.430464	1	1	630	tags=16%, list=4%, signal=16%
GOCC_SMALL_NUCLEAR_RIBONUCLEOPROTEIN_COMPLEX	GOCC_SMALL_NUCLEAR_RIBONUCLEOPROTEIN_COMPLEX		20	-0.558576	-0.985915	0.401606	1	1	1371	tags=30%, list=8%, signal=33%
GOBP_MOLTING_CYCLE	GOBP_MOLTING_CYCLE		35	-0.484124	-0.979166	0.443787	1	1	736	tags=11%, list=5%, signal=12%
HP_RESTRICTIVE_VENTILATORY_DEFECT	HP_RESTRICTIVE_VENTILATORY_DEFECT		22	-0.521077	-0.978138	0.458716	1	1	504	tags=14%, list=3%, signal=14%
GOBP_INTERLEUKIN_1_PRODUCTION	GOBP_INTERLEUKIN_1_PRODUCTION		43	-0.467302	-0.977424	0.45098	1	1	726	tags=9%, list=4%, signal=10%
GOBP_POSITIVE_REGULATION_OF_DNA_BINDING_TRANSCRIPTION_FACTOR_ACTIVITY	GOBP_POSITIVE_REGULATION_OF_DNA_BINDING_TRANSCRIPTION_FACTOR_ACTIVITY		46	-0.465668	-0.977096	0.441379	1	1	344	tags=15%, list=2%, signal=16%
HP_ABNORMALITY_OF_THE_MUSCULATURE_OF_THE_UPPER_LIMBS	HP_ABNORMALITY_OF_THE_MUSCULATURE_OF_THE_UPPER_LIMBS		32	-0.509789	-0.973774	0.45614	1	1	500	tags=22%, list=3%, signal=23%
GOBP_CARBOHYDRATE_TRANSPORT	GOBP_CARBOHYDRATE_TRANSPORT		35	-0.485502	-0.972977	0.47619	1	1	1101	tags=20%, list=7%, signal=21%
GOBP_CARDIAC_MUSCLE_CELL_PROLIFERATION	GOBP_CARDIAC_MUSCLE_CELL_PROLIFERATION		15	-0.582879	-0.972598	0.435252	1	1	225	tags=13%, list=1%, signal=14%
HP_ABNORMALITY_OF_THE_SHOULDER_GIRDLE_MUSCULATURE	HP_ABNORMALITY_OF_THE_SHOULDER_GIRDLE_MUSCULATURE		20	-0.555216	-0.971306	0.44	1	1	500	tags=25%, list=3%, signal=26%
GOBP_POSITIVE_REGULATION_OF_INTERLEUKIN_8_PRODUCTION	GOBP_POSITIVE_REGULATION_OF_INTERLEUKIN_8_PRODUCTION		20	-0.539156	-0.970201	0.458515	1	1	726	tags=15%, list=4%, signal=16%
HP_CYANOSIS	HP_CYANOSIS		22	-0.534175	-0.97014	0.415179	1	1	223	tags=9%, list=1%, signal=9%
GOBP_PROTEIN_PHOSPHOPANTETHEINYLATION	GOBP_PROTEIN_PHOSPHOPANTETHEINYLATION		51	-0.440133	-0.967402	0.489209	1	1	927	tags=18%, list=6%, signal=19%
GOBP_NEGATIVE_REGULATION_OF_LYMPHOCYTE_MEDIATED_IMMUNITY	GOBP_NEGATIVE_REGULATION_OF_LYMPHOCYTE_MEDIATED_IMMUNITY		20	-0.561755	-0.967344	0.464912	1	1	1510	tags=15%, list=9%, signal=17%
HP_ABNORMAL_CIRCULATING_ANDROGEN_LEVEL	HP_ABNORMAL_CIRCULATING_ANDROGEN_LEVEL		21	-0.530644	-0.966266	0.45815	1	1	501	tags=10%, list=3%, signal=10%
GOCC_SM_LIKE_PROTEIN_FAMILY_COMPLEX	GOCC_SM_LIKE_PROTEIN_FAMILY_COMPLEX		20	-0.558576	-0.965765	0.438525	1	1	1371	tags=30%, list=8%, signal=33%
GOBP_INTRACELLULAR_STEROID_HORMONE_RECEPTOR_SIGNALING_PATHWAY	GOBP_INTRACELLULAR_STEROID_HORMONE_RECEPTOR_SIGNALING_PATHWAY		18	-0.548722	-0.962913	0.433333	1	1	1174	tags=22%, list=7%, signal=24%
GOBP_CELLULAR_ALDEHYDE_METABOLIC_PROCESS	GOBP_CELLULAR_ALDEHYDE_METABOLIC_PROCESS		15	-0.577498	-0.960959	0.440613	1	1	1439	tags=27%, list=9%, signal=29%
HP_GASTROSTOMY_TUBE_FEEDING_IN_INFANCY	HP_GASTROSTOMY_TUBE_FEEDING_IN_INFANCY		16	-0.582264	-0.960777	0.453125	1	1	517	tags=31%, list=3%, signal=32%
GOBP_REGULATION_OF_ORGANIC_ACID_TRANSPORT	GOBP_REGULATION_OF_ORGANIC_ACID_TRANSPORT		23	-0.524529	-0.959855	0.44843	1	1	283	tags=17%, list=2%, signal=18%
GOBP_POSITIVE_REGULATION_OF_LIPID_LOCALIZATION	GOBP_POSITIVE_REGULATION_OF_LIPID_LOCALIZATION		31	-0.475714	-0.959465	0.461538	1	1	460	tags=13%, list=3%, signal=13%
HP_ABNORMAL_WAIST_TO_HIP_RATIO	HP_ABNORMAL_WAIST_TO_HIP_RATIO		16	-0.576326	-0.952622	0.475836	1	1	1410	tags=25%, list=9%, signal=27%
GOBP_ACUTE_PHASE_RESPONSE	GOBP_ACUTE_PHASE_RESPONSE		24	-0.517388	-0.952606	0.452282	1	1	896	tags=17%, list=6%, signal=18%
HP_DECREASED_CIRCULATING_ANDROGEN_LEVEL	HP_DECREASED_CIRCULATING_ANDROGEN_LEVEL		20	-0.530646	-0.950601	0.481781	1	1	501	tags=10%, list=3%, signal=10%
GOMF_MAGNESIUM_ION_BINDING	GOMF_MAGNESIUM_ION_BINDING		20	-0.564281	-0.950271	0.488189	1	1	604	tags=20%, list=4%, signal=21%
GOBP_REGULATION_OF_LIPID_BIOSYNTHETIC_PROCESS	GOBP_REGULATION_OF_LIPID_BIOSYNTHETIC_PROCESS		39	-0.462815	-0.949653	0.544218	1	1	686	tags=10%, list=4%, signal=11%
GOBP_POSITIVE_REGULATION_OF_NF_KAPPAB_TRANSCRIPTION_FACTOR_ACTIVITY	GOBP_POSITIVE_REGULATION_OF_NF_KAPPAB_TRANSCRIPTION_FACTOR_ACTIVITY		27	-0.484411	-0.947188	0.478261	1	1	1428	tags=22%, list=9%, signal=24%
GOBP_REGULATION_OF_CARDIAC_MUSCLE_CELL_PROLIFERATION	GOBP_REGULATION_OF_CARDIAC_MUSCLE_CELL_PROLIFERATION		15	-0.582879	-0.944271	0.490843	1	1	225	tags=13%, list=1%, signal=14%
GOBP_INTERLEUKIN_1_BETA_PRODUCTION	GOBP_INTERLEUKIN_1_BETA_PRODUCTION		36	-0.467321	-0.941067	0.533333	1	1	726	tags=11%, list=4%, signal=12%
GOMF_CYSTEINE_TYPE_PEPTIDASE_ACTIVITY	GOMF_CYSTEINE_TYPE_PEPTIDASE_ACTIVITY		35	-0.476331	-0.939872	0.502703	1	1	927	tags=20%, list=6%, signal=21%
GOBP_CARBOHYDRATE_TRANSMEMBRANE_TRANSPORT	GOBP_CARBOHYDRATE_TRANSMEMBRANE_TRANSPORT		31	-0.485519	-0.939628	0.525773	1	1	1101	tags=23%, list=7%, signal=24%
GOBP_MATING	GOBP_MATING		18	-0.555241	-0.938578	0.468402	1	1	433	tags=17%, list=3%, signal=17%
GOBP_NEGATIVE_REGULATION_OF_ADAPTIVE_IMMUNE_RESPONSE	GOBP_NEGATIVE_REGULATION_OF_ADAPTIVE_IMMUNE_RESPONSE		19	-0.554752	-0.937714	0.489627	1	1	1132	tags=11%, list=7%, signal=11%
GOBP_CARDIAC_CHAMBER_MORPHOGENESIS	GOBP_CARDIAC_CHAMBER_MORPHOGENESIS		33	-0.47318	-0.931217	0.521505	1	1	500	tags=12%, list=3%, signal=12%
GOBP_REGULATION_OF_DNA_BINDING_TRANSCRIPTION_FACTOR_ACTIVITY	GOBP_REGULATION_OF_DNA_BINDING_TRANSCRIPTION_FACTOR_ACTIVITY		80	-0.404615	-0.927781	0.649351	1	1	628	tags=13%, list=4%, signal=13%
GOBP_ENERGY_DERIVATION_BY_OXIDATION_OF_ORGANIC_COMPOUNDS	GOBP_ENERGY_DERIVATION_BY_OXIDATION_OF_ORGANIC_COMPOUNDS		31	-0.482934	-0.922164	0.563636	1	1	1204	tags=19%, list=7%, signal=21%
HP_NEONATAL_ONSET	HP_NEONATAL_ONSET		16	-0.553566	-0.921758	0.501916	1	1	346	tags=13%, list=2%, signal=13%
HP_MYOCLONIC_SEIZURE	HP_MYOCLONIC_SEIZURE		21	-0.521704	-0.918419	0.526786	1	1	517	tags=29%, list=3%, signal=29%
HP_ABNORMALITY_OF_THE_PUBIC_HAIR	HP_ABNORMALITY_OF_THE_PUBIC_HAIR		17	-0.552916	-0.917158	0.517094	1	1	501	tags=12%, list=3%, signal=12%
GOBP_REGULATION_OF_NITRIC_OXIDE_METABOLIC_PROCESS	GOBP_REGULATION_OF_NITRIC_OXIDE_METABOLIC_PROCESS		15	-0.589093	-0.916877	0.562724	1	1	726	tags=27%, list=4%, signal=28%
HP_ABNORMAL_BLOOD_GLUCOSE_CONCENTRATION	HP_ABNORMAL_BLOOD_GLUCOSE_CONCENTRATION		37	-0.447234	-0.915383	0.615894	1	1	1427	tags=22%, list=9%, signal=24%
GOBP_REGULATION_OF_CELL_CYCLE_G1_S_PHASE_TRANSITION	GOBP_REGULATION_OF_CELL_CYCLE_G1_S_PHASE_TRANSITION		25	-0.49978	-0.910627	0.582938	1	1	526	tags=12%, list=3%, signal=12%
HP_JOINT_STIFFNESS	HP_JOINT_STIFFNESS		27	-0.467994	-0.909778	0.582474	1	1	225	tags=7%, list=1%, signal=7%
GOMF_N_ACYLTRANSFERASE_ACTIVITY	GOMF_N_ACYLTRANSFERASE_ACTIVITY		22	-0.510991	-0.908304	0.566116	1	1	550	tags=18%, list=3%, signal=19%
GOBP_CARDIAC_VENTRICLE_MORPHOGENESIS	GOBP_CARDIAC_VENTRICLE_MORPHOGENESIS		27	-0.473191	-0.907305	0.560209	1	1	500	tags=15%, list=3%, signal=15%
GOBP_MEIOTIC_CHROMOSOME_SEGREGATION	GOBP_MEIOTIC_CHROMOSOME_SEGREGATION		22	-0.510603	-0.904176	0.550725	1	1	978	tags=14%, list=6%, signal=14%
GOBP_REGULATION_OF_FATTY_ACID_TRANSPORT	GOBP_REGULATION_OF_FATTY_ACID_TRANSPORT		21	-0.493921	-0.900779	0.565385	1	1	283	tags=14%, list=2%, signal=15%
GOBP_I_KAPPAB_KINASE_NF_KAPPAB_SIGNALING	GOBP_I_KAPPAB_KINASE_NF_KAPPAB_SIGNALING		31	-0.461721	-0.900656	0.569948	1	1	478	tags=10%, list=3%, signal=10%
GOBP_CHROMOSOME_SEGREGATION	GOBP_CHROMOSOME_SEGREGATION		29	-0.465621	-0.895322	0.6	1	1	978	tags=10%, list=6%, signal=11%
HP_DIPLOPIA	HP_DIPLOPIA		20	-0.506134	-0.894599	0.571429	1	1	247	tags=15%, list=2%, signal=15%
GOBP_MONOSACCHARIDE_METABOLIC_PROCESS	GOBP_MONOSACCHARIDE_METABOLIC_PROCESS		40	-0.43641	-0.894558	0.68	1	1	1118	tags=15%, list=7%, signal=16%
GOMF_BETA_CATENIN_BINDING	GOMF_BETA_CATENIN_BINDING		17	-0.53881	-0.893701	0.526718	1	1	940	tags=24%, list=6%, signal=25%
HP_HYPERPITUITARISM	HP_HYPERPITUITARISM		23	-0.482968	-0.891764	0.58371	1	1	233	tags=4%, list=1%, signal=4%
GOBP_REGULATION_OF_RESPONSE_TO_CYTOKINE_STIMULUS	GOBP_REGULATION_OF_RESPONSE_TO_CYTOKINE_STIMULUS		23	-0.482096	-0.891472	0.603865	1	1	526	tags=13%, list=3%, signal=13%
GOBP_SKIN_EPIDERMIS_DEVELOPMENT	GOBP_SKIN_EPIDERMIS_DEVELOPMENT		24	-0.484155	-0.890582	0.616822	1	1	736	tags=17%, list=5%, signal=17%
HP_CONGENITAL_CONTRACTURE	HP_CONGENITAL_CONTRACTURE		27	-0.470469	-0.890397	0.640909	1	1	346	tags=15%, list=2%, signal=15%
GOBP_DIENCEPHALON_DEVELOPMENT	GOBP_DIENCEPHALON_DEVELOPMENT		38	-0.428648	-0.889936	0.702532	1	1	1360	tags=26%, list=8%, signal=29%
HP_ABNORMAL_CIRCULATING_GONADOTROPIN_LEVEL	HP_ABNORMAL_CIRCULATING_GONADOTROPIN_LEVEL		22	-0.47932	-0.88562	0.583333	1	1	501	tags=9%, list=3%, signal=9%
HP_FOCAL_MOTOR_SEIZURE	HP_FOCAL_MOTOR_SEIZURE		15	-0.535757	-0.877366	0.586081	1	1	519	tags=33%, list=3%, signal=34%
GOBP_ACUTE_INFLAMMATORY_RESPONSE	GOBP_ACUTE_INFLAMMATORY_RESPONSE		47	-0.414585	-0.877097	0.689655	1	1	1115	tags=15%, list=7%, signal=16%
GOBP_ANTIGEN_PROCESSING_AND_PRESENTATION	GOBP_ANTIGEN_PROCESSING_AND_PRESENTATION		37	-0.432482	-0.875519	0.720238	1	1	1132	tags=14%, list=7%, signal=14%
GOBP_LYMPHOCYTE_COSTIMULATION	GOBP_LYMPHOCYTE_COSTIMULATION		24	-0.476134	-0.875165	0.650224	1	1	526	tags=13%, list=3%, signal=13%
HP_APNEA	HP_APNEA		39	-0.425378	-0.874436	0.674286	1	1	124	tags=13%, list=1%, signal=13%
GOBP_REGULATION_OF_PROTEIN_LOCALIZATION_TO_MEMBRANE	GOBP_REGULATION_OF_PROTEIN_LOCALIZATION_TO_MEMBRANE		32	-0.44454	-0.872994	0.707921	1	1	1427	tags=25%, list=9%, signal=27%
GOBP_NUCLEAR_CHROMOSOME_SEGREGATION	GOBP_NUCLEAR_CHROMOSOME_SEGREGATION		26	-0.465632	-0.869246	0.62963	1	1	978	tags=12%, list=6%, signal=12%
GOBP_POSITIVE_REGULATION_OF_PHAGOCYTOSIS	GOBP_POSITIVE_REGULATION_OF_PHAGOCYTOSIS		17	-0.529869	-0.867707	0.572581	1	1	726	tags=18%, list=4%, signal=18%
HP_ARTHROGRYPOSIS_MULTIPLEX_CONGENITA	HP_ARTHROGRYPOSIS_MULTIPLEX_CONGENITA		23	-0.470474	-0.866475	0.663717	1	1	346	tags=17%, list=2%, signal=18%
GOBP_LIPID_MODIFICATION	GOBP_LIPID_MODIFICATION		49	-0.404906	-0.86628	0.790909	1	1	1239	tags=18%, list=8%, signal=20%
HP_ABNORMAL_SKIN_MORPHOLOGY_OF_THE_PALM	HP_ABNORMAL_SKIN_MORPHOLOGY_OF_THE_PALM		49	-0.415914	-0.865369	0.788136	1	1	350	tags=10%, list=2%, signal=10%
HP_BULBOUS_NOSE	HP_BULBOUS_NOSE		15	-0.538062	-0.862248	0.592593	1	1	517	tags=20%, list=3%, signal=21%
GOBP_ICOSANOID_SECRETION	GOBP_ICOSANOID_SECRETION		28	-0.45786	-0.859684	0.668317	1	1	283	tags=11%, list=2%, signal=11%
GOMF_CYSTEINE_TYPE_ENDOPEPTIDASE_ACTIVITY	GOMF_CYSTEINE_TYPE_ENDOPEPTIDASE_ACTIVITY		31	-0.451847	-0.856482	0.666667	1	1	901	tags=19%, list=6%, signal=20%
GOBP_RNA_SPLICING_VIA_TRANSESTERIFICATION_REACTIONS	GOBP_RNA_SPLICING_VIA_TRANSESTERIFICATION_REACTIONS		34	-0.439455	-0.855134	0.678363	1	1	1371	tags=24%, list=8%, signal=26%
HP_ABNORMALITY_ON_PULMONARY_FUNCTION_TESTING	HP_ABNORMALITY_ON_PULMONARY_FUNCTION_TESTING		34	-0.420459	-0.852398	0.763006	1	1	504	tags=15%, list=3%, signal=15%
GOBP_HOMOPHILIC_CELL_ADHESION_VIA_PLASMA_MEMBRANE_ADHESION_MOLECULES	GOBP_HOMOPHILIC_CELL_ADHESION_VIA_PLASMA_MEMBRANE_ADHESION_MOLECULES		41	-0.399267	-0.852146	0.840491	1	1	941	tags=12%, list=6%, signal=13%
GOBP_NEUROINFLAMMATORY_RESPONSE	GOBP_NEUROINFLAMMATORY_RESPONSE		15	-0.532411	-0.844775	0.621723	1	1	283	tags=7%, list=2%, signal=7%
HP_ABNORMALITY_OF_SKIN_ADNEXA_PHYSIOLOGY	HP_ABNORMALITY_OF_SKIN_ADNEXA_PHYSIOLOGY		55	-0.386559	-0.843577	0.944954	1	1	1517	tags=18%, list=9%, signal=20%
HP_APLASIA_HYPOPLASIA_OF_THE_CEREBELLUM	HP_APLASIA_HYPOPLASIA_OF_THE_CEREBELLUM		31	-0.437698	-0.843188	0.748503	1	1	358	tags=16%, list=2%, signal=16%
GOBP_REGULATION_OF_ANION_TRANSMEMBRANE_TRANSPORT	GOBP_REGULATION_OF_ANION_TRANSMEMBRANE_TRANSPORT		28	-0.44757	-0.842597	0.734597	1	1	1428	tags=25%, list=9%, signal=27%
HP_VESTIBULAR_DYSFUNCTION	HP_VESTIBULAR_DYSFUNCTION		28	-0.449572	-0.841752	0.711443	1	1	500	tags=11%, list=3%, signal=11%
GOBP_VENTRICULAR_CARDIAC_MUSCLE_TISSUE_DEVELOPMENT	GOBP_VENTRICULAR_CARDIAC_MUSCLE_TISSUE_DEVELOPMENT		18	-0.508526	-0.841728	0.64486	1	1	500	tags=22%, list=3%, signal=23%
GOBP_RETINA_HOMEOSTASIS	GOBP_RETINA_HOMEOSTASIS		34	-0.417286	-0.839024	0.780612	1	1	605	tags=9%, list=4%, signal=9%
GOBP_NEGATIVE_REGULATION_OF_TUMOR_NECROSIS_FACTOR_SUPERFAMILY_CYTOKINE_PRODUCTION	GOBP_NEGATIVE_REGULATION_OF_TUMOR_NECROSIS_FACTOR_SUPERFAMILY_CYTOKINE_PRODUCTION		23	-0.459493	-0.837947	0.707071	1	1	686	tags=13%, list=4%, signal=14%
GOBP_POSITIVE_REGULATION_OF_CELL_CYCLE_PHASE_TRANSITION	GOBP_POSITIVE_REGULATION_OF_CELL_CYCLE_PHASE_TRANSITION		17	-0.494979	-0.836147	0.645914	1	1	301	tags=12%, list=2%, signal=12%
HP_ABNORMAL_PHALANGEAL_JOINT_MORPHOLOGY_OF_THE_HAND	HP_ABNORMAL_PHALANGEAL_JOINT_MORPHOLOGY_OF_THE_HAND		28	-0.442	-0.83563	0.755682	1	1	225	tags=14%, list=1%, signal=14%
GOBP_NEGATIVE_REGULATION_OF_RESPONSE_TO_CYTOKINE_STIMULUS	GOBP_NEGATIVE_REGULATION_OF_RESPONSE_TO_CYTOKINE_STIMULUS		15	-0.517173	-0.829923	0.671329	1	1	448	tags=13%, list=3%, signal=14%
GOBP_EMBRYONIC_PLACENTA_DEVELOPMENT	GOBP_EMBRYONIC_PLACENTA_DEVELOPMENT		18	-0.478136	-0.828468	0.684426	1	1	124	tags=11%, list=1%, signal=11%
HP_JOINT_CONTRACTURE_OF_THE_HAND	HP_JOINT_CONTRACTURE_OF_THE_HAND		33	-0.420964	-0.828331	0.828571	1	1	500	tags=18%, list=3%, signal=19%
HP_INCREASED_CIRCULATING_GONADOTROPIN_LEVEL	HP_INCREASED_CIRCULATING_GONADOTROPIN_LEVEL		18	-0.482973	-0.820092	0.70073	1	1	233	tags=6%, list=1%, signal=6%
GOMF_HYDROLASE_ACTIVITY_ACTING_ON_CARBON_NITROGEN_BUT_NOT_PEPTIDE_BONDS	GOMF_HYDROLASE_ACTIVITY_ACTING_ON_CARBON_NITROGEN_BUT_NOT_PEPTIDE_BONDS		28	-0.427592	-0.816921	0.825243	1	1	1205	tags=14%, list=7%, signal=15%
HP_VISUAL_LOSS	HP_VISUAL_LOSS		28	-0.424632	-0.812663	0.816425	1	1	776	tags=18%, list=5%, signal=19%
HP_TUBE_FEEDING	HP_TUBE_FEEDING		25	-0.44236	-0.811547	0.742991	1	1	519	tags=24%, list=3%, signal=25%
GOBP_POSITIVE_REGULATION_OF_EXOCYTOSIS	GOBP_POSITIVE_REGULATION_OF_EXOCYTOSIS		24	-0.441229	-0.811484	0.76555	1	1	1237	tags=25%, list=8%, signal=27%
GOBP_REGULATION_OF_GLUCOSE_METABOLIC_PROCESS	GOBP_REGULATION_OF_GLUCOSE_METABOLIC_PROCESS		19	-0.467582	-0.810301	0.728448	1	1	1620	tags=21%, list=10%, signal=23%
GOBP_CERAMIDE_BIOSYNTHETIC_PROCESS	GOBP_CERAMIDE_BIOSYNTHETIC_PROCESS		16	-0.489458	-0.808925	0.729927	1	1	1405	tags=19%, list=9%, signal=21%
GOBP_POSITIVE_REGULATION_OF_INTRACELLULAR_TRANSPORT	GOBP_POSITIVE_REGULATION_OF_INTRACELLULAR_TRANSPORT		23	-0.439829	-0.807775	0.8	1	1	940	tags=26%, list=6%, signal=28%
HP_ELEVATED_HEPATIC_TRANSAMINASE	HP_ELEVATED_HEPATIC_TRANSAMINASE		27	-0.42051	-0.805376	0.838863	1	1	714	tags=11%, list=4%, signal=12%
GOBP_PROTEIN_MODIFICATION_BY_SMALL_PROTEIN_REMOVAL	GOBP_PROTEIN_MODIFICATION_BY_SMALL_PROTEIN_REMOVAL		31	-0.41805	-0.805302	0.867816	1	1	927	tags=19%, list=6%, signal=20%
HP_CEREBELLAR_HYPOPLASIA	HP_CEREBELLAR_HYPOPLASIA		20	-0.449207	-0.803373	0.76087	1	1	358	tags=20%, list=2%, signal=20%
HP_GYNECOMASTIA	HP_GYNECOMASTIA		24	-0.439268	-0.801579	0.787879	1	1	501	tags=8%, list=3%, signal=9%
HP_SPARSE_EYEBROW	HP_SPARSE_EYEBROW		24	-0.428329	-0.799212	0.847534	1	1	724	tags=25%, list=4%, signal=26%
GOBP_RESPONSE_TO_NICOTINE	GOBP_RESPONSE_TO_NICOTINE		16	-0.479495	-0.797671	0.724806	1	1	346	tags=13%, list=2%, signal=13%
GOBP_NEGATIVE_REGULATION_OF_ESTABLISHMENT_OF_PROTEIN_LOCALIZATION	GOBP_NEGATIVE_REGULATION_OF_ESTABLISHMENT_OF_PROTEIN_LOCALIZATION		20	-0.455002	-0.791672	0.770492	1	1	1261	tags=30%, list=8%, signal=32%
HP_FOCAL_IMPAIRED_AWARENESS_SEIZURE	HP_FOCAL_IMPAIRED_AWARENESS_SEIZURE		17	-0.470928	-0.791548	0.729958	1	1	519	tags=29%, list=3%, signal=30%
HP_RESPIRATORY_DISTRESS	HP_RESPIRATORY_DISTRESS		23	-0.446603	-0.791543	0.79602	1	1	1516	tags=13%, list=9%, signal=14%
HP_ABNORMALITY_OF_THE_PLANTAR_SKIN_OF_FOOT	HP_ABNORMALITY_OF_THE_PLANTAR_SKIN_OF_FOOT		24	-0.424429	-0.790558	0.821739	1	1	97	tags=4%, list=1%, signal=4%
GOBP_NEGATIVE_REGULATION_OF_LIPID_METABOLIC_PROCESS	GOBP_NEGATIVE_REGULATION_OF_LIPID_METABOLIC_PROCESS		26	-0.423901	-0.79039	0.814815	1	1	896	tags=27%, list=6%, signal=28%
HP_BIFID_UVULA	HP_BIFID_UVULA		15	-0.48984	-0.790178	0.684211	1	1	129	tags=20%, list=1%, signal=20%
GOBP_POSITIVE_REGULATION_OF_LIPID_BIOSYNTHETIC_PROCESS	GOBP_POSITIVE_REGULATION_OF_LIPID_BIOSYNTHETIC_PROCESS		22	-0.43881	-0.789715	0.835897	1	1	460	tags=9%, list=3%, signal=9%
GOBP_POSITIVE_REGULATION_OF_TRANSMEMBRANE_RECEPTOR_PROTEIN_SERINE_THREONINE_KINASE_SIGNALING_PATHWAY	GOBP_POSITIVE_REGULATION_OF_TRANSMEMBRANE_RECEPTOR_PROTEIN_SERINE_THREONINE_KINASE_SIGNALING_PATHWAY		16	-0.478916	-0.787565	0.711191	1	1	1095	tags=19%, list=7%, signal=20%
GOBP_SPERM_CAPACITATION	GOBP_SPERM_CAPACITATION		17	-0.478374	-0.787133	0.744186	1	1	213	tags=6%, list=1%, signal=6%
GOBP_PROTEIN_TARGETING_TO_MEMBRANE	GOBP_PROTEIN_TARGETING_TO_MEMBRANE		18	-0.462205	-0.784624	0.761317	1	1	1261	tags=28%, list=8%, signal=30%
HP_ABNORMALITY_OF_DENTAL_MORPHOLOGY	HP_ABNORMALITY_OF_DENTAL_MORPHOLOGY		32	-0.405104	-0.779294	0.894472	1	1	1348	tags=31%, list=8%, signal=34%
GOMF_ACTIVATING_TRANSCRIPTION_FACTOR_BINDING	GOMF_ACTIVATING_TRANSCRIPTION_FACTOR_BINDING		17	-0.459521	-0.777879	0.790795	1	1	1640	tags=24%, list=10%, signal=26%
HP_PARALYSIS	HP_PARALYSIS		22	-0.429723	-0.777599	0.809322	1	1	581	tags=14%, list=4%, signal=14%
HP_WEAKNESS_OF_MUSCLES_OF_RESPIRATION	HP_WEAKNESS_OF_MUSCLES_OF_RESPIRATION		19	-0.449694	-0.777579	0.803347	1	1	581	tags=26%, list=4%, signal=27%
HP_BROAD_FOREHEAD	HP_BROAD_FOREHEAD		21	-0.441252	-0.777566	0.834746	1	1	97	tags=10%, list=1%, signal=10%
GOBP_RIBONUCLEOPROTEIN_COMPLEX_SUBUNIT_ORGANIZATION	GOBP_RIBONUCLEOPROTEIN_COMPLEX_SUBUNIT_ORGANIZATION		25	-0.417993	-0.774705	0.866667	1	1	1371	tags=28%, list=8%, signal=31%
HP_GASTROINTESTINAL_ATRESIA	HP_GASTROINTESTINAL_ATRESIA		16	-0.463399	-0.773086	0.757202	1	1	124	tags=13%, list=1%, signal=13%
GOBP_SENSORY_PERCEPTION_OF_TASTE	GOBP_SENSORY_PERCEPTION_OF_TASTE		32	-0.394817	-0.772034	0.939815	1	1	1325	tags=13%, list=8%, signal=14%
HP_ABNORMAL_PALMAR_DERMATOGLYPHICS	HP_ABNORMAL_PALMAR_DERMATOGLYPHICS		24	-0.419469	-0.76942	0.882653	1	1	350	tags=17%, list=2%, signal=17%
GOCC_CONDENSED_CHROMOSOME	GOCC_CONDENSED_CHROMOSOME		16	-0.463651	-0.769282	0.775281	1	1	1342	tags=19%, list=8%, signal=20%
GOBP_ANTIGEN_PROCESSING_AND_PRESENTATION_OF_PEPTIDE_OR_POLYSACCHARIDE_ANTIGEN_VIA_MHC_CLASS_II	GOBP_ANTIGEN_PROCESSING_AND_PRESENTATION_OF_PEPTIDE_OR_POLYSACCHARIDE_ANTIGEN_VIA_MHC_CLASS_II		17	-0.468998	-0.765824	0.761317	1	1	603	tags=12%, list=4%, signal=12%
HP_APLASIA_HYPOPLASIA_OF_THE_OVARY	HP_APLASIA_HYPOPLASIA_OF_THE_OVARY		19	-0.455562	-0.76286	0.807018	1	1	233	tags=5%, list=1%, signal=5%
HP_DOWNTURNED_CORNERS_OF_MOUTH	HP_DOWNTURNED_CORNERS_OF_MOUTH		18	-0.442037	-0.761155	0.824034	1	1	517	tags=17%, list=3%, signal=17%
HP_SPARSE_EYELASHES	HP_SPARSE_EYELASHES		16	-0.464511	-0.759707	0.806202	1	1	724	tags=25%, list=4%, signal=26%
HP_ABNORMALITY_OF_THE_MAXILLA	HP_ABNORMALITY_OF_THE_MAXILLA		22	-0.425406	-0.758888	0.883621	1	1	1427	tags=41%, list=9%, signal=45%
GOMF_MICROTUBULE_MOTOR_ACTIVITY	GOMF_MICROTUBULE_MOTOR_ACTIVITY		15	-0.456515	-0.755233	0.80916	1	1	195	tags=27%, list=1%, signal=27%
GOBP_REGULATION_OF_GLYCOPROTEIN_METABOLIC_PROCESS	GOBP_REGULATION_OF_GLYCOPROTEIN_METABOLIC_PROCESS		15	-0.471161	-0.754042	0.78022	1	1	478	tags=13%, list=3%, signal=14%
GOBP_POSITIVE_REGULATION_OF_INTRACELLULAR_PROTEIN_TRANSPORT	GOBP_POSITIVE_REGULATION_OF_INTRACELLULAR_PROTEIN_TRANSPORT		19	-0.442468	-0.746285	0.852381	1	1	940	tags=32%, list=6%, signal=33%
GOBP_INTERLEUKIN_12_PRODUCTION	GOBP_INTERLEUKIN_12_PRODUCTION		21	-0.413884	-0.745112	0.880184	1	1	1136	tags=19%, list=7%, signal=20%
GOBP_LIPID_OXIDATION	GOBP_LIPID_OXIDATION		22	-0.424725	-0.740826	0.88983	1	1	1101	tags=23%, list=7%, signal=24%
GOBP_POSITIVE_REGULATION_OF_OSSIFICATION	GOBP_POSITIVE_REGULATION_OF_OSSIFICATION		17	-0.460582	-0.738883	0.797468	1	1	555	tags=18%, list=3%, signal=18%
GOBP_DNA_METHYLATION	GOBP_DNA_METHYLATION		19	-0.434576	-0.738444	0.871901	1	1	1524	tags=11%, list=9%, signal=12%
GOBP_ADHERENS_JUNCTION_ORGANIZATION	GOBP_ADHERENS_JUNCTION_ORGANIZATION		16	-0.442495	-0.733566	0.849057	1	1	941	tags=25%, list=6%, signal=27%
GOBP_REGULATION_OF_GLUCOSE_IMPORT	GOBP_REGULATION_OF_GLUCOSE_IMPORT		17	-0.432392	-0.73314	0.857143	1	1	1101	tags=18%, list=7%, signal=19%
GOBP_NEGATIVE_REGULATION_OF_INTERLEUKIN_6_PRODUCTION	GOBP_NEGATIVE_REGULATION_OF_INTERLEUKIN_6_PRODUCTION		18	-0.434279	-0.732465	0.860714	1	1	686	tags=11%, list=4%, signal=12%
HP_ABNORMALITY_OF_MOUTH_SHAPE	HP_ABNORMALITY_OF_MOUTH_SHAPE		29	-0.385751	-0.728032	0.975124	1	1	517	tags=14%, list=3%, signal=14%
GOBP_REGULATION_OF_INTRACELLULAR_PROTEIN_TRANSPORT	GOBP_REGULATION_OF_INTRACELLULAR_PROTEIN_TRANSPORT		25	-0.39691	-0.727601	0.948357	1	1	1261	tags=28%, list=8%, signal=30%
GOBP_LUNG_MORPHOGENESIS	GOBP_LUNG_MORPHOGENESIS		16	-0.456855	-0.727521	0.830508	1	1	225	tags=19%, list=1%, signal=19%
GOMF_PROTEIN_PHOSPHATASE_BINDING	GOMF_PROTEIN_PHOSPHATASE_BINDING		25	-0.397878	-0.726554	0.936364	1	1	1620	tags=24%, list=10%, signal=27%
GOCC_GOLGI_CISTERNA_MEMBRANE	GOCC_GOLGI_CISTERNA_MEMBRANE		21	-0.419822	-0.72524	0.944186	1	1	1162	tags=19%, list=7%, signal=20%
HP_CENTRAL_NERVOUS_SYSTEM_CYST	HP_CENTRAL_NERVOUS_SYSTEM_CYST		16	-0.425333	-0.717077	0.926471	1	1	1427	tags=25%, list=9%, signal=27%
HP_TELECANTHUS	HP_TELECANTHUS		15	-0.427638	-0.714397	0.838583	1	1	1313	tags=27%, list=8%, signal=29%
GOBP_NEGATIVE_REGULATION_OF_CYSTEINE_TYPE_ENDOPEPTIDASE_ACTIVITY	GOBP_NEGATIVE_REGULATION_OF_CYSTEINE_TYPE_ENDOPEPTIDASE_ACTIVITY		16	-0.428771	-0.713171	0.876448	1	1	232	tags=6%, list=1%, signal=6%
GOBP_CERAMIDE_METABOLIC_PROCESS	GOBP_CERAMIDE_METABOLIC_PROCESS		21	-0.395158	-0.710525	0.96	1	1	533	tags=10%, list=3%, signal=10%
GOBP_PROSTANOID_METABOLIC_PROCESS	GOBP_PROSTANOID_METABOLIC_PROCESS		15	-0.438637	-0.704634	0.887681	1	1	686	tags=20%, list=4%, signal=21%
GOBP_REGULATION_OF_POSTSYNAPSE_ORGANIZATION	GOBP_REGULATION_OF_POSTSYNAPSE_ORGANIZATION		17	-0.437682	-0.703639	0.873469	1	1	1110	tags=24%, list=7%, signal=25%
HP_ABNORMALITY_OF_THE_MUSCULATURE_OF_THE_LOWER_LIMBS	HP_ABNORMALITY_OF_THE_MUSCULATURE_OF_THE_LOWER_LIMBS		15	-0.438838	-0.699713	0.880165	1	1	500	tags=20%, list=3%, signal=21%
HP_ABNORMALITY_OF_THE_SEPTUM_PELLUCIDUM	HP_ABNORMALITY_OF_THE_SEPTUM_PELLUCIDUM		21	-0.397037	-0.696652	0.957143	1	1	519	tags=14%, list=3%, signal=15%
GOBP_POSITIVE_REGULATION_OF_SYNAPSE_ASSEMBLY	GOBP_POSITIVE_REGULATION_OF_SYNAPSE_ASSEMBLY		20	-0.408387	-0.692967	0.949309	0.999092	1	471	tags=20%, list=3%, signal=21%
HP_SPARSE_OR_ABSENT_EYELASHES	HP_SPARSE_OR_ABSENT_EYELASHES		21	-0.392481	-0.692171	0.970732	0.995077	1	724	tags=19%, list=4%, signal=20%
GOBP_ENDOTHELIAL_CELL_APOPTOTIC_PROCESS	GOBP_ENDOTHELIAL_CELL_APOPTOTIC_PROCESS		17	-0.413913	-0.687252	0.931727	0.993802	1	1126	tags=12%, list=7%, signal=13%
GOMF_UNFOLDED_PROTEIN_BINDING	GOMF_UNFOLDED_PROTEIN_BINDING		16	-0.412413	-0.673038	0.965385	0.997193	1	1647	tags=38%, list=10%, signal=42%
HP_ABSENT_SEPTUM_PELLUCIDUM	HP_ABSENT_SEPTUM_PELLUCIDUM		15	-0.433197	-0.671421	0.903704	0.993424	1	1517	tags=27%, list=9%, signal=29%
GOMF_FIBROBLAST_GROWTH_FACTOR_RECEPTOR_BINDING	GOMF_FIBROBLAST_GROWTH_FACTOR_RECEPTOR_BINDING		15	-0.413314	-0.659804	0.936	0.993365	1	442	tags=7%, list=3%, signal=7%
GOCC_IMMUNOGLOBULIN_COMPLEX_CIRCULATING	GOCC_IMMUNOGLOBULIN_COMPLEX_CIRCULATING		68	-0.25292	-0.577445	1	0.99692	1	12156	tags=100%, list=75%, signal=395%
